# Supplementary material for: Novel tumor necrosis factor-related long non-coding RNAs signature for risk stratification and prognosis in glioblastoma
Source: Front Neurol. 2023 Apr 20;14:1054686. doi: 10.3389/fneur.2023.1054686 (PMC10156969; doi:10.3389/fneur.2023.1054686)
Supplement: Supplementary file 1 [file Table_1.XLSX]

## Sheet: Sheet1
Clinical Features	TCGA-GBM	CGGA693	CGGA325
OS
0	52	46	14
1	101	191	123
Gender
Female	54	99	51
Male	99	138	86
IDH status
Mutant	10	46	40
WT	139	181	97
Unknown		10
Age
≤ 60	77	185	123
＞60	76	52	14
MGMT.promoter.status
Methylated	52
Unmethylated	70
Unknown	31
TERT.promoter.status
Mutant	24
WT	4
Unknown	125
X1p.19q.codeletion
codel		13	7
non-codel	147	196	127
Unknown	6	28	3
