# Supplementary material for: Novel tumor necrosis factor-related long non-coding RNAs signature for risk stratification and prognosis in glioblastoma
Source: Front Neurol. 2023 Apr 20;14:1054686. doi: 10.3389/fneur.2023.1054686 (PMC10156969; doi:10.3389/fneur.2023.1054686)
Supplement: Supplementary file 2 [file Data_Sheet_1.CSV]

	meta_pathways	meta_pvalues
1	HALLMARK_TNFA_SIGNALING_VIA_NFKB	0.0464933145029159
2	HALLMARK_HYPOXIA	0.00210610841689818
3	HALLMARK_CHOLESTEROL_HOMEOSTASIS	0.00312591175910806
4	HALLMARK_MITOTIC_SPINDLE	2.62122116313458e-08
5	HALLMARK_WNT_BETA_CATENIN_SIGNALING	0.0262364935557009
6	HALLMARK_TGF_BETA_SIGNALING	0.0368317930680749
7	HALLMARK_IL6_JAK_STAT3_SIGNALING	0.00123811340283982
8	HALLMARK_DNA_REPAIR	0.000114800305985364
9	HALLMARK_G2M_CHECKPOINT	9.11840357262346e-08
10	HALLMARK_APOPTOSIS	0.00221789914712856
11	HALLMARK_NOTCH_SIGNALING	6.81861558568529e-05
12	HALLMARK_ADIPOGENESIS	0.000461251852746716
13	HALLMARK_ESTROGEN_RESPONSE_EARLY	0.0466989812687676
14	HALLMARK_ESTROGEN_RESPONSE_LATE	0.836922134139756
15	HALLMARK_ANDROGEN_RESPONSE	0.641143439836425
16	HALLMARK_MYOGENESIS	0.021160209924762
17	HALLMARK_PROTEIN_SECRETION	0.230581606539913
18	HALLMARK_INTERFERON_ALPHA_RESPONSE	4.19873269123023e-05
19	HALLMARK_INTERFERON_GAMMA_RESPONSE	1.47637165124136e-05
20	HALLMARK_APICAL_JUNCTION	0.134779077469984
21	HALLMARK_APICAL_SURFACE	0.0384792207748525
22	HALLMARK_HEDGEHOG_SIGNALING	0.00917438423232944
23	HALLMARK_COMPLEMENT	0.0025274671930291
24	HALLMARK_UNFOLDED_PROTEIN_RESPONSE	5.07621660225674e-05
25	HALLMARK_PI3K_AKT_MTOR_SIGNALING	0.108598058866468
26	HALLMARK_MTORC1_SIGNALING	1.7426893911489e-05
27	HALLMARK_E2F_TARGETS	4.44681118772527e-06
28	HALLMARK_MYC_TARGETS_V1	7.61088579517967e-05
29	HALLMARK_MYC_TARGETS_V2	2.2983363531575e-05
30	HALLMARK_EPITHELIAL_MESENCHYMAL_TRANSITION	0.00103994893951225
31	HALLMARK_INFLAMMATORY_RESPONSE	0.0213951383508106
32	HALLMARK_XENOBIOTIC_METABOLISM	0.00686120461808749
33	HALLMARK_FATTY_ACID_METABOLISM	0.886826073389524
34	HALLMARK_OXIDATIVE_PHOSPHORYLATION	0.688456472463295
35	HALLMARK_GLYCOLYSIS	1.21121426494063e-05
36	HALLMARK_REACTIVE_OXYGEN_SPECIES_PATHWAY	0.171525879574465
37	HALLMARK_P53_PATHWAY	0.0081218832787306
38	HALLMARK_UV_RESPONSE_UP	0.510396431352663
39	HALLMARK_UV_RESPONSE_DN	0.213618845890388
40	HALLMARK_ANGIOGENESIS	0.00118325596200148
41	HALLMARK_HEME_METABOLISM	0.00110512709657736
42	HALLMARK_COAGULATION	0.00171685170249152
43	HALLMARK_IL2_STAT5_SIGNALING	0.00237909918324117
44	HALLMARK_BILE_ACID_METABOLISM	0.000449379170298949
45	HALLMARK_PEROXISOME	0.272190822667722
46	HALLMARK_ALLOGRAFT_REJECTION	7.75738732262452e-05
47	HALLMARK_SPERMATOGENESIS	0.0279936934422157
48	HALLMARK_KRAS_SIGNALING_UP	0.0170815750949891
49	HALLMARK_KRAS_SIGNALING_DN	0.00371126415211468
50	HALLMARK_PANCREAS_BETA_CELLS	0.0121437475612862
