# Supplementary material for: Novel tumor necrosis factor-related long non-coding RNAs signature for risk stratification and prognosis in glioblastoma
Source: Front Neurol. 2023 Apr 20;14:1054686. doi: 10.3389/fneur.2023.1054686 (PMC10156969; doi:10.3389/fneur.2023.1054686)
Supplement: Supplementary file 3 [file Data_Sheet_2.CSV]

	p.value	HR	Low 95%CI	High 95%CI
HALLMARK_TNFA_SIGNALING_VIA_NFKB	0.0155345831156118	87.4593895980067	2.33839750112768	3271.10545797589
HALLMARK_HYPOXIA	0.0182530457326495	877.239367972183	3.15746720495273	243723.484289287
HALLMARK_CHOLESTEROL_HOMEOSTASIS	0.162235866347215	1089.91645900206	0.0599503697071005	19815021.8823904
HALLMARK_MITOTIC_SPINDLE	0.934367837490598	1.24991943374648	0.00618115432809492	252.751914598876
HALLMARK_WNT_BETA_CATENIN_SIGNALING	0.868568268789486	0.580552758963615	0.000926213595428015	363.891771405616
HALLMARK_TGF_BETA_SIGNALING	0.634140018499786	10.7125994075955	0.000614339223450653	186801.984452543
HALLMARK_IL6_JAK_STAT3_SIGNALING	0.0304273843442025	26.4170847402512	1.36254636154154	512.17513463841
HALLMARK_DNA_REPAIR	0.937335950805277	1.81662560939156	6.24848876038461e-07	5281482.82128642
HALLMARK_G2M_CHECKPOINT	0.862892439000522	1.37981600331785	0.0357220715791344	53.2973626345941
HALLMARK_APOPTOSIS	0.0177820729878978	6449.78374816704	4.56309239971367	9116561.04108915
HALLMARK_NOTCH_SIGNALING	0.33352334844599	57.6990026875704	0.0155488045114111	214111.310531752
HALLMARK_ADIPOGENESIS	0.247754337416583	836.912143802579	0.00925966321635781	75642269.0629707
HALLMARK_ESTROGEN_RESPONSE_EARLY	0.00495746013911102	16061.2684488975	18.7085636374211	13788570.2604964
HALLMARK_ESTROGEN_RESPONSE_LATE	0.00116392362030079	113780.234067458	101.076508485398	128080617.924351
HALLMARK_ANDROGEN_RESPONSE	0.226799916803412	111.958310655082	0.05324257767269	235425.553619831
HALLMARK_MYOGENESIS	0.00809907976046124	34732.7602959155	15.1257933746656	79755461.9378895
HALLMARK_PROTEIN_SECRETION	0.888642922111239	0.454485848933999	7.30522005563466e-06	28275.3134482151
HALLMARK_INTERFERON_ALPHA_RESPONSE	0.625921011956256	2.11191073420742	0.104537754590647	42.6656088675888
HALLMARK_INTERFERON_GAMMA_RESPONSE	0.218347270350752	7.90637189150807	0.293877981120771	212.709765625958
HALLMARK_APICAL_JUNCTION	0.00441450687067736	130632.400825082	39.2551595438011	434715444.89034
HALLMARK_APICAL_SURFACE	0.0121501005208238	4590.08938949809	6.30788007590156	3340095.30144272
HALLMARK_HEDGEHOG_SIGNALING	0.548483780555393	5.03759999403771	0.0256132066207125	990.794088210999
HALLMARK_COMPLEMENT	0.0228656887308501	407.718820342473	2.30218020901857	72207.4821989387
HALLMARK_UNFOLDED_PROTEIN_RESPONSE	0.732088613012325	14.9732892508464	2.79616155633696e-06	80181129.191698
HALLMARK_PI3K_AKT_MTOR_SIGNALING	0.174231859798043	24732.186693416	0.0113762426735652	53768285029.5851
HALLMARK_MTORC1_SIGNALING	0.053352098535409	475520.504051185	0.827955363002162	273106208229.855
HALLMARK_E2F_TARGETS	0.983009918006999	1.04176073930204	0.0241249061573155	44.9852708596775
HALLMARK_MYC_TARGETS_V1	0.409160425313905	0.00294469516344315	2.87683058732744e-09	3014.16066827246
HALLMARK_MYC_TARGETS_V2	0.374145230187058	0.0317433885546797	1.57503205870072e-05	63.9760131463355
HALLMARK_EPITHELIAL_MESENCHYMAL_TRANSITION	0.00789132459711966	138.108426654333	3.64147054779933	5237.97659834493
HALLMARK_INFLAMMATORY_RESPONSE	0.0323003161351851	23.4984450904573	1.30538804707567	422.998297637415
HALLMARK_XENOBIOTIC_METABOLISM	0.0261246894778255	11884.2320366066	3.0503932543778	46300578.09668
HALLMARK_FATTY_ACID_METABOLISM	0.46350462312166	102.000395574236	0.000434971309823318	23919004.4546308
HALLMARK_OXIDATIVE_PHOSPHORYLATION	0.66668942517899	0.0499914936429258	5.99757514419619e-08	41669.3309640163
HALLMARK_GLYCOLYSIS	0.0103615393913135	67918.4489292134	13.7293914269561	335988359.680185
HALLMARK_REACTIVE_OXYGEN_SPECIES_PATHWAY	0.0115870051775073	48517.2600741414	11.1645934796666	210838355.143781
HALLMARK_P53_PATHWAY	0.00439042647858728	167119.006191506	42.6012209315509	655585957.860476
HALLMARK_UV_RESPONSE_UP	0.0019434815345973	112159313.241312	908.404782975299	13848134424788.4
HALLMARK_UV_RESPONSE_DN	0.154753931098216	136.416868755853	0.156418609853163	118972.813392354
HALLMARK_ANGIOGENESIS	0.00209053980334694	381.812380903406	8.6559427072748	16841.6888998823
HALLMARK_HEME_METABOLISM	0.29250824016628	267.290108759684	0.00809168795529273	8829307.63463668
HALLMARK_COAGULATION	0.00377097537879311	3833.42033329008	14.4168518949024	1019300.99294963
HALLMARK_IL2_STAT5_SIGNALING	0.0135988039442127	728.581886371331	3.88108817867505	136773.899666878
HALLMARK_BILE_ACID_METABOLISM	0.12275930417148	103.925733920038	0.28543759011457	37838.5978051575
HALLMARK_PEROXISOME	0.286769026241844	752.796375979559	0.00383514623396138	147765521.603749
HALLMARK_ALLOGRAFT_REJECTION	0.0898500529646706	12.3099067167521	0.676790465698334	223.900617776553
HALLMARK_SPERMATOGENESIS	0.201517295732116	132.410151105566	0.0734124349773832	238821.231324098
HALLMARK_KRAS_SIGNALING_UP	0.00886067441792104	604.236566668319	4.99537073695401	73088.0344472177
HALLMARK_KRAS_SIGNALING_DN	0.0210956300220907	837.357496377902	2.74725103445867	255225.157055379
HALLMARK_PANCREAS_BETA_CELLS	0.482552760569484	2.50654974530508	0.192836052923168	32.5810009614343
