# Supplementary material for: Novel tumor necrosis factor-related long non-coding RNAs signature for risk stratification and prognosis in glioblastoma
Source: Front Neurol. 2023 Apr 20;14:1054686. doi: 10.3389/fneur.2023.1054686 (PMC10156969; doi:10.3389/fneur.2023.1054686)
Supplement: Supplementary file 4 [file Data_Sheet_3.CSV]

	p.value	HR	Low 95%CI	High 95%CI
HALLMARK_TNFA_SIGNALING_VIA_NFKB	0.00940600858451201	3.75821549735374	1.38366237741089	10.2078252289977
HALLMARK_HYPOXIA	0.000974780611494722	16.6075050354049	3.12627179444829	88.2230470142708
HALLMARK_CHOLESTEROL_HOMEOSTASIS	0.269757361049304	6.75238525020488	0.22719154173976	200.688398071666
HALLMARK_MITOTIC_SPINDLE	0.0222447252951444	9.76948677084804	1.3843277136455	68.9452871780155
HALLMARK_WNT_BETA_CATENIN_SIGNALING	0.981515020648373	1.02638520143491	0.113381003189643	9.29138525933251
HALLMARK_TGF_BETA_SIGNALING	0.0440385314687046	6.34907401684311	1.05058153497741	38.3699308709238
HALLMARK_IL6_JAK_STAT3_SIGNALING	0.0110206508799245	3.71949498638645	1.35092092930577	10.2408976377792
HALLMARK_DNA_REPAIR	0.0435599288091864	20.943076110365	1.09190120306067	401.696083615516
HALLMARK_G2M_CHECKPOINT	0.00353288849523585	5.81750745132457	1.78205712102004	18.9911942479403
HALLMARK_APOPTOSIS	0.00143073105207232	27.9949938577609	3.61018405013627	217.085796793791
HALLMARK_NOTCH_SIGNALING	0.539552449798793	2.07428182893437	0.201625591563185	21.3397767242209
HALLMARK_ADIPOGENESIS	0.369450405645543	5.36227278255781	0.136961914678156	209.941350937803
HALLMARK_ESTROGEN_RESPONSE_EARLY	0.55137942849462	0.395269740435938	0.0186460027155392	8.37917756893214
HALLMARK_ESTROGEN_RESPONSE_LATE	0.0535056061897316	22.5983404620749	0.954025027744491	535.29517233653
HALLMARK_ANDROGEN_RESPONSE	0.559441888440705	1.78624712462382	0.25463775279339	12.5302660553077
HALLMARK_MYOGENESIS	0.0905978900567034	12.2054885225308	0.673144986444132	221.310346320161
HALLMARK_PROTEIN_SECRETION	0.275537196921606	3.29787721340112	0.386119601087255	28.1674229540411
HALLMARK_INTERFERON_ALPHA_RESPONSE	0.0741003093095373	2.82045141001792	0.903930951828878	8.80039137964822
HALLMARK_INTERFERON_GAMMA_RESPONSE	0.0200673323801233	4.06525930760231	1.24637536357655	13.2595153282105
HALLMARK_APICAL_JUNCTION	0.00248140869800952	225.118967328371	6.73805454270091	7521.24357703371
HALLMARK_APICAL_SURFACE	0.138968558122757	8.80940917859993	0.493459820561373	157.268508685701
HALLMARK_HEDGEHOG_SIGNALING	0.333080710932325	0.411212508103732	0.068012064983353	2.48626073715525
HALLMARK_COMPLEMENT	0.00782941267526282	11.3168975963571	1.89285776055409	67.6607476142013
HALLMARK_UNFOLDED_PROTEIN_RESPONSE	0.00964253555546589	76.5462256018085	2.86676384524375	2043.88117409956
HALLMARK_PI3K_AKT_MTOR_SIGNALING	0.0828236504516884	19.8424143873883	0.678197023532949	580.541339845186
HALLMARK_MTORC1_SIGNALING	0.0107566942334678	35.7028387479293	2.2882900923722	557.050305339218
HALLMARK_E2F_TARGETS	0.00596710228299774	5.14138836113482	1.60031909814783	16.517877160003
HALLMARK_MYC_TARGETS_V1	0.0388940436947752	14.067342535301	1.14436674339445	172.925442955903
HALLMARK_MYC_TARGETS_V2	0.0542295710467665	9.4658502515334	0.959995126146886	93.3362248869846
HALLMARK_EPITHELIAL_MESENCHYMAL_TRANSITION	0.000160948180284188	7.93672796591526	2.70626660590061	23.2762177486865
HALLMARK_INFLAMMATORY_RESPONSE	0.0233574737769624	3.3038962018988	1.17598455623077	9.28220532751564
HALLMARK_XENOBIOTIC_METABOLISM	0.196200688627441	7.95229096591356	0.342707143608935	184.527614279067
HALLMARK_FATTY_ACID_METABOLISM	0.902511510377077	0.84078075165274	0.0524232475653937	13.4847096503881
HALLMARK_OXIDATIVE_PHOSPHORYLATION	0.615519673330165	0.622626530609965	0.0979861228041685	3.95631325666567
HALLMARK_GLYCOLYSIS	0.000273553794840108	121.56907527422	9.16178948907504	1613.11718421956
HALLMARK_REACTIVE_OXYGEN_SPECIES_PATHWAY	0.116937470423924	7.37168912597025	0.606682158325744	89.5721092572011
HALLMARK_P53_PATHWAY	0.0315873067563706	17.0478017704685	1.2842628518301	226.299113760893
HALLMARK_UV_RESPONSE_UP	0.0744254296115239	36.6732599583855	0.700955866314786	1918.70567122316
HALLMARK_UV_RESPONSE_DN	0.151274721218207	3.19785893367941	0.65362539652461	15.64550859573
HALLMARK_ANGIOGENESIS	0.000297367632062256	6.57354189418748	2.36987389165731	18.2336508228372
HALLMARK_HEME_METABOLISM	0.868922797447674	0.729994792004225	0.0173787618683232	30.6634270260996
HALLMARK_COAGULATION	0.000160084162920363	22.3478106984045	4.4534419203522	112.14351774284
HALLMARK_IL2_STAT5_SIGNALING	0.0178530439196506	10.0053342964918	1.48792242832734	67.2795251141487
HALLMARK_BILE_ACID_METABOLISM	0.154263150657177	0.126317137944969	0.00733303312511214	2.1759098951792
HALLMARK_PEROXISOME	0.414618629277234	8.94681727057959	0.0462657423048925	1730.12547265834
HALLMARK_ALLOGRAFT_REJECTION	0.0317429243974011	3.78319943036092	1.12329987709586	12.7415645828134
HALLMARK_SPERMATOGENESIS	0.801462616309251	1.5311126252255	0.0553309981496746	42.3687616258685
HALLMARK_KRAS_SIGNALING_UP	0.0182589909259314	8.14751414959271	1.4273442449417	46.5073419065244
HALLMARK_KRAS_SIGNALING_DN	0.0143220732754309	0.0412767833217966	0.00322014845860903	0.529097606304309
HALLMARK_PANCREAS_BETA_CELLS	0.194197484939863	0.359740917924669	0.0768555131748581	1.68385484246065
