# Supplementary material for: Novel tumor necrosis factor-related long non-coding RNAs signature for risk stratification and prognosis in glioblastoma
Source: Front Neurol. 2023 Apr 20;14:1054686. doi: 10.3389/fneur.2023.1054686 (PMC10156969; doi:10.3389/fneur.2023.1054686)
Supplement: Supplementary file 5 [file Data_Sheet_4.CSV]

	logFC	AveExpr	t	P.Value	adj.P.Val	B
NFKBIZ	2.231070709	3.21891857	8.826876435	6.21E-12	7.43E-08	16.77744079
BCL3	1.916639428	4.867393624	8.76645932	7.71E-12	7.43E-08	16.57490769
PIM1	1.293474246	5.359706263	8.18375481	6.33E-11	4.07E-07	14.6029191
TCIRG1	1.495603385	5.037937442	8.073183557	9.47E-11	4.57E-07	14.22529684
C1RL	1.551747211	4.844197172	7.719030347	3.45E-10	1.33E-06	13.00974218
SOCS3	2.565357163	6.680280384	7.55532677	6.29E-10	1.60E-06	12.44521179
PYGL	1.379725469	5.822381517	7.552528691	6.36E-10	1.60E-06	12.43555033
FAM20C	1.896750164	7.235737347	7.506487749	7.53E-10	1.61E-06	12.27652139
SLC12A7	1.230111949	4.642292858	7.475419817	8.44E-10	1.63E-06	12.16915413
PLAUR	1.888071658	4.77233503	7.442734876	9.51E-10	1.67E-06	12.05615211
CTNNA3	-1.377315759	1.148538077	-7.365825244	1.26E-09	2.03E-06	11.79007584
RELB	1.114944211	4.408575213	7.22438846	2.12E-09	2.97E-06	11.30020239
CLCF1	1.947523998	4.30272649	7.213212889	2.21E-09	2.97E-06	11.26146874
MYO1G	1.426050322	2.074200899	7.17675366	2.53E-09	2.97E-06	11.13508074
FES	1.212990354	4.121571485	7.175780233	2.54E-09	2.97E-06	11.13170583
ADAM12	2.088893498	3.521596958	7.167662409	2.62E-09	2.97E-06	11.10356015
TIMP1	2.597848048	9.698544914	7.146364756	2.83E-09	3.03E-06	11.02971062
LIF	2.858064134	4.121513283	7.100978815	3.34E-09	3.39E-06	10.87230182
PHYHIPL	-2.363258319	5.482232701	-7.072983462	3.70E-09	3.57E-06	10.77518737
SLC16A3	1.741258928	4.549560699	7.004260614	4.77E-09	4.30E-06	10.53673768
SLC2A3	1.79480749	5.216264405	6.996944459	4.90E-09	4.30E-06	10.51134884
MAPK13	1.316745704	2.351325223	6.955398314	5.71E-09	4.79E-06	10.3671629
VIPR2	-2.739167385	1.813267062	-6.932248193	6.22E-09	5.00E-06	10.28681389
EHBP1L1	1.366811285	4.110670863	6.913638892	6.66E-09	5.14E-06	10.22222255
ICAM1	2.010954591	4.964043255	6.88043976	7.52E-09	5.58E-06	10.10698723
TNFAIP2	2.154173877	4.901937815	6.866562914	7.92E-09	5.65E-06	10.05881932
PLAU	2.133771315	5.328060985	6.849357415	8.44E-09	5.81E-06	9.99909704
ANXA2	1.883478969	7.313227204	6.797218973	1.02E-08	6.66E-06	9.81812068
HK3	1.888194479	3.088123297	6.793285915	1.04E-08	6.66E-06	9.804469102
EPHB1	-2.546178079	3.453943438	-6.773043898	1.12E-08	6.95E-06	9.734210712
RAB34	1.82578311	5.989203257	6.735506817	1.28E-08	7.73E-06	9.603930221
RFTN2	-1.445206125	4.623574031	-6.71502924	1.38E-08	8.08E-06	9.532863902
CHI3L1	3.685636241	11.19215977	6.614176373	2.00E-08	1.14E-05	9.182944087
PTX3	2.952051109	5.401084966	6.508979082	2.95E-08	1.62E-05	8.818172916
TGFBI	2.395200237	6.537840451	6.473077044	3.36E-08	1.80E-05	8.693753149
THBD	1.880293313	3.565577222	6.446666153	3.71E-08	1.93E-05	8.602252422
S100A11	1.538372014	9.674178024	6.420853	4.07E-08	2.07E-05	8.512846665
MYADM	1.414448476	5.793581654	6.375897777	4.81E-08	2.38E-05	8.357202752
TSHR	-2.250002925	1.118818128	-6.355798552	5.17E-08	2.45E-05	8.287642563
CLIC1	1.272821455	8.769447997	6.306804206	6.19E-08	2.84E-05	8.11815805
JAK3	1.556189876	2.746633403	6.277782416	6.88E-08	3.09E-05	8.017819147
CAVIN1	1.686160235	7.293752739	6.271385214	7.05E-08	3.09E-05	7.995707532
MSTN	-3.014987971	3.067293948	-6.247824304	7.68E-08	3.29E-05	7.914289315
MYD88	1.097666347	5.4280706	6.228128865	8.26E-08	3.46E-05	7.846252353
ACYP2	-1.042725398	4.590292971	-6.207255376	8.91E-08	3.58E-05	7.774170198
DPYD	1.75833561	4.730281287	6.184000795	9.70E-08	3.76E-05	7.693896065
MDK	1.811884924	7.830005485	6.181795386	9.78E-08	3.76E-05	7.68628478
EFEMP2	1.66088461	6.096739354	6.174689827	1.00E-07	3.76E-05	7.661764205
MYL12A	1.143209611	7.169346608	6.172199538	1.01E-07	3.76E-05	7.653171217
PLIN2	1.683850907	5.382357899	6.151600965	1.09E-07	3.97E-05	7.582108994
DCT	-1.34857248	1.22367461	-6.136602182	1.15E-07	4.00E-05	7.530382683
CD163	2.49619394	6.269122971	6.135010235	1.16E-07	4.00E-05	7.524893414
ADAM8	1.824485864	3.124056762	6.134474635	1.16E-07	4.00E-05	7.523046624
FOSL2	1.405787804	5.472974497	6.120307611	1.22E-07	4.14E-05	7.474204687
STC1	2.10462982	3.36252318	6.083544165	1.40E-07	4.61E-05	7.347524908
ADAMTS14	1.962904025	2.574171167	6.077784287	1.43E-07	4.61E-05	7.327686242
CLASP2	-1.199517784	4.42105612	-6.073615396	1.45E-07	4.61E-05	7.313328904
TUBA1C	1.423583131	6.38841463	6.07260613	1.46E-07	4.61E-05	7.309853265
TNFAIP3	1.439147281	3.980402731	6.055167551	1.55E-07	4.83E-05	7.249811467
FOSL1	1.878549302	4.137157513	6.031330577	1.69E-07	5.09E-05	7.167777116
FAM20A	1.872469495	2.998061603	6.028070844	1.71E-07	5.09E-05	7.156562258
COL6A2	3.054410567	6.762333841	5.993284767	1.95E-07	5.60E-05	7.036936356
ITPR3	1.331205703	2.372880029	5.988542162	1.98E-07	5.61E-05	7.020634644
STAB1	1.611984267	5.461964823	5.976432223	2.07E-07	5.64E-05	6.979017784
SHC1	1.520421451	6.474709474	5.975333361	2.08E-07	5.64E-05	6.97524206
SLC6A6	1.327072905	3.37658886	5.970669112	2.11E-07	5.66E-05	6.959216693
S100A8	2.598798814	5.507196266	5.954411724	2.24E-07	5.92E-05	6.903374333
BIRC3	1.885769286	2.497066612	5.925600256	2.49E-07	6.42E-05	6.804466889
DPP10	-1.821737119	1.467482557	-5.915649899	2.58E-07	6.42E-05	6.770325395
ARPC1B	1.29674099	6.590834885	5.912853882	2.61E-07	6.42E-05	6.760733372
S100A9	2.660430737	7.461518226	5.910350903	2.63E-07	6.42E-05	6.752147257
SLC43A3	1.361608924	4.6075674	5.90111348	2.72E-07	6.56E-05	6.720464591
NEU4	-2.27721437	3.056467094	-5.887204839	2.86E-07	6.72E-05	6.67277552
CXCL3	2.161603911	2.491869199	5.882658691	2.91E-07	6.72E-05	6.657191936
CLDN23	1.556533354	2.467799564	5.879165416	2.95E-07	6.72E-05	6.645218795
NRP1	1.46587956	4.70443336	5.877714497	2.96E-07	6.72E-05	6.640246135
SBNO2	1.279293264	4.64783012	5.868583861	3.06E-07	6.87E-05	6.608957837
MMP14	1.916995249	7.468022144	5.860737161	3.15E-07	6.98E-05	6.582075704
ITGA5	1.463476405	5.250534739	5.851359048	3.26E-07	7.14E-05	6.549954982
LZTS1	1.999421448	4.899880765	5.843471991	3.35E-07	7.27E-05	6.522947967
RDH10	1.698797242	5.562796926	5.832142062	3.50E-07	7.49E-05	6.484162687
VASN	1.85054007	4.913660547	5.813802902	3.74E-07	7.83E-05	6.421410599
BTBD17	-2.544437692	3.507017093	-5.790169533	4.07E-07	8.23E-05	6.3405944
ALDOC	-2.30404398	7.885801021	-5.780457748	4.22E-07	8.38E-05	6.307401276
RUNX1	1.441420155	3.279547946	5.774676356	4.30E-07	8.47E-05	6.287646325
BHLHE40	1.530200771	6.529613472	5.76666612	4.43E-07	8.63E-05	6.260281414
CRYAB	-2.147797083	9.653672967	-5.760535182	4.53E-07	8.74E-05	6.239341359
SLCO1A2	-1.475321823	1.606724494	-5.751508018	4.68E-07	8.94E-05	6.208516842
RGCC	-1.174603329	7.538589733	-5.741295874	4.86E-07	9.13E-05	6.173656938
ZC3H12A	1.257417554	2.982663361	5.740192429	4.88E-07	9.13E-05	6.169890943
CD300E	1.414024307	1.352748646	5.707241668	5.49E-07	0.000101093	6.057495611
ADSSL1	1.122187422	2.646507947	5.706669078	5.51E-07	0.000101093	6.055543605
VENTX	1.328877844	1.795054763	5.695176591	5.74E-07	0.000104385	6.016372862
FAM222A	-1.702897194	3.668351432	-5.68810878	5.89E-07	0.000106083	5.992290803
ANGPTL4	2.407011177	5.771364418	5.683362618	5.99E-07	0.000106918	5.976122589
SDC1	2.20167418	4.565803645	5.678004737	6.11E-07	0.00010786	5.957873728
FCGR2B	1.797461106	2.634242919	5.675850573	6.15E-07	0.00010786	5.950537646
C1R	1.559280165	7.422330032	5.655418826	6.62E-07	0.000112852	5.880984511
VDR	1.493507628	1.696975062	5.652352271	6.70E-07	0.000112852	5.87054983
CSDC2	-2.228400859	3.291421518	-5.650508198	6.74E-07	0.000112852	5.864275493
LENG9	1.043431976	2.267022511	5.648592947	6.79E-07	0.000112852	5.857759418
CUL7	1.183181977	4.424134721	5.63920642	7.02E-07	0.000112868	5.825831117
PSAT1	-1.365540436	7.764220867	-5.624497529	7.41E-07	0.000118008	5.775820919
PPP1R1B	-2.587092737	3.932056259	-5.619014984	7.55E-07	0.000119376	5.75718726
WNT3	-1.160049925	2.903468798	-5.615513527	7.65E-07	0.000119909	5.745288775
AGPAT2	1.152860448	5.057612002	5.602907953	8.00E-07	0.000124089	5.702466108
MRC2	1.381382833	6.669874011	5.599954804	8.09E-07	0.000124089	5.692436864
OR4N2	-1.591308613	0.592980468	-5.598522797	8.13E-07	0.000124089	5.687574008
PFN2	-1.11645484	8.257747452	-5.593612906	8.28E-07	0.000124681	5.670902856
SLC27A3	1.448542789	4.557587045	5.558853042	9.38E-07	0.000138479	5.552969291
UST	-1.291612841	4.875828192	-5.553936644	9.55E-07	0.000138479	5.53630193
CFI	1.749061247	5.579761258	5.553785104	9.55E-07	0.000138479	5.535788238
COL1A1	2.961134102	6.47056678	5.550368798	9.67E-07	0.000138692	5.524208425
SYNPO	1.683774148	5.240356062	5.54920505	9.71E-07	0.000138692	5.520264181
IL17D	-1.535651928	4.56784833	-5.543702477	9.90E-07	0.000139531	5.501617031
COL5A1	2.459658179	4.174957994	5.543436708	9.91E-07	0.000139531	5.500716496
G0S2	2.263936572	4.870638996	5.538320671	1.01E-06	0.000141089	5.483383145
F13A1	3.263844573	5.347610271	5.525912947	1.06E-06	0.000145413	5.441360246
ACTN1	1.154621713	6.467615923	5.50904635	1.12E-06	0.000152314	5.3842703
MXRA5	2.15600718	3.18083296	5.472918869	1.28E-06	0.000170976	5.262122441
FREM3	-1.600561775	0.554898251	-5.470437877	1.29E-06	0.000171314	5.25374108
LINC00634	-1.590227854	3.793926352	-5.463375644	1.32E-06	0.0001745	5.229888174
RIN1	1.53280022	3.624133159	5.454403765	1.36E-06	0.000178974	5.199595997
HES6	-2.190276532	6.719034338	-5.450334062	1.38E-06	0.000180374	5.185859203
C2orf88	-1.824784351	3.369334975	-5.446694628	1.40E-06	0.000180497	5.173576828
PHACTR3	-1.799230053	2.782327952	-5.445802637	1.41E-06	0.000180497	5.170566835
FAM167B	1.015211812	2.511433063	5.440994515	1.43E-06	0.000181599	5.154344047
SLC25A53	-1.007233589	2.428920992	-5.429790795	1.49E-06	0.000187792	5.11655579
ZDHHC12	1.148155614	4.66361624	5.409177422	1.60E-06	0.000200846	5.047080319
GPR84	1.439766061	2.825659746	5.40360966	1.64E-06	0.000201671	5.02832592
IL4R	1.152641018	4.100109986	5.402570039	1.64E-06	0.000201671	5.024824602
CXCL8	3.319020503	4.944570746	5.397402872	1.67E-06	0.000202891	5.007424712
LGALS1	1.357454942	10.36757932	5.393856797	1.69E-06	0.000204193	4.995486089
AQP9	2.127710185	2.73957657	5.389312216	1.72E-06	0.000204973	4.980188668
GDPD1	-1.220433544	3.411869164	-5.377811711	1.79E-06	0.000209683	4.941491602
LRRC61	1.921569295	3.167384963	5.369143214	1.85E-06	0.000213682	4.912337604
SIX5	1.084458675	2.812280709	5.366312711	1.87E-06	0.000214566	4.902820624
MMP19	1.921175979	2.9344567	5.362218678	1.90E-06	0.000216435	4.889057559
LAMB1	2.035396901	5.485829266	5.347244823	2.00E-06	0.000226965	4.838742461
ANG	1.114332132	3.53513135	5.340147882	2.05E-06	0.000231418	4.814908094
THBS1	2.603727043	4.335308853	5.334149475	2.10E-06	0.000233853	4.794769488
POGLUT3	1.258897307	5.035367166	5.33394798	2.10E-06	0.000233853	4.794093107
PLXND1	1.0101136	5.591628384	5.331508993	2.12E-06	0.000234539	4.785906409
H6PD	1.072330244	4.920118103	5.325851216	2.16E-06	0.000235258	4.766919319
PLP2	1.812497865	7.70437403	5.317327045	2.23E-06	0.00024096	4.73832287
SH2D2A	1.2093083	1.658340154	5.315970166	2.24E-06	0.00024096	4.733772
PLCB1	-1.113035949	2.346073848	-5.308994668	2.29E-06	0.000242947	4.710381585
PTPRU	1.467173952	3.086405989	5.304305413	2.33E-06	0.000243672	4.694662062
OSMR	1.580480586	5.126008133	5.303563492	2.34E-06	0.000243672	4.692175304
KCNN2	-1.783652534	3.06019611	-5.296905048	2.39E-06	0.000246845	4.669861809
GPX8	1.778321274	4.157794618	5.289009135	2.46E-06	0.000252525	4.643411142
ERO1A	1.003596076	4.423578505	5.287021827	2.48E-06	0.000252938	4.636755501
HES5	-2.012460718	2.185944351	-5.280991897	2.53E-06	0.000255745	4.61656497
ADCY2	-1.595975683	3.68526832	-5.279345436	2.55E-06	0.000255906	4.611053072
GSDMD	1.214567278	4.75638367	5.274787581	2.59E-06	0.000258738	4.595797068
PDLIM7	1.112345398	5.296291966	5.27329731	2.60E-06	0.000258771	4.590809628
PCOLCE	2.53559404	5.826761114	5.263241907	2.70E-06	0.000264098	4.557167648
LMNA	1.173115273	6.413274337	5.245912982	2.87E-06	0.000276643	4.499232487
CADM2	-1.832900434	3.517695215	-5.240772368	2.92E-06	0.000280334	4.482056266
RAB27A	1.130067028	3.369933341	5.236837122	2.96E-06	0.000281475	4.468910696
C6orf141	2.10755589	2.548192852	5.223722059	3.10E-06	0.00028641	4.425120233
RIPOR3	1.514014971	2.688708074	5.220900354	3.14E-06	0.000287276	4.415702764
SECTM1	1.683694031	3.858784441	5.217343544	3.18E-06	0.000288813	4.403833929
BDKRB2	1.512866626	2.127552372	5.214311042	3.21E-06	0.000289748	4.393716485
KHNYN	1.167014831	3.517619479	5.204342353	3.33E-06	0.00029579	4.360469393
SH3D21	1.142784528	2.439535564	5.187589165	3.53E-06	0.000307838	4.304636057
FERMT1	-1.998076217	2.99755496	-5.185001939	3.56E-06	0.00030927	4.296018239
FCGBP	1.856231989	6.63058904	5.177435856	3.66E-06	0.000314828	4.270823446
KLHL32	-1.482639703	2.438551706	-5.176918014	3.66E-06	0.000314828	4.269099442
FZD7	1.622874214	5.485138855	5.175008904	3.69E-06	0.000314828	4.262744047
CRB1	-1.520310348	2.731860739	-5.174549536	3.70E-06	0.000314828	4.26121492
CXCL14	2.764926153	6.617233132	5.157050245	3.93E-06	0.000328096	4.202993554
PLEKHA4	1.195229345	6.090874358	5.141173885	4.16E-06	0.000344544	4.150222126
ABCC3	2.203828072	4.164497156	5.138762795	4.19E-06	0.000344544	4.142212134
EMP3	1.53237322	7.749400358	5.134188148	4.26E-06	0.000347456	4.127017566
LSR	-1.057059244	3.242600493	-5.123597783	4.42E-06	0.000355379	4.091857505
SPAG4	1.532086729	3.190789417	5.119779355	4.48E-06	0.00035722	4.079185659
CNTN1	-2.021297244	4.654162907	-5.11568197	4.55E-06	0.000360145	4.065591238
PI3	3.526644681	4.587899873	5.105605639	4.71E-06	0.000369416	4.03217372
ZBED6CL	1.463698585	2.132009359	5.091869071	4.95E-06	0.00038306	3.986649603
ENHO	-1.993070026	6.411304015	-5.082847305	5.11E-06	0.000390585	3.956771199
RAC2	1.156894259	4.705843411	5.081815814	5.13E-06	0.000390585	3.953356132
METRNL	1.28105952	5.196570682	5.080247305	5.15E-06	0.000391201	3.948163514
IMPA2	1.134438916	3.092740259	5.064678394	5.44E-06	0.000409994	3.896648901
SLC2A4RG	1.003595633	6.153631333	5.062827815	5.48E-06	0.000411065	3.890528951
EDNRB	-1.6194128	6.327098208	-5.049196074	5.75E-06	0.000426262	3.845469751
USH1C	-1.739902247	1.377377183	-5.045474056	5.82E-06	0.000429999	3.833173397
KCNB1	-1.585616331	1.821346545	-5.040638759	5.92E-06	0.000432708	3.817203401
OPHN1	-1.253896344	3.621167838	-5.040575922	5.92E-06	0.000432708	3.816995897
NKAIN4	-2.615056131	5.555348186	-5.037904498	5.98E-06	0.000435138	3.808174843
NKD1	-1.193126566	2.168537623	-5.036763966	6.00E-06	0.000435241	3.80440925
EMILIN2	1.284673598	3.358937043	5.03562266	6.03E-06	0.000435352	3.800641376
CEBPB	1.082254659	6.082354243	5.032931147	6.09E-06	0.000437845	3.791756762
ACSL6	-1.443685251	2.435719635	-5.029474527	6.16E-06	0.000441301	3.780348768
WWTR1	1.355408171	5.851937001	5.028572157	6.18E-06	0.000441301	3.777371056
SERPING1	1.341499952	7.693973997	5.024282325	6.27E-06	0.00044634	3.763217468
CHST9	-1.812275744	2.267132513	-5.021415695	6.34E-06	0.000448338	3.753761648
LGALS3	2.140082483	7.80382728	5.018102397	6.41E-06	0.000448338	3.742834606
ADAM22	-1.013426315	3.496637319	-5.017797322	6.42E-06	0.000448338	3.741828607
ADAMTSL4	1.039987679	2.440079982	5.012313633	6.54E-06	0.000450873	3.723749193
CEBPD	1.398489965	6.93838836	5.006313672	6.68E-06	0.000455729	3.703974948
CD248	1.535319237	5.504143263	5.004775632	6.72E-06	0.000455729	3.698907216
EMP2	1.444034499	3.539553144	5.004150097	6.73E-06	0.000455729	3.696846268
SCN3A	-1.700082427	2.793596202	-5.003979444	6.74E-06	0.000455729	3.696284029
SLC22A18	1.264001881	3.104609041	5.002103813	6.78E-06	0.00045713	3.690104958
SLC20A1	1.371776896	5.694436706	4.990660636	7.06E-06	0.000472521	3.652422869
THRA	-1.290740237	6.375598957	-4.986739314	7.16E-06	0.000474355	3.639516513
ZCCHC18	-1.100417351	2.551073721	-4.985614262	7.18E-06	0.000474355	3.63581421
SSH3	1.048494333	3.922278123	4.979555814	7.34E-06	0.000479593	3.615881861
TNFRSF10B	1.076220892	5.012819155	4.978574152	7.36E-06	0.000479618	3.612652931
FAM171B	-1.026201975	5.514138526	-4.964561724	7.73E-06	0.000498656	3.566585407
C1S	1.684113902	6.649208154	4.960784155	7.84E-06	0.000501927	3.554173534
CXCL5	2.481987866	2.552892873	4.959085971	7.88E-06	0.000503243	3.548594866
EHD2	1.267157525	6.366310757	4.953224231	8.05E-06	0.000510778	3.529343469
PPP1R3B	1.11624823	4.01465971	4.952527838	8.07E-06	0.000510778	3.527056844
SOCS1	1.402093667	3.689807693	4.931101104	8.69E-06	0.000542337	3.456754186
RPRM	-2.164441321	3.100117636	-4.92216549	8.97E-06	0.000554128	3.427466081
SEL1L3	1.665302644	4.094287573	4.916383946	9.15E-06	0.000561811	3.408525593
PEA15	-1.040462898	10.35384389	-4.912932688	9.26E-06	0.000566805	3.397222786
LOX	2.114073836	4.677176443	4.910737563	9.33E-06	0.000567554	3.390035196
TNR	-2.213931208	3.317499305	-4.908240719	9.41E-06	0.000570714	3.381861004
ANPEP	1.851077957	3.231415856	4.905529036	9.50E-06	0.000572675	3.372985076
GRID2	-1.638246301	1.826641439	-4.880965811	1.04E-05	0.00060843	3.292661026
CHSY1	1.021556333	5.064737857	4.877843807	1.05E-05	0.000613204	3.282461746
MAGEH1	-1.147334067	6.7194781	-4.870320693	1.07E-05	0.000622192	3.257893778
ATP13A5	-1.172970612	1.084234488	-4.869742111	1.08E-05	0.000622192	3.256004867
CXXC4	-1.530115211	2.822365499	-4.869321545	1.08E-05	0.000622192	3.254631885
GPR3	1.127169885	3.423969078	4.846498935	1.17E-05	0.000658267	3.180187352
RETN	1.546990208	1.513024049	4.844508179	1.17E-05	0.000658476	3.173699581
B4GALT1	1.330482846	4.907195157	4.842829977	1.18E-05	0.000659215	3.168231139
PRPS2	1.085398509	5.067619829	4.84222704	1.18E-05	0.000659215	3.166266625
SLC14A1	-2.416264635	2.619135839	-4.837993414	1.20E-05	0.000663881	3.152474886
LILRB3	1.018229566	1.623046316	4.833589637	1.22E-05	0.000672173	3.138133386
ABHD6	-1.004972323	4.597246736	-4.829320802	1.24E-05	0.000680254	3.124235772
TEAD3	1.322574002	4.124678724	4.82832426	1.24E-05	0.000680669	3.120992061
ZNF488	-2.188818691	2.509304029	-4.82750221	1.25E-05	0.000680678	3.118316494
BEST3	-1.419388357	2.701879702	-4.819393941	1.28E-05	0.000696133	3.091934813
P4HA2	1.180853314	3.481980647	4.817230676	1.29E-05	0.000698153	3.084898931
ADGRE2	1.164194227	2.144280778	4.810644697	1.32E-05	0.000709558	3.063485416
TIMP4	-1.939166147	6.811462817	-4.807064879	1.34E-05	0.000716412	3.051850487
NUAK2	1.328174563	3.172092846	4.804647059	1.35E-05	0.000716483	3.043993986
KCTD4	-1.524640951	1.41541486	-4.804638988	1.35E-05	0.000716483	3.043967761
HNMT	-1.039465706	5.60331394	-4.802752707	1.36E-05	0.000716808	3.037839442
P3H1	1.155123064	4.430373843	4.802130253	1.36E-05	0.000716808	3.035817348
LTBP2	1.314148849	3.288750686	4.797484075	1.38E-05	0.000726441	3.020726845
RAB42	1.080491744	3.776895071	4.796641176	1.39E-05	0.00072656	3.017989724
CD93	1.268162282	5.006467774	4.795865772	1.39E-05	0.00072656	3.015471935
MICALL2	1.164705664	4.539446743	4.787217486	1.43E-05	0.000746597	2.987400355
PDPN	1.911499481	7.425874913	4.785721277	1.44E-05	0.000748446	2.982545661
HMX1	-1.835969343	1.358817319	-4.783105535	1.45E-05	0.000751195	2.974059785
MYBPH	2.411667406	3.369443077	4.779022977	1.47E-05	0.000759297	2.960818711
KHDRBS2	-1.242145823	0.743328886	-4.77845405	1.48E-05	0.000759297	2.95897382
IBSP	2.501437531	4.432747129	4.775091197	1.49E-05	0.000766128	2.948070561
MYOT	-1.366120201	1.36997078	-4.762628955	1.56E-05	0.000793488	2.907689232
HLF	-1.158956052	2.367332225	-4.755831095	1.60E-05	0.000807883	2.885678545
NTRK2	-1.765352633	6.04648535	-4.755791699	1.60E-05	0.000807883	2.885551017
PRF1	1.660670208	2.988784251	4.750371803	1.63E-05	0.000814865	2.8680104
SMIM3	1.465211645	6.587328003	4.743414048	1.67E-05	0.000830338	2.845503627
MARCO	2.420181628	2.671250477	4.740313939	1.68E-05	0.000834943	2.835479424
NUDT11	-1.31827602	4.856319486	-4.737851522	1.70E-05	0.0008399	2.827518934
SERPINH1	1.262477043	6.98200188	4.735685944	1.71E-05	0.000844026	2.820519342
NALCN	-1.045914995	2.086067109	-4.731686434	1.74E-05	0.000853553	2.807595247
GNA15	1.223880363	3.898003222	4.722449903	1.79E-05	0.000874445	2.777763779
C5AR1	1.556155705	5.128009976	4.721144878	1.80E-05	0.000875684	2.773550668
RASL10B	-1.12304851	4.201889689	-4.719870803	1.81E-05	0.000875684	2.769437901
SLC16A9	-1.288241391	3.899077183	-4.716381832	1.83E-05	0.000883947	2.758177494
COL6A1	1.732165572	7.885646659	4.714460332	1.84E-05	0.000885372	2.75197733
SLC49A3	1.113075013	2.778974574	4.713117987	1.85E-05	0.000887258	2.747646508
TNFRSF18	1.373141053	1.856060668	4.709373786	1.87E-05	0.000892101	2.735569017
FBLIM1	1.770758508	4.283384772	4.702620969	1.92E-05	0.000908569	2.71379597
ULBP2	1.196273854	2.726791084	4.701041228	1.93E-05	0.000911277	2.708704135
CPA4	1.225540022	1.638205345	4.698673749	1.94E-05	0.000914961	2.701074475
SOX8	-2.080589672	5.756528243	-4.69290468	1.98E-05	0.000930275	2.682488658
PDLIM1	1.411725776	5.254398108	4.689826577	2.00E-05	0.000935609	2.672575708
DSE	1.018553333	3.007205661	4.688457641	2.01E-05	0.000937748	2.668167881
NMB	-1.75455834	7.591467514	-4.684595928	2.04E-05	0.000947975	2.65573624
TREM1	1.91251684	3.34071421	4.664411365	2.19E-05	0.000998878	2.590822101
COL3A1	2.67902602	6.88702019	4.663163839	2.20E-05	0.000998878	2.586813571
TPM2	1.579245936	5.936909717	4.662381093	2.20E-05	0.000998878	2.584298675
SLC25A43	1.107194554	4.141356677	4.661721602	2.21E-05	0.000998878	2.582179914
RARRES1	2.30536511	3.261681808	4.658601619	2.23E-05	0.001007252	2.572157856
RAB38	1.106982224	2.094705743	4.653127186	2.27E-05	0.001022031	2.554579086
VEPH1	-1.403787651	1.256574617	-4.645297814	2.33E-05	0.001046855	2.52945244
PI16	-2.538018491	4.126434143	-4.642937899	2.35E-05	0.001052897	2.521882051
KCNIP3	-1.160134196	2.518656837	-4.636885787	2.40E-05	0.001069332	2.502474312
PTGS2	1.876734449	3.003377984	4.636384519	2.41E-05	0.001069332	2.500867306
COL1A2	2.541863348	6.809198149	4.629517358	2.46E-05	0.001084748	2.478858854
VXN	-1.451458164	5.041069048	-4.625232509	2.50E-05	0.001098248	2.465132916
BCHE	-1.573430481	5.590682517	-4.622242852	2.53E-05	0.001101997	2.455558918
LILRB2	1.325524942	2.648476284	4.619024412	2.55E-05	0.001106672	2.445255006
DGKB	-1.26374188	1.960414943	-4.61320006	2.61E-05	0.001120087	2.426615421
CCL20	2.023232257	2.160452173	4.612244453	2.61E-05	0.001120087	2.423558097
SLC11A1	1.529945257	4.519657824	4.612226135	2.61E-05	0.001120087	2.423499494
CCN1	1.767941895	6.872621611	4.609668075	2.64E-05	0.001124914	2.415316608
CA12	1.934397892	5.291346756	4.603703299	2.69E-05	0.001137982	2.396243108
SMOC1	-2.835553712	4.71125144	-4.600225986	2.72E-05	0.001149046	2.38512828
IER3	1.560866147	5.032814379	4.591614722	2.80E-05	0.001175578	2.357617814
COL4A1	1.483328443	7.175613426	4.590958566	2.81E-05	0.001175655	2.355522436
SH2D4A	1.235268658	2.800275002	4.586106143	2.86E-05	0.001180467	2.340030348
HRH1	1.180098814	4.734043349	4.584898188	2.87E-05	0.001180467	2.336174794
DUSP5	1.431115182	4.363833193	4.583561117	2.88E-05	0.001182588	2.331907603
PLAT	1.222837342	5.202757937	4.576307916	2.95E-05	0.001204078	2.308768127
EFHD1	-1.498185628	5.600055114	-4.575787053	2.96E-05	0.001204078	2.307107017
PHLDA2	1.735607195	3.030222906	4.571352829	3.01E-05	0.001217259	2.292968698
MAN1A1	1.25609859	3.928650181	4.568837852	3.03E-05	0.001220036	2.284952274
IGFBP6	2.002441147	5.021204557	4.564559328	3.08E-05	0.001230225	2.271318693
DCBLD2	1.314045505	4.115115388	4.554957312	3.18E-05	0.001257131	2.240740621
MSN	1.119559164	8.168992343	4.554269428	3.18E-05	0.001257131	2.238551026
LTBR	1.009756292	3.849587238	4.553959207	3.19E-05	0.001257131	2.237563613
CD14	1.512271572	8.203101557	4.550931096	3.22E-05	0.001262393	2.227926751
SOX6	-1.240057008	2.53491521	-4.549248302	3.24E-05	0.001264764	2.222572444
SPRY4	1.561989685	5.17304189	4.549185567	3.24E-05	0.001264764	2.22237285
TMEM35A	-1.251104238	4.055822573	-4.545230228	3.28E-05	0.00127414	2.209791034
PHETA2	1.228991146	3.784811374	4.543700787	3.30E-05	0.001277395	2.204927129
KRT5	-1.120888017	0.628900079	-4.541502249	3.33E-05	0.001280075	2.197936545
SSTR2	-1.228601693	1.816645363	-4.53671862	3.38E-05	0.001298448	2.182731073
KDELR3	1.782850746	4.185082698	4.50927588	3.71E-05	0.001386435	2.095628137
NAMPT	1.570161785	7.152076309	4.506761698	3.74E-05	0.001395589	2.087659119
GALNT5	1.363485558	1.770228472	4.505867283	3.75E-05	0.001397121	2.084824601
FAIM2	-1.1269717	5.743776435	-4.500143972	3.83E-05	0.00141292	2.066692253
NTN4	-1.469199995	2.44605833	-4.498476631	3.85E-05	0.001413423	2.061411664
RCN3	1.577482567	4.909702027	4.493287442	3.92E-05	0.001427587	2.044982375
JUNB	1.325546279	7.850305701	4.484957976	4.03E-05	0.001451911	2.018627411
ADM	1.924756833	5.695820854	4.473037752	4.19E-05	0.001494831	1.980946898
RBM47	1.021212723	2.890303373	4.471037978	4.22E-05	0.001500948	1.97462965
KCNN3	-1.391944338	3.873250468	-4.468207521	4.26E-05	0.001508264	1.965690332
DAPL1	-1.934679499	1.887762	-4.45822358	4.41E-05	0.001551415	1.934177648
B3GALT2	-1.271138417	2.365081005	-4.456875728	4.43E-05	0.001553835	1.929925673
RGR	-1.246671634	1.400955778	-4.450996345	4.52E-05	0.001578625	1.911384791
IL27RA	1.232465836	3.40165327	4.450451703	4.53E-05	0.001578625	1.909667771
P2RX7	-1.210778873	4.070739335	-4.450375297	4.53E-05	0.001578625	1.909426902
ASCL1	-2.337303708	4.870309876	-4.445775261	4.60E-05	0.001594644	1.894928653
CCL2	2.087113959	6.774918037	4.430032727	4.85E-05	0.001658372	1.84536053
CRYBG1	1.33114853	2.211578715	4.429899002	4.85E-05	0.001658372	1.844939795
RAB33A	-1.422945738	3.941939679	-4.420642963	5.00E-05	0.001698782	1.815831304
COL4A2	1.393166279	7.117994908	4.420079065	5.01E-05	0.001699015	1.8140588
IP6K3	-1.654395435	2.297932595	-4.414261159	5.11E-05	0.001721729	1.795777089
NDRG1	1.593897805	6.34687441	4.413518822	5.13E-05	0.001721729	1.79344518
SNAI1	1.570870462	2.765487374	4.412676124	5.14E-05	0.001721729	1.790798214
NDRG2	-1.595460332	7.281897138	-4.412491918	5.14E-05	0.001721729	1.790219641
COL18A1	1.366211847	5.252325143	4.410157135	5.18E-05	0.001732284	1.782887227
CYP1B1	1.882174955	3.386801996	4.401455097	5.34E-05	0.001780579	1.755573256
MAP3K8	1.157546852	3.234673061	4.391186106	5.52E-05	0.0018335	1.723371254
AKAP12	1.429884304	5.489412092	4.383060198	5.68E-05	0.001874472	1.697913022
LDLR	1.287772462	3.691264896	4.377045874	5.79E-05	0.001894261	1.679083682
STOX1	-1.267567127	2.803569808	-4.371701488	5.90E-05	0.001924126	1.662361325
BCAN	-2.507229299	8.734357057	-4.364788537	6.04E-05	0.001961999	1.640744408
HAMP	1.730587747	3.799162152	4.362133948	6.09E-05	0.001973394	1.632447493
COL8A1	2.021097637	3.571065291	4.355833371	6.22E-05	0.001995309	1.612764024
CCDC8	1.803341115	3.48634398	4.353377334	6.27E-05	0.002005092	1.605094612
LDHA	1.021149553	8.305091826	4.349765723	6.35E-05	0.002022739	1.59382022
KCNJ10	-1.828805059	5.743306953	-4.348410472	6.38E-05	0.00202857	1.589590601
ABCG2	-1.190612475	4.428132724	-4.342444812	6.50E-05	0.002055841	1.570979304
LSP1	1.190987926	4.385263703	4.336897049	6.63E-05	0.002081423	1.553682007
MOB3B	-1.190504232	3.357654139	-4.336784652	6.63E-05	0.002081423	1.553331668
GRAMD2B	-1.128128982	5.407878378	-4.332947189	6.71E-05	0.002101413	1.541372839
RNASE2	1.686701773	5.209655658	4.330946933	6.76E-05	0.002112059	1.535141253
ULBP3	1.040646141	1.869366167	4.328037272	6.82E-05	0.002118926	1.526078825
ID4	-1.589979888	7.739937919	-4.326446283	6.86E-05	0.002124395	1.521124692
ROBO2	-1.289674535	2.847461327	-4.322415259	6.95E-05	0.002148653	1.508576285
MYH9	1.030958065	7.000425815	4.310015834	7.25E-05	0.002217974	1.470010564
LAMA4	1.210307793	4.452143624	4.301557441	7.45E-05	0.002261565	1.443731426
GADD45G	-1.641473331	5.329945699	-4.301439502	7.46E-05	0.002261565	1.443365171
RGS9	-1.498800869	2.235412335	-4.300851007	7.47E-05	0.002261565	1.44153769
IL6	2.021575798	2.538374746	4.287376235	7.81E-05	0.002339515	1.399725085
KCNJ9	-1.427246467	2.488243149	-4.286849925	7.83E-05	0.002339978	1.398093148
ARSJ	1.635967331	3.212256121	4.284687229	7.88E-05	0.002353208	1.39138821
CDKN1A	1.338552934	7.300985272	4.282711419	7.94E-05	0.002359853	1.385264026
PCSK1	1.832063287	3.299260271	4.282444164	7.94E-05	0.002359853	1.384435746
GLCCI1	-1.305405099	3.86938777	-4.281473763	7.97E-05	0.002362667	1.381428471
SOX1	-1.656952918	1.820881155	-4.276982216	8.09E-05	0.002388336	1.36751323
TNFSF14	1.200714876	1.304622079	4.267931069	8.34E-05	0.002453662	1.339492358
MAPT	-1.566238678	4.769585725	-4.259495041	8.57E-05	0.002493764	1.313400488
IER5L	1.035169694	4.668974072	4.258517033	8.60E-05	0.002495469	1.310377145
DLL3	-2.320257135	4.560375238	-4.256090706	8.67E-05	0.002506006	1.302877963
CSTA	1.293259219	3.27973513	4.246681281	8.94E-05	0.002563319	1.273814523
ST6GAL2	-1.440379764	2.117936929	-4.243361919	9.04E-05	0.002586772	1.263568965
KIRREL1	1.118348225	4.19255784	4.226276662	9.57E-05	0.002719011	1.21089281
PCDH7	-1.165084428	2.006878845	-4.224333559	9.63E-05	0.002730486	1.204908274
GBX2	-1.649213657	1.837124707	-4.222782759	9.68E-05	0.002739299	1.200132914
IGFBP2	1.721321368	7.818756664	4.222021558	9.70E-05	0.002739299	1.197789257
ZDHHC22	-1.850201982	3.237158034	-4.221004919	9.74E-05	0.002739299	1.194659446
FPR2	1.337162961	1.540608848	4.220939618	9.74E-05	0.002739299	1.194458424
KIRREL2	1.03234161	1.976097337	4.220283586	9.76E-05	0.002739299	1.192438977
GSDMC	-1.079587096	0.984804053	-4.220257994	9.76E-05	0.002739299	1.192360201
TYMP	1.30065715	5.429300152	4.215914918	9.90E-05	0.002770803	1.17899478
FSTL1	1.015716417	6.673418322	4.213879791	9.97E-05	0.002778238	1.172734095
FN1	1.327897191	7.855513111	4.208814283	0.000101362	0.002807977	1.157157218
BACE2	1.017420334	3.727270342	4.205938768	0.000102328	0.002809944	1.1483187
FXYD6	-1.526569496	6.908562493	-4.205031495	0.000102634	0.002809944	1.145530594
SLC15A2	-1.268580553	4.443760605	-4.204293937	0.000102884	0.002809944	1.143264245
CA9	2.463143951	4.415588403	4.203724615	0.000103078	0.002811089	1.141514975
MMD2	-1.618880523	2.363633441	-4.19896891	0.000104707	0.002842597	1.12690722
IL2RA	2.037149236	2.178967916	4.198611314	0.00010483	0.002842597	1.125809136
LOXL1	1.750077044	3.87200991	4.198206127	0.00010497	0.002842597	1.124564966
MKRN3	-1.026922355	2.076901626	-4.194733604	0.000106178	0.00287128	1.11390455
S100A4	1.46347155	6.763616546	4.192404638	0.000106996	0.002885302	1.106757131
MMP9	2.283400511	4.926549257	4.187542064	0.000108723	0.002919629	1.091840359
PCSK2	-1.469815131	1.432251703	-4.184119664	0.000109955	0.002934548	1.081346515
USP54	-1.140242597	3.93761463	-4.183465855	0.000110192	0.002934548	1.079342257
CSF3	1.624178044	1.501901615	4.182526265	0.000110533	0.002939576	1.076462199
CLEC5A	1.556759861	3.756004749	4.180523366	0.000111264	0.002950873	1.070323883
CHADL	-1.297103031	3.899748217	-4.17444464	0.000113511	0.002993996	1.051702935
OAF	1.202044874	4.970167599	4.172760406	0.000114142	0.00300651	1.046545926
NIPAL2	1.110794168	2.697758845	4.170170639	0.000115118	0.003023797	1.038618181
CASQ1	-1.335638525	3.598943595	-4.169772101	0.000115268	0.003023797	1.037398392
RASSF7	1.016824375	3.153596883	4.168178596	0.000115874	0.003031426	1.032521787
TMEM200B	1.267641148	1.789398458	4.164621081	0.000117236	0.003058767	1.02163795
PLEKHB1	-1.216785414	7.16706467	-4.162203321	0.000118171	0.003078989	1.014243625
PODNL1	1.615121848	2.53237063	4.16157044	0.000118417	0.003081232	1.012308401
FAS	1.081291824	4.12007142	4.156467463	0.000120417	0.003124858	0.99670972
GCNT1	1.170747038	2.325899648	4.153991971	0.0001214	0.003141145	0.989146014
CDCP1	1.428567655	2.948529105	4.153396557	0.000121637	0.003141145	0.98732709
CHST2	1.161600892	5.690471771	4.152719711	0.000121908	0.003142383	0.985259552
S100A10	1.486416121	8.660745073	4.15175434	0.000122294	0.003148064	0.98231095
FBXO17	1.340388089	3.804494576	4.151355338	0.000122455	0.003148064	0.981092348
PAQR8	-1.045400187	5.441719808	-4.147176981	0.000124145	0.003184468	0.968334512
COL6A3	2.366923288	3.115350271	4.140914616	0.00012672	0.003231269	0.949225218
IL1RAP	1.362669922	3.834382942	4.137494116	0.000128148	0.003255363	0.938793656
RARRES2	2.101106142	6.317015837	4.137081951	0.000128321	0.003255472	0.937536952
NCAM1	-1.193130048	6.125474605	-4.133966621	0.000129637	0.003280231	0.928040184
SCRG1	-1.131546033	6.302583992	-4.132307878	0.000130343	0.003293776	0.922985096
ACSM5	-1.187764581	2.635044768	-4.131395318	0.000130733	0.003299308	0.920204454
IL7R	1.256436256	1.798642519	4.130095049	0.000131291	0.003309053	0.916242949
TAGLN2	1.22136001	9.13166013	4.129563783	0.00013152	0.003310485	0.914624525
POSTN	3.103783086	5.103153413	4.126967044	0.000132642	0.003330597	0.906715407
ADAMTS1	1.435722394	4.276791106	4.11799328	0.000136594	0.003411727	0.879401959
GRIA4	-1.866048167	3.151022819	-4.117971657	0.000136604	0.003411727	0.879336181
B3GNT9	1.03187503	4.861388148	4.117312585	0.000136898	0.003414664	0.877331316
PHGDH	-1.174705192	6.355906009	-4.114490418	0.000138167	0.00343299	0.868748203
AKR1C1	-1.378412907	1.340325716	-4.103943209	0.000143011	0.003517082	0.836696381
LOXL4	1.471698212	2.079390554	4.101057737	0.000144364	0.00353313	0.827934803
RAB6B	-1.127923163	5.526304451	-4.090540741	0.000149404	0.003623824	0.796026304
HTRA3	1.325055864	3.243108853	4.090121448	0.000149608	0.003623824	0.794755013
SLAMF8	1.413662858	3.521463088	4.085313769	0.000151971	0.003667274	0.7801828
ATP1A2	-2.049827928	7.121838927	-4.082148731	0.000153546	0.003696038	0.770594128
MMP11	1.397379306	2.370067852	4.079254929	0.000155	0.003717119	0.761830409
TMPRSS5	-1.278321886	3.546552158	-4.070820088	0.000159316	0.00379848	0.736303632
HSPA6	1.434203109	4.539470645	4.070699309	0.000159378	0.00379848	0.735938303
PLCD3	-1.048001628	5.793491302	-4.069217007	0.000160149	0.003807431	0.731455128
BICC1	1.181584572	2.308387304	4.066957591	0.00016133	0.003830795	0.724623165
IL1RN	1.250253014	2.38630384	4.06578447	0.000161947	0.003834148	0.721076663
DNER	-1.473500649	7.1003537	-4.064972803	0.000162375	0.003836703	0.718623184
GXYLT2	1.170253629	2.49399532	4.058324736	0.000165922	0.003887177	0.69853686
MAP2	-1.332125178	5.681460583	-4.054906367	0.000167775	0.003911579	0.688215094
SPON2	1.613201108	3.334498435	4.047988889	0.000171587	0.003968195	0.667341141
SLC2A10	1.169444541	4.418119236	4.047619229	0.000171793	0.003968195	0.666226172
ERRFI1	1.23099331	5.247449232	4.046843009	0.000172226	0.00397212	0.663885102
CTHRC1	2.140691683	4.243793334	4.043713062	0.000173984	0.003988815	0.654447522
SPRY2	1.13738772	6.92683558	4.03667988	0.000177999	0.004056744	0.633254142
FBLN1	1.873481746	5.157884087	4.031672549	0.000180912	0.00411339	0.618176713
ELF4	1.038847094	3.521147962	4.030353844	0.000181686	0.004126138	0.614207573
RNF182	-1.156658593	3.814285338	-4.029746862	0.000182044	0.004129397	0.612380856
DSCAML1	-1.326143834	1.852558824	-4.028870838	0.000182561	0.004132655	0.609744698
LAMC1	1.178138261	6.003716939	4.028124608	0.000183003	0.004136556	0.60749935
RUBCNL	1.056039481	3.118822167	4.025202025	0.000184744	0.004171007	0.598707553
CA14	-1.324907311	3.336402974	-4.02132118	0.000187079	0.004213875	0.587038097
ASB5	-1.065317557	0.987867068	-4.019936775	0.00018792	0.00422786	0.582876664
CISH	1.110347617	2.49207901	4.018721653	0.00018866	0.004239572	0.579224685
HSPG2	1.25379315	3.829196572	4.017200487	0.000189591	0.004250583	0.5746537
SHD	-1.978641617	3.80233447	-4.012704566	0.000192368	0.004302031	0.561148966
C9orf64	1.229833475	4.330188654	4.012404426	0.000192555	0.004302031	0.560247687
FBLN7	1.371136069	3.039169735	4.008978782	0.0001947	0.004339886	0.549963396
CTSZ	1.238954677	7.918708259	4.006765721	0.000196097	0.004360958	0.543321845
NOTCH3	1.00299977	5.44616516	3.999234221	0.000200927	0.004450957	0.520733345
EMILIN1	1.358588307	6.2879039	3.999017502	0.000201068	0.004450957	0.520083683
CCL7	1.643277139	1.363198734	3.997494702	0.000202059	0.004467766	0.51551927
TMEM100	-1.502804052	4.683280484	-3.995352464	0.000203461	0.004493617	0.509099677
ETNPPL	-1.932469234	3.151143519	-3.989705653	0.000207202	0.004550185	0.492186482
PACSIN3	1.105282169	3.907316213	3.975172033	0.000217139	0.004757574	0.448712427
TNFRSF1B	1.131602386	5.596579322	3.974201946	0.000217819	0.004761639	0.445813549
MYOF	1.071484095	4.436795292	3.968653653	0.000221744	0.004835608	0.429240804
LSAMP	-1.093832469	4.887995131	-3.968358829	0.000221955	0.004835608	0.428360502
FAM181B	-1.717956154	5.777297661	-3.963828864	0.000225214	0.004877228	0.414838925
EPHB4	1.087464217	4.596062876	3.963525171	0.000225434	0.004877228	0.413932716
CTSB	1.007743752	9.301655179	3.962998557	0.000225816	0.004877228	0.412361398
DLL1	-1.423498852	3.930700616	-3.961317503	0.00022704	0.004896597	0.407346175
MYCL	-1.053047485	2.329935393	-3.95892224	0.000228795	0.004912474	0.400202109
PABPC1L	1.121525525	3.998203813	3.95690195	0.000230286	0.00493898	0.394178175
SUSD5	-1.528508005	1.861471625	-3.954937702	0.000231744	0.00494824	0.38832288
SPRED3	1.199075534	3.450704512	3.95136798	0.000234417	0.004994256	0.37768565
CXCR4	1.165814672	6.800969785	3.950082796	0.000235387	0.005005186	0.373857225
CNN2	1.428487589	4.815099798	3.931651333	0.000249726	0.005239362	0.319023567
HOXD8	-1.607222517	2.492831939	-3.928478413	0.000252278	0.005275683	0.309597697
HAS2	1.12195362	3.902997686	3.922137971	0.000257454	0.005354869	0.290773997
ARSI	1.769863357	2.880818169	3.920296552	0.000258976	0.005380724	0.285310136
MYL9	1.271305158	6.23864327	3.919445126	0.000259682	0.005388323	0.282784244
GALNT8	-1.099502858	2.280957998	-3.914684751	0.000263668	0.005437205	0.268667152
PCDH15	-1.192982546	0.973262213	-3.913537067	0.000264638	0.005445553	0.265265003
FKBP9	1.047822427	6.547752163	3.91183253	0.000266084	0.005452045	0.260213117
BCL7A	-1.086460613	3.345649501	-3.910407827	0.000267299	0.005471125	0.25599149
S100A13	1.191683849	6.154885863	3.905893893	0.000271184	0.005527167	0.242621357
ECM1	1.079714422	4.517160548	3.904448596	0.000272439	0.005546889	0.23834216
SRPX2	1.605496399	5.57861085	3.897911221	0.000278188	0.005636879	0.218996983
KCNN4	1.377580691	2.805281321	3.89239838	0.000283126	0.005722165	0.202696977
TAGLN	1.369216391	6.393712446	3.891606624	0.000283842	0.005730631	0.200356974
EGR1	1.380282144	7.999786139	3.888703439	0.000286483	0.005765835	0.191778896
SDK1	1.231650612	2.41052469	3.887171061	0.000287886	0.005788038	0.187252538
TCEA3	1.376212837	3.807194241	3.884321028	0.000290514	0.005828714	0.178836605
CXCL1	1.721769325	2.59307086	3.877421448	0.000296971	0.005915189	0.15847633
FLRT1	-1.15208647	2.164456916	-3.873674493	0.000300536	0.005973848	0.1474274
LILRA5	1.327411935	1.895726093	3.873268805	0.000300924	0.005975408	0.14623146
C15orf48	1.390825845	2.574612469	3.867322043	0.000306674	0.006045985	0.128708547
LRRC25	1.042809968	4.24246873	3.862519129	0.000311394	0.006114042	0.114566697
P3H3	1.14381266	3.899288307	3.858476714	0.000315421	0.006163032	0.102671419
SPARCL1	-1.129341983	10.25957603	-3.858410732	0.000315487	0.006163032	0.102477314
MLIP	-1.26935787	1.668550305	-3.855905732	0.000318009	0.006193459	0.095109499
BCL2A1	1.534685223	4.153988386	3.855148794	0.000318774	0.006202106	0.092883668
OCIAD2	1.807667694	5.786408207	3.854423264	0.00031951	0.00621015	0.090750415
SOD2	1.485159084	7.461995889	3.853977375	0.000319963	0.006212689	0.089439488
BATF	1.048163975	2.704035159	3.837033758	0.000337636	0.006475108	0.039685647
FRMPD3	-1.223579119	2.899580628	-3.834478297	0.000340382	0.006504364	0.032192023
PLBD1	1.115448627	3.988768701	3.826202041	0.000349423	0.006592191	0.007941407
COL13A1	1.234953506	1.3469498	3.823406608	0.000352528	0.00663779	-0.00024316
RHBDL3	-1.297030539	3.491887116	-3.81331794	0.000363958	0.006793303	-0.029753928
MUC1	1.011193973	3.478321101	3.807518068	0.00037069	0.006896685	-0.046700037
CD38	-1.353034411	3.248218527	-3.802616976	0.000376472	0.006966168	-0.061009048
COL27A1	1.04454679	2.196639338	3.798124379	0.000381847	0.007052105	-0.074116535
TRAM1L1	-1.179908994	2.797247645	-3.793877974	0.000386996	0.007104579	-0.086497894
APCDD1L	1.761529931	1.521207868	3.793797738	0.000387094	0.007104579	-0.086731767
ALOX5	1.133687624	4.553913174	3.793655441	0.000387268	0.007104579	-0.087146529
NID2	1.183318686	3.036762781	3.790994144	0.000390531	0.007146853	-0.094902003
PLA2G5	1.99467326	4.849583641	3.789511686	0.00039236	0.007157139	-0.099220834
KLF15	-1.410148747	4.767494907	-3.788057459	0.000394162	0.007178825	-0.103456516
OLFML2B	1.409306499	5.223500063	3.786444769	0.00039617	0.007206191	-0.108152698
PLS3	1.012873753	5.996450528	3.772096689	0.000414474	0.007406363	-0.149885801
LRP4	-1.062823098	4.904798144	-3.768976824	0.00041856	0.00745864	-0.158948661
TSHZ2	1.17879823	1.79399243	3.759903827	0.000430663	0.007624997	-0.185280997
FUT9	-1.151117685	1.847193332	-3.758929796	0.000431983	0.007634333	-0.188105801
AMER2	-1.293334483	3.242397888	-3.755400353	0.000436795	0.007679679	-0.198338176
HP	1.873456978	2.219133449	3.755296101	0.000436938	0.007679679	-0.198640336
CXCL2	1.639335069	3.453038102	3.753441056	0.000439489	0.007707597	-0.204016151
PLPPR1	-1.682952599	3.302297448	-3.751745106	0.000441834	0.007737512	-0.208929619
DUSP23	1.066751824	5.884625784	3.750959164	0.000442925	0.007749573	-0.21120621
PABPC5	-1.546304408	1.69027657	-3.748022818	0.000447022	0.007788495	-0.219709389
MMP7	2.070164474	2.86314097	3.747918211	0.000447169	0.007788495	-0.220012245
SCG3	-1.754310696	5.839053478	-3.744576453	0.000451878	0.007856322	-0.229684742
LRRN1	-1.238537795	5.322480204	-3.744096245	0.000452559	0.007861067	-0.231074273
NXPH1	-1.562354681	3.015626843	-3.737734586	0.000461668	0.007990512	-0.249472974
OLIG2	-1.788820269	5.811858409	-3.731760749	0.000470383	0.008083293	-0.266734039
PLA2G2A	2.116224964	4.103418309	3.728387531	0.000475373	0.008138029	-0.276473896
LIX1	-1.537498632	4.753143964	-3.726107798	0.000478775	0.008174695	-0.283053602
SERPINA1	1.52472923	5.795795123	3.722403952	0.00048435	0.008242508	-0.293738711
NETO1	-1.242604772	1.35797191	-3.718580166	0.000490172	0.008312235	-0.304763533
SDC4	1.503953068	6.664398442	3.717120606	0.000492412	0.008315993	-0.308970078
NDRG4	-1.193861706	5.730547164	-3.713544417	0.000497942	0.00839232	-0.319272933
SAA1	2.802211313	4.707944985	3.712080394	0.000500223	0.008406768	-0.323489106
STEAP3	1.39766988	6.013938945	3.710411931	0.000502834	0.008428559	-0.328292885
FAM133A	-1.003073938	1.164286662	-3.708838577	0.000505309	0.008439842	-0.332821708
SIGLEC9	1.03125462	3.828397192	3.706697863	0.000508695	0.008484552	-0.338981901
PTGER4	1.1422348	2.609262345	3.701811063	0.000516506	0.008587167	-0.353036759
IGFBP4	1.038857592	7.580280574	3.701734713	0.000516628	0.008587167	-0.353256262
TSTD1	1.800298718	4.388771512	3.700125193	0.000519227	0.008622921	-0.35788302
SEMA3D	-1.020756117	0.985351723	-3.687672862	0.000539756	0.008894906	-0.393639976
FHL2	1.350613744	2.783245776	3.685864922	0.000542801	0.008918746	-0.39882577
CDH20	-1.407512526	3.527010816	-3.685492852	0.000543429	0.008918746	-0.399892813
IL1R1	1.420914327	3.169266452	3.685340515	0.000543687	0.008918746	-0.400329676
FCGR2A	1.126449919	5.481508122	3.681881784	0.000549567	0.008986491	-0.410245648
EVC	1.049753499	2.81586211	3.681370647	0.000550441	0.008986491	-0.411710596
COL15A1	1.299433066	2.279868709	3.679529652	0.0005536	0.009023392	-0.416986025
LRRC4	-1.001167706	3.790454016	-3.676489834	0.000558854	0.009077733	-0.425693411
C5orf38	-1.667711787	1.509447188	-3.669631571	0.000570885	0.009211074	-0.445323354
PXDN	1.385984175	4.472386591	3.668967675	0.000572063	0.009222358	-0.447222463
GPR158	-1.095015484	2.959151835	-3.664496484	0.000580055	0.009304525	-0.460007379
IFITM3	1.015743877	9.677335049	3.661419803	0.000585617	0.009368384	-0.468799626
RNASE3	1.198061849	2.649164416	3.660059323	0.000588092	0.009375778	-0.472686121
CMTM5	-1.267694889	4.183096645	-3.659897527	0.000588387	0.009375778	-0.473148269
COL12A1	1.479852997	2.341534491	3.658462666	0.00059101	0.009394283	-0.47724624
CHRDL2	1.225471979	1.545616387	3.653764077	0.000599678	0.009477368	-0.490658955
IGFBP3	1.890865441	7.176604373	3.647798167	0.000610859	0.009599	-0.507675048
GRHL3	-1.14288778	1.862806771	-3.647199147	0.000611993	0.009601777	-0.509382696
PMEPA1	1.010027878	5.715139415	3.646112332	0.000614055	0.00962568	-0.512480507
RANBP3L	-1.132866374	3.313803276	-3.642404177	0.00062114	0.00968948	-0.523046047
VAV3	1.112608149	2.726632051	3.639841567	0.000626082	0.009742926	-0.530343976
AHNAK2	1.18401976	1.966870989	3.634725684	0.000636061	0.009874308	-0.544904332
FHL1	-1.094353662	7.364619238	-3.63316496	0.000639135	0.009914055	-0.549343951
PLP1	-1.561210289	7.703326707	-3.632758133	0.000639939	0.009917447	-0.550501026
OMG	-1.337235583	3.97015198	-3.618849921	0.000668006	0.010284307	-0.590012574
ZNF560	-1.500964151	0.940522591	-3.611177373	0.000683989	0.010466662	-0.611771482
OLIG1	-1.749824872	7.088750907	-3.608100712	0.0006905	0.010532864	-0.620489124
AEBP1	1.608440603	7.836098731	3.606223364	0.000694503	0.010568829	-0.625806406
PTGES	1.617633723	3.182753861	3.603236361	0.000700916	0.010625169	-0.634263257
HDHD3	1.100094955	4.395227987	3.599380337	0.00070928	0.010709177	-0.645174412
MEDAG	1.536564346	1.800642811	3.594868119	0.000719187	0.010824861	-0.657933643
TTYH1	-1.524715138	6.816384738	-3.580796858	0.00075094	0.011197893	-0.697662471
GALNT13	-1.671408967	3.11886415	-3.57395969	0.000766848	0.011382291	-0.716933313
VEGFA	1.610335461	5.937522848	3.571730441	0.000772104	0.011425123	-0.723211829
DAAM2	-1.685624802	4.807075108	-3.568952351	0.000778702	0.011496289	-0.731032867
DUSP6	1.096638634	5.701010608	3.566604859	0.000784319	0.011554215	-0.737638846
ATP2B2	-1.14712719	2.967185722	-3.566561529	0.000784423	0.011554215	-0.737760755
DMRTA2	1.693330756	3.196593717	3.564782506	0.000788707	0.011587113	-0.742765275
MAFB	1.040590077	6.171633362	3.557546152	0.000806361	0.011769451	-0.763106361
TMEM158	1.302393989	6.523685262	3.555903269	0.000810421	0.011796993	-0.767721009
GRIK4	-1.002453245	3.116105575	-3.554634186	0.000813571	0.011820997	-0.771284831
GPM6A	-1.262715265	7.655864828	-3.552852167	0.000818014	0.011849828	-0.776287795
MS4A4A	1.259129199	5.109540832	3.54971468	0.000825892	0.011932195	-0.785092561
LUM	2.075646083	4.742894556	3.54355315	0.000841574	0.01207814	-0.802370212
SEMA3F	1.230576188	3.423401789	3.542873831	0.000843321	0.012089269	-0.804274006
KCNJ11	-1.102332561	2.081564646	-3.539707325	0.000851507	0.01217945	-0.813145261
TNC	1.08512701	7.735516056	3.538022226	0.000855894	0.012215015	-0.817864285
TDO2	1.135423497	1.957310934	3.536144491	0.000860808	0.012276059	-0.823121189
MMP1	1.531679648	1.596792998	3.530781501	0.000874991	0.012395813	-0.838126191
CAVIN3	1.312849954	3.843539992	3.529302105	0.000878943	0.012442652	-0.842262961
BAALC	-1.198889344	8.288249317	-3.527159179	0.000884697	0.012505745	-0.848253281
ATP6V1G2	-1.184267966	5.116942861	-3.523088639	0.000895726	0.012615404	-0.859626017
SERPINE1	1.836655797	7.62337788	3.519646011	0.000905156	0.012682792	-0.869238253
TKTL1	-1.116615453	1.445429014	-3.518179734	0.000909201	0.012721554	-0.87333056
MYCN	-1.387092188	3.109467508	-3.516773583	0.000913096	0.012766793	-0.877254092
AKR1C3	-1.280258588	3.201913559	-3.514457103	0.000919548	0.012823429	-0.883715618
CXCL6	1.476150984	1.293316074	3.51438808	0.000919741	0.012823429	-0.883908111
DOK2	1.043992151	2.574288269	3.513609159	0.000921921	0.012823429	-0.886080209
SLC24A3	-1.233840116	3.680634639	-3.513470519	0.000922309	0.012823429	-0.886466792
GPRC5A	1.050723681	2.320096266	3.512844425	0.000924065	0.012836387	-0.888212465
PFKFB2	-1.035860532	3.8439958	-3.509552855	0.000933351	0.012900319	-0.89738692
PDGFRL	1.443852663	2.638474036	3.508305331	0.000936894	0.012903036	-0.900862735
PODXL2	-1.084247857	6.197020283	-3.505769757	0.000944134	0.012984193	-0.907924972
MCEMP1	1.241246215	1.274924968	3.497528755	0.000968034	0.013246813	-0.930856974
LUZP2	-1.728035976	2.102423506	-3.497292966	0.000968726	0.013246813	-0.931512617
ASTN2	-1.025941992	4.33098125	-3.495840927	0.000972999	0.013286402	-0.935549611
SFN	1.162246127	1.889831853	3.493017555	0.00098136	0.013349137	-0.943396304
FEZ1	-1.04211635	7.357569183	-3.492887175	0.000981748	0.013349137	-0.943758561
MASP1	-1.428075762	3.573866681	-3.484401662	0.001007298	0.013622868	-0.967317707
DYNLT3	1.01532931	5.24878759	3.484325288	0.001007531	0.013622868	-0.967529595
ABAT	-1.180634172	5.816729493	-3.483136394	0.001011162	0.013643259	-0.970827605
CD70	1.661355081	1.772979395	3.48157051	0.001015963	0.0136878	-0.975170349
DES	1.355707638	3.016188164	3.478401013	0.001025748	0.013753442	-0.983956828
LRATD2	-1.171986026	4.373834447	-3.475953302	0.001033366	0.013836334	-0.990739033
MEST	1.409654935	6.968374537	3.471054309	0.001048774	0.014003749	-1.00430458
CTSC	1.060953745	4.833909815	3.470549749	0.001050373	0.014005705	-1.005701065
GABBR2	-1.61181894	3.53520667	-3.465493183	0.00106653	0.014142894	-1.019689428
GJB2	1.853635748	3.418431051	3.46224411	0.001077036	0.014223515	-1.028670997
SULT1C4	-1.142337879	4.448078925	-3.461201208	0.001080429	0.014239066	-1.031552847
SEPTIN3	-1.163468631	5.598470208	-3.458576479	0.001089014	0.014303319	-1.038803398
ITGA3	1.485792897	5.071958344	3.457767185	0.001091674	0.014318748	-1.041038313
STMN4	-1.426527461	4.352745067	-3.455337442	0.001099697	0.014404386	-1.047746264
CD109	1.072624762	3.068923664	3.452665129	0.001108586	0.014501116	-1.055120552
SNAI2	1.534164972	3.917294539	3.446500812	0.001129352	0.014693004	-1.072117695
FAM89A	-1.070888894	3.94141098	-3.442059658	0.001144541	0.014790821	-1.084351891
ENKUR	-1.005477582	3.795387806	-3.436000399	0.001165579	0.014969839	-1.101027845
TENT5B	1.254753394	2.366502181	3.434467824	0.001170958	0.015011464	-1.105242837
TFR2	1.186095187	2.376812143	3.433938342	0.001172822	0.015025368	-1.106698787
RPE65	-1.413933541	3.350528561	-3.428629598	0.001191666	0.015196146	-1.121288878
CD274	1.116775787	2.653503618	3.427430839	0.001195961	0.015232674	-1.124581507
SLC25A48	-1.296711882	1.687389369	-3.427004801	0.001197491	0.015232674	-1.125751535
FZD8	1.452756555	2.864131965	3.426038239	0.001200968	0.015254196	-1.128405668
DLC1	1.003451735	3.71006805	3.420139248	0.001222403	0.015455176	-1.144593954
SNCAIP	-1.052949018	3.381619668	-3.418397373	0.001228801	0.015471842	-1.149370778
ADGRV1	-1.06930352	2.118833331	-3.418033847	0.00123014	0.015471842	-1.150367501
SPOCD1	1.693021925	5.268277661	3.412599012	0.00125033	0.015633988	-1.165261
DIRAS3	1.528079906	5.330497393	3.41138635	0.001254877	0.015680681	-1.168582143
ERBB2	1.006773137	4.371095443	3.409635214	0.001261472	0.015742681	-1.173376716
CDC42EP5	1.232330181	2.708442955	3.40652487	0.001273267	0.015866525	-1.181888995
NR0B1	-1.191488019	1.01854506	-3.402377742	0.001289156	0.015976752	-1.193231175
CDH18	-1.029982145	0.860684463	-3.401916339	0.001290935	0.015976752	-1.194492556
HAS3	1.064256119	2.276091071	3.398926308	0.001302523	0.01606778	-1.202664099
IGSF11	-1.070337781	4.426646078	-3.397880201	0.0013066	0.016097479	-1.205521975
RHOD	1.655877632	2.839740759	3.392859446	0.001326338	0.016257552	-1.219230605
SOX21	-1.280637474	5.02064234	-3.392096645	0.001329362	0.016273921	-1.221312242
TFPI2	1.532320908	2.094504769	3.384112909	0.001361402	0.01652288	-1.243081772
MRC1	1.567847028	2.83112309	3.382115173	0.001369533	0.016576246	-1.248524041
OPLAH	1.002082688	3.00531404	3.380225257	0.001377267	0.016630631	-1.253670724
KCNQ5	-1.041624141	1.765740131	-3.378102701	0.001386003	0.016723111	-1.259448789
HMOX1	1.021559066	7.648501863	3.374851268	0.001399488	0.016811411	-1.268295486
PPP1R1C	-1.051782429	2.004885625	-3.374819121	0.001399622	0.016811411	-1.268382927
LINGO1	-1.088380334	4.639042881	-3.37179909	0.001412259	0.0169221	-1.27659516
DISP3	-1.0858629	2.387310779	-3.368609016	0.001425725	0.017036652	-1.285264758
FAM78B	1.158373165	2.954718772	3.367889836	0.001428778	0.017036652	-1.287218546
ESM1	1.336524536	3.384700397	3.351715198	0.001499093	0.017615205	-1.331090397
SOX3	-1.525114831	2.099571294	-3.346779443	0.001521194	0.017786627	-1.344451462
BEX1	-1.388064704	7.439562639	-3.343009769	0.001538282	0.017942902	-1.354647541
EPS8L2	1.101192235	2.866958593	3.34263768	0.001539979	0.01795183	-1.35565356
LRRC10B	-1.122726753	1.7218481	-3.337197039	0.001564988	0.018193069	-1.370355312
NIBAN1	1.053767267	4.288847532	3.330850404	0.001594648	0.018431894	-1.387486006
MT1H	1.295733061	2.568355751	3.329001222	0.001603389	0.018478747	-1.392473372
RAB36	1.193596545	3.986993648	3.328725291	0.001604697	0.018482776	-1.393217423
DUSP4	1.212496923	3.250705193	3.319383146	0.001649592	0.018808861	-1.418385463
RIPPLY2	-1.124836239	1.979508767	-3.318842071	0.001652228	0.018816666	-1.419841755
IL4I1	1.033319279	2.969962089	3.315453344	0.00166883	0.01892748	-1.428958977
STAC	1.428082504	2.934191186	3.314652743	0.001672775	0.018955672	-1.431112091
ECHDC2	1.007852367	3.013923661	3.311327872	0.001689255	0.019084318	-1.44005034
ANGPT1	1.059616442	2.780986407	3.311062392	0.001690577	0.019084318	-1.440763782
RBP1	1.363970901	6.077380744	3.310639732	0.001692684	0.019087539	-1.44189955
SLC4A11	1.178166614	2.526577657	3.309943203	0.001696163	0.019091485	-1.44377105
LRRTM4	-1.050315518	1.628795998	-3.304782977	0.001722143	0.019287318	-1.45762819
CNN1	1.144389298	2.396930647	3.294011365	0.001777593	0.019678906	-1.486509259
FZD1	1.127251151	4.518593928	3.29288095	0.001783509	0.0197178	-1.489536636
ITGA4	1.064466269	2.445364253	3.291562663	0.001790432	0.019771662	-1.493066312
SLIT1	-1.548854889	3.894849747	-3.290283838	0.001797172	0.019800728	-1.496489457
UPP1	1.012593574	5.384514427	3.288750978	0.001805282	0.019867379	-1.500591474
SAA2	1.83017929	2.073988673	3.283598074	0.001832801	0.020067137	-1.514371889
SLC51B	-1.079277071	2.622518827	-3.280866803	0.001847547	0.020182747	-1.521670475
LOXL2	1.258915128	5.212116449	3.276942058	0.001868933	0.020357687	-1.532151429
TSPAN7	-1.071596299	7.219759055	-3.276381313	0.001872008	0.020357687	-1.533648225
SCD5	-1.203944885	8.28476509	-3.270321357	0.001905541	0.020629271	-1.549813488
TNFRSF12A	1.156943305	7.022442973	3.263643781	0.001943148	0.020936189	-1.567603832
FBLN5	1.158863019	4.775229756	3.261882778	0.001953183	0.020993027	-1.57229155
AQP1	-1.610139159	8.772310695	-3.261484001	0.001955462	0.020993027	-1.57335285
CLEC10A	1.0582458	1.35433004	3.255624742	0.001989238	0.021249025	-1.588936889
SNAP91	-1.225216097	2.005522349	-3.251160816	0.002015339	0.021432848	-1.600797491
GRB10	1.046786908	4.522043847	3.248751249	0.002029562	0.021501094	-1.607195279
CEMIP	1.107682736	3.077462302	3.248368314	0.002031831	0.021513313	-1.608211749
EGR2	1.206863696	4.318874281	3.244759008	0.002053337	0.02169856	-1.617788515
ANXA1	1.097705648	7.830701894	3.240903607	0.002076545	0.021866667	-1.62801059
NPPA	-1.393245574	2.525781853	-3.239179946	0.002087001	0.021952792	-1.632578074
ADGRA1	-1.118104733	2.47921122	-3.237871729	0.00209497	0.021988632	-1.636043628
LY96	1.034565374	6.02699785	3.232163929	0.002130076	0.022224021	-1.651153252
SH3GL2	-1.553538681	3.65058681	-3.230522082	0.002140276	0.022285934	-1.655496299
EMID1	1.029322558	4.479137301	3.230385897	0.002141124	0.022285934	-1.655856473
CSPG5	-1.585799994	5.984760171	-3.22808379	0.00215551	0.022361286	-1.661943454
JPH1	1.022102371	1.973424474	3.218472698	0.002216558	0.022781164	-1.687325301
SALL3	-1.218848227	3.380010202	-3.203677415	0.002313731	0.023541452	-1.726300731
PDLIM4	1.699233633	5.55088397	3.19875057	0.002346971	0.02374184	-1.739253313
FAM180B	-1.051967521	1.469694063	-3.191083729	0.002399592	0.024134868	-1.759383083
PSD2	-1.586560947	4.964168783	-3.183561655	0.002452298	0.024562476	-1.779101676
DCLK2	-1.132973451	6.816511528	-3.180530918	0.002473841	0.024701256	-1.78703782
HILPDA	1.088348812	6.39954319	3.178400269	0.002489092	0.024814985	-1.792614033
MET	1.503499637	3.20991495	3.171406649	0.002539776	0.025207613	-1.810899879
GADD45B	1.013063164	6.784801964	3.165556842	0.002582915	0.025499836	-1.826174471
FA2H	-1.140407653	2.308668378	-3.161172923	0.002615694	0.025731225	-1.837609117
CNIH3	1.060560696	4.314213181	3.160082126	0.002623911	0.025763489	-1.84045262
GSG1L	-1.166004469	2.963937702	-3.156497895	0.002651081	0.025915161	-1.849791417
LYVE1	1.650243676	3.017319019	3.140637349	0.002774518	0.026788789	-1.891031313
SLAMF9	1.069134362	1.680929091	3.140167193	0.002778259	0.0267972	-1.892251667
SPP1	1.536274715	11.89895689	3.137916269	0.002796231	0.026903258	-1.898092551
CRABP2	1.650829213	5.187730408	3.135058606	0.002819205	0.027070265	-1.905503799
CLEC2B	1.103741576	3.651703164	3.131940378	0.002844476	0.027236879	-1.913585635
GDAP1L1	-1.211594315	3.016338102	-3.131388375	0.002848972	0.027247534	-1.915015755
RUNDC3A	-1.12938448	3.733357372	-3.130458648	0.002856559	0.027276087	-1.917424095
SIX6	-1.003916597	0.587124677	-3.128970915	0.002868739	0.027314649	-1.921276875
GPR17	-1.747223505	2.99792139	-3.128539892	0.002872277	0.027324384	-1.922392864
STEAP1	1.312465696	3.450857738	3.128501084	0.002872596	0.027324384	-1.92249334
TUBB6	1.090962345	5.789695061	3.125116132	0.002900526	0.027510881	-1.931253865
UGT8	-1.349548555	3.50451735	-3.123924233	0.002910422	0.027548278	-1.934337074
BEX2	-1.068538189	5.865404149	-3.122440133	0.002922787	0.027624638	-1.938175044
LTF	2.86066822	6.767611047	3.112426117	0.003007522	0.028163199	-1.964039695
SEZ6L2	1.040933548	5.390893898	3.111656114	0.003014132	0.028184032	-1.966026169
PDZRN4	-1.069464678	1.716911232	-3.107732786	0.003048023	0.028377082	-1.97614252
CKB	-1.254045017	9.083066471	-3.105733755	0.003065429	0.028470394	-1.981293722
FABP5	1.551877923	6.515167638	3.099270354	0.003122347	0.028802145	-1.997933572
VSTM2B	-1.262215416	2.131076593	-3.096967377	0.003142865	0.028938677	-2.003856844
C1orf61	-1.616039639	6.973745837	-3.08955221	0.003209794	0.029350364	-2.022908389
KLRC2	-1.646279909	1.668039847	-3.08866223	0.003217917	0.029391117	-2.025192898
SYNDIG1	-1.096125416	4.53983978	-3.087944163	0.003224484	0.029411426	-2.027035795
FAM167A	-1.268459324	4.474414717	-3.087243267	0.003230906	0.029440029	-2.028834342
SCNN1B	1.463448316	1.993718411	3.083980867	0.003260958	0.029644155	-2.037202223
KRT18	1.22779962	1.799120756	3.076950279	0.003326612	0.030079741	-2.055214815
DPP4	1.368217167	2.447226333	3.07620974	0.0033336	0.030105449	-2.057110469
FAP	1.164147552	2.025475944	3.06924115	0.003400026	0.03057645	-2.074933604
WNK2	-1.000493783	1.607085635	-3.06471609	0.003443822	0.030891655	-2.086492276
CD24	-1.50529534	5.339279074	-3.060250043	0.003487565	0.031189115	-2.097888763
SPRY1	1.046324788	4.990594702	3.059349635	0.003496446	0.031210639	-2.10018505
DTX4	-1.023756733	3.743159223	-3.055512029	0.003534539	0.031477803	-2.109966808
INSYN1	-1.089962702	3.801398705	-3.054600147	0.003543647	0.03154435	-2.112289885
RND2	-1.050809017	6.866581561	-3.050055527	0.00358937	0.031717067	-2.123860497
ZFP36	1.091595642	7.694703164	3.048765384	0.00360245	0.031803498	-2.127143049
VSIG4	1.163482315	7.745992186	3.042006216	0.00367171	0.032193834	-2.144325004
ERBB3	-1.073643962	2.421155642	-3.023616075	0.003866506	0.033370683	-2.190940067
COLEC12	1.212473886	3.979690495	3.022397609	0.003879748	0.03342939	-2.194021721
IL11	1.128302823	1.655697191	3.022192868	0.003881977	0.03342939	-2.194539452
EDA2R	1.07869926	2.990426087	3.00776413	0.004042125	0.034363405	-2.230964397
SMIM18	-1.043017968	1.417514341	-3.006282939	0.004058909	0.03449089	-2.23469678
PRRX2	1.449225171	1.777313254	3.005348508	0.004069532	0.034534344	-2.237050749
CYGB	1.231680199	2.433462819	3.00394672	0.004085515	0.034605368	-2.240581108
FAM110C	1.183233356	2.420676332	2.999713721	0.004134138	0.034853658	-2.251234834
LYZ	1.249708489	6.039813375	2.989044988	0.004259092	0.035673134	-2.278039776
BMP2	-1.022964793	3.57742885	-2.98675294	0.004286393	0.035763758	-2.283789804
GPD1	-1.336547788	3.753696101	-2.985843121	0.004297275	0.035779092	-2.286071401
PPP1R1A	-1.271426123	1.989653551	-2.985548832	0.0043008	0.035789266	-2.2868093
C1QL1	-1.399763078	7.466784972	-2.984006572	0.00431932	0.03586598	-2.290675525
CHRNA9	1.385415252	3.202178702	2.981873924	0.004345051	0.036017599	-2.296019467
ASPN	1.318035982	2.669826543	2.980368197	0.004363305	0.036122319	-2.299790878
IRX2	-1.103975364	1.008291258	-2.972347009	0.004461754	0.03665406	-2.319859175
KCND2	-1.372289822	3.094397289	-2.970947617	0.00447914	0.036734286	-2.323356448
NKAIN1	-1.195041426	2.532274272	-2.966819151	0.004530802	0.037047664	-2.333667331
CTSK	1.227780021	5.326245624	2.965850302	0.004543006	0.037100252	-2.336085583
RGS4	1.281802102	2.99881277	2.960469501	0.004611343	0.037578743	-2.349506003
ADCYAP1R1	-1.396645294	6.344220446	-2.957153704	0.00465393	0.037893761	-2.35776751
NPTX2	1.601490268	4.653781573	2.952545478	0.004713725	0.038299761	-2.369238368
CLMP	1.247435221	1.98134317	2.951234845	0.004730862	0.038406629	-2.372498511
GFAP	-1.234800017	12.50456607	-2.947217896	0.004783746	0.038692085	-2.382484156
SLITRK1	-1.112647994	1.685814477	-2.947192298	0.004784084	0.038692085	-2.382547759
MAGEE2	-1.13635559	1.82722707	-2.940011226	0.004880004	0.039237434	-2.400375021
IL1B	1.178466199	3.688781064	2.939759923	0.004883393	0.039248315	-2.400998333
FPR1	1.281981325	5.768079376	2.936835054	0.004922998	0.039464784	-2.408250186
CALCRL	-1.039457102	4.585109989	-2.935198718	0.004945285	0.039613645	-2.412305055
RPL39L	1.230537063	4.356476086	2.933562764	0.004967661	0.039726865	-2.416357379
SNX10	1.174791213	5.676281879	2.932752141	0.004978783	0.039782809	-2.418364735
CTNND2	-1.132129146	6.573108121	-2.929309737	0.005026273	0.040042164	-2.426884824
ADAM19	1.002523615	3.234906582	2.929045789	0.005029932	0.040042164	-2.427537814
PPBP	1.232869509	1.827238872	2.923958251	0.005100938	0.040489603	-2.4401159
AQP4	-1.247319816	8.812580259	-2.922925541	0.005115465	0.040538953	-2.442667212
RGS6	1.136850149	2.558170441	2.919894386	0.005158325	0.040760683	-2.450151992
SOX4	-1.002264256	5.802254785	-2.919086419	0.005169806	0.040785198	-2.45214616
REM1	-1.181634475	1.532467143	-2.917325417	0.005194911	0.040895486	-2.456491188
IL1R2	1.000553131	1.696940559	2.911381954	0.005280482	0.041336975	-2.47114211
CNTFR	-1.184939506	5.258796029	-2.909610001	0.005306246	0.041454507	-2.475505949
GDF15	1.312089625	4.438591996	2.896116887	0.005506298	0.042415874	-2.508673761
ATP1A3	-1.405844203	4.551338852	-2.894722229	0.00552737	0.042510261	-2.512095741
KCNE4	1.196463845	4.453378666	2.890576129	0.005590457	0.042909874	-2.522261802
FKBP5	1.060777685	5.148467048	2.885328875	0.005671257	0.043354589	-2.535112919
CCL13	1.179726392	0.92254113	2.881638199	0.005728736	0.043572293	-2.544141792
FOS	1.025090421	7.811011809	2.875812415	0.005820568	0.044062181	-2.558377148
MT1A	1.109626443	3.181298622	2.871962967	0.005881994	0.044318379	-2.567771974
BCAT1	1.096503105	4.514884438	2.871320283	0.005892308	0.044361418	-2.569339608
ETV4	1.264810058	3.92201074	2.866244588	0.005974353	0.044698818	-2.581711368
SLPI	1.552509938	5.665431338	2.861056018	0.006059317	0.045177762	-2.594341997
PDZK1IP1	1.072936254	2.094102894	2.860643632	0.006066118	0.045210984	-2.595345168
OPCML	-1.003803892	2.332312697	-2.857796567	0.006113262	0.045404394	-2.602268113
S100A12	1.054558938	1.89799428	2.84795936	0.006278781	0.046401373	-2.626150099
DSG2	1.090095248	1.64969307	2.847731218	0.006282669	0.046412313	-2.626703259
FPR3	1.069604172	3.953983318	2.841207238	0.006394783	0.047060231	-2.642507957
COL8A2	1.076848266	3.945739849	2.840142058	0.006413263	0.047124283	-2.645085925
NKX2-5	1.265086111	2.702995964	2.829665642	0.006597671	0.048058065	-2.670403861
DUSP26	-1.131716742	3.513231751	-2.820950865	0.006754795	0.048872276	-2.691412826
ELAVL3	-1.09046511	4.103872878	-2.818647146	0.006796905	0.04909185	-2.696958605
