# Supplementary material for: Novel tumor necrosis factor-related long non-coding RNAs signature for risk stratification and prognosis in glioblastoma
Source: Front Neurol. 2023 Apr 20;14:1054686. doi: 10.3389/fneur.2023.1054686 (PMC10156969; doi:10.3389/fneur.2023.1054686)
Supplement: Supplementary file 6 [file Data_Sheet_5.CSV]

geneSet	description	link	size	overlap	expect	enrichmentRatio	pValue	FDR	overlapId	userId	DB
1	hsa04512	ECM-receptor interaction	http://www.kegg.jp/kegg-bin/show_pathway?hsa04512+1277+1278+1282+1284+1291+1292+1293+2335+3339+3371+3381+3675+3676+3678+3910+3912+3915+6382+6385+6696+7057+7143	81	22	4.518685683	4.86867234	2.34E-10	6.98E-08	1277;1278;1282;1284;1291;1292;1293;2335;3339;3371;3381;3675;3676;3678;3910;3912;3915;6382;6385;6696;7057;7143	COL6A2;ITGA5;SDC1;COL1A1;LAMB1;THBS1;TNR;IBSP;COL6A1;COL1A2;COL4A1;COL4A2;LAMA4;FN1;COL6A3;LAMC1;HSPG2;SDC4;TNC;ITGA3;ITGA4;SPP1	pathway_KEGG
2	hsa04060	Cytokine-cytokine receptor interaction	http://www.kegg.jp/kegg-bin/show_pathway?hsa04060+1271+1440+23529+2660+2919+2920+2921+355+3553+3554+3556+3557+3559+3566+3569+3575+3589+3976+4055+51330+5473+60401+6347+6354+6357+6364+6372+6374+650+7133+7850+7852+8740+8784+8795+9180+9466+9518+970	248	39	13.83498827	2.818939868	1.86E-09	2.39E-07	1271;1440;23529;2660;2919;2920;2921;355;3553;3554;3556;3557;3559;3566;3569;3575;3589;3976;4055;51330;5473;60401;6347;6354;6357;6364;6372;6374;650;7133;7850;7852;8740;8784;8795;9180;9466;9518;970	CLCF1;LIF;MSTN;CXCL3;IL4R;OSMR;TNFRSF10B;CXCL5;TNFRSF18;CCL20;LTBR;IL27RA;CCL2;IL6;TNFSF14;IL2RA;CSF3;FAS;IL1RAP;IL7R;IL1RN;CCL7;TNFRSF1B;CXCR4;CXCL1;CXCL2;IL1R1;CXCL6;CD70;TNFRSF12A;IL11;EDA2R;BMP2;IL1B;PPBP;IL1R2;CNTFR;GDF15;CCL13	pathway_KEGG
3	hsa04668	TNF signaling pathway	http://www.kegg.jp/kegg-bin/show_pathway?hsa04668+1051+1326+2353+2919+2920+2921+330+3383+355+3553+3569+3726+3976+4318+4323+5603+5743+602+6347+6364+6374+7128+7133+9021	108	24	6.024914244	3.983459187	3.07E-09	2.39E-07	1051;1326;2353;2919;2920;2921;330;3383;355;3553;3569;3726;3976;4318;4323;5603;5743;602;6347;6364;6374;7128;7133;9021	BCL3;SOCS3;LIF;MAPK13;ICAM1;TNFAIP3;BIRC3;CXCL3;MMP14;CEBPB;CXCL5;PTGS2;CCL20;JUNB;CCL2;MAP3K8;IL6;MMP9;FAS;TNFRSF1B;CXCL1;CXCL2;IL1B;FOS	pathway_KEGG
4	hsa04657	IL-17 signaling pathway	http://www.kegg.jp/kegg-bin/show_pathway?hsa04657+1051+1440+2353+2919+2920+2921+3553+3569+4312+4318+5603+5743+6279+6280+6347+6354+6364+6372+6374+7128+8061	84	21	4.686044412	4.481391586	3.21E-09	2.39E-07	1051;1440;2353;2919;2920;2921;3553;3569;4312;4318;5603;5743;6279;6280;6347;6354;6364;6372;6374;7128;8061	MAPK13;TNFAIP3;FOSL1;S100A8;S100A9;CXCL3;CEBPB;CXCL5;PTGS2;CCL20;CCL2;IL6;MMP9;CSF3;CCL7;CXCL1;CXCL2;MMP1;CXCL6;IL1B;FOS	pathway_KEGG
5	hsa04510	Focal adhesion	http://www.kegg.jp/kegg-bin/show_pathway?hsa04510+10398+10451+10627+1277+1278+1282+1284+1291+1292+1293+2064+2335+330+3371+3381+3675+3676+3678+3910+3912+3915+4233+5880+6464+6696+7057+7143+7422+87	190	29	10.59938617	2.736007494	5.00E-07	2.98E-05	10398;10451;10627;1277;1278;1282;1284;1291;1292;1293;2064;2335;330;3371;3381;3675;3676;3678;3910;3912;3915;4233;5880;6464;6696;7057;7143;7422;87	MYL12A;COL6A2;SHC1;BIRC3;ITGA5;COL1A1;ACTN1;LAMB1;THBS1;RAC2;TNR;IBSP;COL6A1;COL1A2;COL4A1;COL4A2;LAMA4;FN1;COL6A3;LAMC1;MYL9;VAV3;VEGFA;TNC;ITGA3;ERBB2;ITGA4;MET;SPP1	pathway_KEGG
6	hsa04974	Protein digestion and absorption	http://www.kegg.jp/kegg-bin/show_pathway?hsa04974+1277+1278+1281+1282+1284+1289+1291+1292+1293+1305+1803+3783+477+478+80781	65	15	3.626105795	4.136669156	1.83E-06	9.10E-05	1277;1278;1281;1282;1284;1289;1291;1292;1293;1305;1803;3783;477;478;80781	COL6A2;COL1A1;COL5A1;COL6A1;COL3A1;COL1A2;COL4A1;COL4A2;COL18A1;COL6A3;ATP1A2;KCNN4;COL13A1;DPP4;ATP1A3	pathway_KEGG
7	hsa05146	Amoebiasis	http://www.kegg.jp/kegg-bin/show_pathway?hsa05146+1277+1278+1281+1282+1284+23236+2335+2769+2919+3553+3554+3569+3910+3912+3915+7850+87+929	92	18	5.132334356	3.507176024	2.25E-06	9.59E-05	1277;1278;1281;1282;1284;23236;2335;2769;2919;3553;3554;3569;3910;3912;3915;7850;87;929	COL1A1;ACTN1;LAMB1;PLCB1;GNA15;COL3A1;COL1A2;COL4A1;CD14;COL4A2;LAMA4;IL6;FN1;LAMC1;CXCL1;IL1R1;IL1B;IL1R2	pathway_KEGG
8	hsa04933	AGE-RAGE signaling pathway in diabetic complications	http://www.kegg.jp/kegg-bin/show_pathway?hsa04933+113026+1277+1278+1281+1282+1284+1958+23236+2335+3383+3553+3569+5054+5292+5603+6347+7056+7422	97	18	5.411265571	3.326393754	4.99E-06	0.000185761	113026;1277;1278;1281;1282;1284;1958;23236;2335;3383;3553;3569;5054;5292;5603;6347;7056;7422	PIM1;MAPK13;ICAM1;THBD;COL1A1;PLCB1;COL3A1;COL1A2;COL4A1;CCL2;COL4A2;IL6;FN1;PLCD3;EGR1;VEGFA;SERPINE1;IL1B	pathway_KEGG
9	hsa04064	NF-kappa B signaling pathway	http://www.kegg.jp/kegg-bin/show_pathway?hsa04064+23643+2920+330+3383+3553+3554+4055+4615+4616+5328+5743+597+5971+6357+7128+8740+929	91	17	5.076548113	3.348732174	8.35E-06	0.000276619	23643;2920;330;3383;3553;3554;4055;4615;4616;5328;5743;597;5971;6357;7128;8740;929	RELB;ICAM1;PLAU;MYD88;TNFAIP3;BIRC3;PTGS2;LTBR;CD14;TNFSF14;BCL2A1;CXCL2;IL1R1;LY96;GADD45B;IL1B;CCL13	pathway_KEGG
10	hsa05323	Rheumatoid arthritis	http://www.kegg.jp/kegg-bin/show_pathway?hsa05323+1513+2353+284+2919+3383+3553+3569+3589+4312+534+6347+6364+6372+6374+7422	77	15	4.295540711	3.491993443	1.69E-05	0.000504138	1513;2353;284;2919;3383;3553;3569;3589;4312;534;6347;6364;6372;6374;7422	ICAM1;CXCL5;CCL20;CCL2;IL6;CXCL1;VEGFA;MMP1;ATP6V1G2;CXCL6;ANGPT1;IL11;CTSK;IL1B;FOS	pathway_KEGG
11	hsa04610	Complement and coagulation cascades	http://www.kegg.jp/kegg-bin/show_pathway?hsa04610+11326+2162+3426+5054+5265+5327+5328+5329+5648+624+7056+710+715+716+728	79	15	4.407113197	3.403588546	2.34E-05	0.000632608	11326;2162;3426;5054;5265;5327;5328;5329;5648;624;7056;710;715;716;728	PLAUR;PLAU;THBD;C1R;CFI;F13A1;BDKRB2;SERPING1;C1S;C5AR1;PLAT;SERPINA1;SERPINE1;MASP1;VSIG4	pathway_KEGG
12	hsa05206	MicroRNAs in cancer	http://www.kegg.jp/kegg-bin/show_pathway?hsa05206+10253+1026+1545+2064+2065+3162+3371+3678+4233+4318+4854+5292+5328+5743+6464+6659+7057+7143+7422+7473+8651	144	21	8.033218993	2.614145092	4.04E-05	0.001003822	10253;1026;1545;2064;2065;3162;3371;3678;4233;4318;4854;5292;5328;5743;6464;6659;7057;7143;7422;7473;8651	PIM1;PLAU;SHC1;ITGA5;WNT3;THBS1;SOCS1;TNR;PTGS2;CYP1B1;CDKN1A;MMP9;SPRY2;NOTCH3;VEGFA;TNC;ERBB2;HMOX1;MET;ERBB3;SOX4	pathway_KEGG
13	hsa04640	Hematopoietic cell lineage	http://www.kegg.jp/kegg-bin/show_pathway?hsa04640+100133941+1440+290+3553+3554+3559+3566+3569+3575+3589+3675+3676+3678+7850+929+952	93	16	5.188120599	3.083968403	4.50E-05	0.001031186	100133941;1440;290;3553;3554;3559;3566;3569;3575;3589;3675;3676;3678;7850;929;952	ITGA5;IL4R;ANPEP;CD14;IL6;IL2RA;CSF3;IL7R;CD38;IL1R1;ITGA3;ITGA4;CD24;IL11;IL1B;IL1R2	pathway_KEGG
14	hsa05133	Pertussis	http://www.kegg.jp/kegg-bin/show_pathway?hsa05133+2353+23643+3553+3569+3678+4615+5603+6372+6374+710+715+716+929	73	13	4.072395739	3.192224143	0.000162897	0.003467377	2353;23643;3553;3569;3678;4615;5603;6372;6374;710;715;716;929	MAPK13;MYD88;ITGA5;C1R;SERPING1;C1S;CXCL5;CD14;IL6;CXCL6;LY96;IL1B;FOS	pathway_KEGG
15	hsa05205	Proteoglycans in cancer	http://www.kegg.jp/kegg-bin/show_pathway?hsa05205+1026+2064+2065+2335+3339+355+3678+3710+4060+4233+4318+4478+5328+5329+5603+6382+6385+7057+7422+7473+8321+8324+8325	183	23	10.20888247	2.252940032	0.000184124	0.003657939	1026;2064;2065;2335;3339;355;3678;3710;4060;4233;4318;4478;5328;5329;5603;6382;6385;7057;7422;7473;8321;8324;8325	PLAUR;MAPK13;PLAU;ITPR3;ITGA5;SDC1;WNT3;THBS1;FZD7;MSN;CDKN1A;FN1;MMP9;FAS;HSPG2;SDC4;VEGFA;LUM;FZD8;ERBB2;FZD1;MET;ERBB3	pathway_KEGG
16	hsa05150	Staphylococcus aureus infection	http://www.kegg.jp/kegg-bin/show_pathway?hsa05150+2212+2213+2357+2358+3383+3426+5648+715+716+728	52	10	2.900884636	3.447224297	0.000490545	0.009136398	2212;2213;2357;2358;3383;3426;5648;715;716;728	ICAM1;FCGR2B;C1R;CFI;C1S;C5AR1;FPR2;FCGR2A;MASP1;FPR1	pathway_KEGG
17	hsa05165	Human papillomavirus infection	http://www.kegg.jp/kegg-bin/show_pathway?hsa05165+1026+1277+1278+1282+1284+1291+1292+1293+2335+3371+3381+355+3675+3676+3678+388585+3910+3912+3915+4854+534+55502+5743+6696+7057+7143+7422+7473+8321+8324+8325	302	31	16.84744539	1.840041578	0.000616015	0.010798374	1026;1277;1278;1282;1284;1291;1292;1293;2335;3371;3381;355;3675;3676;3678;388585;3910;3912;3915;4854;534;55502;5743;6696;7057;7143;7422;7473;8321;8324;8325	COL6A2;ITGA5;WNT3;COL1A1;HES6;LAMB1;THBS1;HES5;FZD7;TNR;IBSP;COL6A1;PTGS2;COL1A2;COL4A1;COL4A2;LAMA4;CDKN1A;FN1;FAS;COL6A3;LAMC1;NOTCH3;VEGFA;TNC;ATP6V1G2;ITGA3;FZD8;FZD1;ITGA4;SPP1	pathway_KEGG
18	hsa05144	Malaria	http://www.kegg.jp/kegg-bin/show_pathway?hsa05144+1440+3383+3553+3569+4233+4615+6347+6382+7057	45	9	2.510380935	3.585113269	0.000693632	0.011483465	1440;3383;3553;3569;4233;4615;6347;6382;7057	ICAM1;MYD88;SDC1;THBS1;CCL2;IL6;CSF3;MET;IL1B	pathway_KEGG
19	hsa04151	PI3K-Akt signaling pathway	http://www.kegg.jp/kegg-bin/show_pathway?hsa04151+1026+1277+1278+1282+1284+1291+1292+1293+1440+2064+2065+2335+284+3371+3381+3559+3566+3569+3575+3675+3676+3678+3718+3910+3912+3915+4233+4915+6696+7057+7143+7422+9180	333	33	18.57681892	1.776407475	0.000769352	0.011643662	1026;1277;1278;1282;1284;1291;1292;1293;1440;2064;2065;2335;284;3371;3381;3559;3566;3569;3575;3675;3676;3678;3718;3910;3912;3915;4233;4915;6696;7057;7143;7422;9180	JAK3;COL6A2;ITGA5;COL1A1;IL4R;LAMB1;THBS1;OSMR;TNR;IBSP;NTRK2;COL6A1;COL1A2;COL4A1;COL4A2;LAMA4;IL6;CDKN1A;FN1;IL2RA;CSF3;COL6A3;IL7R;LAMC1;VEGFA;TNC;ITGA3;ERBB2;ANGPT1;ITGA4;MET;SPP1;ERBB3	pathway_KEGG
20	hsa04976	Bile secretion	http://www.kegg.jp/kegg-bin/show_pathway?hsa04976+108+358+361+3781+3949+477+478+6579+8714+9429	55	10	3.068243365	3.259193881	0.000781454	0.011643662	108;358;361;3781;3949;477;478;6579;8714;9429	SLCO1A2;KCNN2;ADCY2;ABCC3;LDLR;ABCG2;ATP1A2;AQP1;AQP4;ATP1A3	pathway_KEGG
21	hsa04630	JAK-STAT signaling pathway	http://www.kegg.jp/kegg-bin/show_pathway?hsa04630+1026+1154+1271+1440+2273+2670+3559+3566+3569+3575+3589+3718+3976+5292+8651+9021+9180+9466	142	18	7.921646507	2.272254889	0.000833187	0.011823318	1026;1154;1271;1440;2273;2670;3559;3566;3569;3575;3589;3718;3976;5292;8651;9021;9180;9466	PIM1;SOCS3;LIF;JAK3;IL4R;OSMR;SOCS1;IL27RA;IL6;CDKN1A;IL2RA;CSF3;IL7R;CISH;FHL1;IL11;GFAP;CNTFR	pathway_KEGG
22	hsa04115	p53 signaling pathway	http://www.kegg.jp/kegg-bin/show_pathway?hsa04115+1026+10912+2810+3486+355+4616+5054+55240+56475+7057+8795	66	11	3.681892038	2.987594391	0.000926615	0.012551421	1026;10912;2810;3486;355;4616;5054;55240;56475;7057;8795	THBS1;TNFRSF10B;RPRM;GADD45G;CDKN1A;FAS;STEAP3;IGFBP3;SERPINE1;SFN;GADD45B	pathway_KEGG
23	hsa05202	Transcriptional misregulation in cancer	http://www.kegg.jp/kegg-bin/show_pathway?hsa05202+1026+1051+10912+1848+2118+330+3486+3569+4233+4318+4613+4616+5327+5328+597+64332+7102+7850+861+929	174	20	9.706806283	2.060409924	0.001511062	0.019578109	1026;1051;10912;1848;2118;330;3486;3569;4233;4318;4613;4616;5327;5328;597;64332;7102;7850;861;929	NFKBIZ;PLAU;BIRC3;RUNX1;CEBPB;PLAT;CD14;GADD45G;IL6;CDKN1A;MMP9;BCL2A1;IGFBP3;DUSP6;MYCN;TSPAN7;MET;GADD45B;IL1R2;ETV4	pathway_KEGG
24	hsa05132	Salmonella infection	http://www.kegg.jp/kegg-bin/show_pathway?hsa05132+10095+2353+2919+2920+2921+3553+3569+4615+4627+5217+5603+929	82	12	4.574471926	2.623253611	0.001787601	0.02219604	10095;2353;2919;2920;2921;3553;3569;4615;4627;5217;5603;929	MAPK13;MYD88;ARPC1B;CXCL3;PFN2;CD14;MYH9;IL6;CXCL1;CXCL2;IL1B;FOS	pathway_KEGG
25	hsa05143	African trypanosomiasis	http://www.kegg.jp/kegg-bin/show_pathway?hsa05143+23236+3383+355+3553+3569+3910+4615	33	7	1.840946019	3.802392861	0.001907737	0.022740227	23236;3383;355;3553;3569;3910;4615	ICAM1;MYD88;PLCB1;LAMA4;IL6;FAS;IL1B	pathway_KEGG
26	hsa04380	Osteoclast differentiation	http://www.kegg.jp/kegg-bin/show_pathway?hsa04380+10288+1513+2212+2213+2274+2353+2355+3553+3554+3726+5603+5971+8061+8651+9021	118	15	6.582776674	2.278673688	0.002166193	0.024827909	10288;1513;2212;2213;2274;2353;2355;3553;3554;3726;5603;5971;8061;8651;9021	SOCS3;RELB;MAPK13;FOSL2;FOSL1;FCGR2B;SOCS1;LILRB2;JUNB;FHL2;IL1R1;FCGR2A;CTSK;IL1B;FOS	pathway_KEGG
27	hsa05200	Pathways in cancer	http://www.kegg.jp/kegg-bin/show_pathway?hsa05200+1026+108+10912+1282+1284+1910+2064+23236+2335+2353+28514+29119+3162+330+355+3559+3566+3569+3575+3675+3718+388585+3910+3912+3915+4233+4312+4318+4616+4854+5292+5743+5880+624+650+7422+7473+7852+8321+8324+8325+861	487	42	27.16790034	1.545942067	0.0025231	0.027847546	1026;108;10912;1282;1284;1910;2064;23236;2335;2353;28514;29119;3162;330;355;3559;3566;3569;3575;3675;3718;388585;3910;3912;3915;4233;4312;4318;4616;4854;5292;5743;5880;624;650;7422;7473;7852;8321;8324;8325;861	PIM1;CTNNA3;JAK3;BIRC3;RUNX1;WNT3;IL4R;LAMB1;PLCB1;HES5;ADCY2;BDKRB2;FZD7;RAC2;EDNRB;PTGS2;COL4A1;COL4A2;LAMA4;GADD45G;IL6;CDKN1A;FN1;IL2RA;MMP9;FAS;IL7R;LAMC1;NOTCH3;DLL1;CXCR4;VEGFA;MMP1;ITGA3;FZD8;ERBB2;HMOX1;FZD1;MET;GADD45B;BMP2;FOS	pathway_KEGG
28	hsa05418	Fluid shear stress and atherosclerosis	http://www.kegg.jp/kegg-bin/show_pathway?hsa05418+2353+3162+3383+3553+3554+4318+5327+5603+5880+6347+6382+6385+7056+7422+7850	123	15	6.86170789	2.186044676	0.003262041	0.034717441	2353;3162;3383;3553;3554;4318;5327;5603;5880;6347;6382;6385;7056;7422;7850	MAPK13;ICAM1;THBD;SDC1;RAC2;PLAT;CCL2;MMP9;SDC4;IL1R1;VEGFA;HMOX1;IL1B;IL1R2;FOS	pathway_KEGG
29	hsa04926	Relaxin signaling pathway	http://www.kegg.jp/kegg-bin/show_pathway?hsa04926+108+1277+1278+1281+1282+1284+1910+23236+2353+2769+4312+4318+5603+6464+7422	126	15	7.029066619	2.133995993	0.004114598	0.042281043	108;1277;1278;1281;1282;1284;1910;23236;2353;2769;4312;4318;5603;6464;7422	MAPK13;SHC1;COL1A1;PLCB1;ADCY2;EDNRB;GNA15;COL3A1;COL1A2;COL4A1;COL4A2;MMP9;VEGFA;MMP1;FOS	pathway_KEGG
80	GO:0050900	leukocyte migration	http://amigo.geneontology.org/amigo/term/GO:0050900	357	60	17.84120256	3.363002006	0	0	284;301;728;1277;1278;1893;1910;2335;2358;2650;2660;2683;2919;2920;2921;3162;3269;3383;3553;3554;3557;3569;3675;3676;3678;3958;4312;4318;4323;4478;4627;5054;5473;5880;6279;6280;6283;6288;6347;6354;6357;6364;6372;6374;6382;6385;6464;7057;7422;7852;8740;8784;8795;9046;9123;10451;11117;23236;50512;54210	SLC16A3;ICAM1;MSTN;SHC1;S100A8;S100A9;CXCL3;MMP14;ITGA5;SDC1;COL1A1;THBS1;PLCB1;RAC2;EDNRB;LGALS3;TNFRSF10B;CXCL5;B4GALT1;C5AR1;TNFRSF18;TREM1;COL1A2;CCL20;HRH1;MSN;CCL2;MYH9;IL6;TNFSF14;FPR2;FN1;MMP9;GCNT1;IL1RN;EMILIN1;CCL7;CXCR4;ECM1;CXCL1;CXCL2;SDC4;SAA1;IL1R1;VAV3;VEGFA;MMP1;SERPINE1;CXCL6;DOK2;PODXL2;ITGA3;HMOX1;ANGPT1;ITGA4;ANXA1;IL1B;PPBP;CCL13;S100A12	geneontology_Biological_Process
81	GO:0043062	extracellular structure organization	http://amigo.geneontology.org/amigo/term/GO:0043062	320	68	15.99211434	4.252095661	0	0	165;302;602;871;1277;1278;1281;1282;1284;1289;1291;1292;1293;1295;1296;1305;1513;1545;1803;2191;2192;2335;2670;2683;3339;3371;3381;3383;3675;3676;3678;3910;3912;3915;4015;4017;4060;4312;4316;4318;4320;4323;4327;5054;5320;5322;5806;6382;6385;6696;7045;7057;7076;7133;7143;8038;8728;10516;10630;11117;22795;23122;30008;54507;55612;63827;80781;84171	BCL3;ADAM12;TIMP1;ICAM1;ANXA2;PTX3;TGFBI;EFEMP2;CLASP2;COL6A2;MMP14;ITGA5;SDC1;COL1A1;COL5A1;MMP19;LAMB1;THBS1;FERMT1;ADAMTSL4;LOX;TNR;B4GALT1;PDPN;IBSP;SERPINH1;COL6A1;COL3A1;COL1A2;COL4A1;COL4A2;COL18A1;CYP1B1;BCAN;COL8A1;LAMA4;FN1;MMP9;COL6A3;LOXL4;MMP11;FBLN1;LAMC1;HSPG2;EMILIN1;TNFRSF1B;COL13A1;NID2;PLA2G5;MMP7;PLA2G2A;SDC4;AEBP1;LUM;TNC;MMP1;SERPINE1;ITGA3;ITGA4;LOXL2;FBLN5;SPP1;DPP4;FAP;CT…	geneontology_Biological_Process
82	GO:0030198	extracellular matrix organization	http://amigo.geneontology.org/amigo/term/GO:0030198	279	64	13.94312469	4.590075856	0	0	165;302;602;871;1277;1278;1281;1282;1284;1289;1291;1292;1293;1295;1296;1305;1513;1545;1803;2191;2192;2335;2670;2683;3339;3371;3381;3383;3675;3676;3678;3910;3912;3915;4015;4017;4060;4312;4316;4318;4320;4323;4327;5054;5806;6696;7045;7057;7076;7133;7143;8038;8728;10516;10630;11117;22795;23122;30008;54507;55612;63827;80781;84171	BCL3;ADAM12;TIMP1;ICAM1;ANXA2;PTX3;TGFBI;EFEMP2;CLASP2;COL6A2;MMP14;ITGA5;COL1A1;COL5A1;MMP19;LAMB1;THBS1;FERMT1;ADAMTSL4;LOX;TNR;B4GALT1;PDPN;IBSP;SERPINH1;COL6A1;COL3A1;COL1A2;COL4A1;COL4A2;COL18A1;CYP1B1;BCAN;COL8A1;LAMA4;FN1;MMP9;COL6A3;LOXL4;MMP11;FBLN1;LAMC1;HSPG2;EMILIN1;TNFRSF1B;COL13A1;NID2;MMP7;AEBP1;LUM;TNC;MMP1;SERPINE1;ITGA3;ITGA4;LOXL2;FBLN5;SPP1;DPP4;FAP;CTSK;GFAP;ADAM19;COL8A2	geneontology_Biological_Process
83	GO:0048514	blood vessel morphogenesis	http://amigo.geneontology.org/amigo/term/GO:0048514	473	63	23.63834401	2.665161315	4.66E-13	6.59E-10	133;283;284;290;301;302;358;728;861;1281;1282;1284;1295;1296;1482;1545;1893;2013;2047;2050;2064;2191;2335;2683;3162;3339;3553;3569;3678;3726;4015;4017;4323;4327;4627;4854;4915;5054;5743;6347;6464;6659;7045;7057;7128;7422;8038;8325;8829;9047;9820;10203;10253;10451;11082;11117;23129;27286;28514;51330;80149;80781;113026	ADAM12;ANXA2;EPHB1;TGFBI;TNFAIP3;SHC1;NRP1;MMP14;ITGA5;RUNX1;ZC3H12A;CUL7;MMP19;ANG;THBS1;PLXND1;SH2D2A;EMP2;LOX;ANPEP;B4GALT1;NTRK2;C5AR1;COL3A1;PTGS2;COL4A1;JUNB;ADM;CCL2;COL4A2;COL18A1;CYP1B1;COL8A1;MYH9;IL6;FN1;PLCD3;SPRY2;HSPG2;NOTCH3;EMILIN1;EPHB4;DLL1;ECM1;SRPX2;VAV3;VEGFA;SERPINE1;FZD8;ERBB2;HMOX1;ESM1;ANGPT1;LOXL2;TNFRSF12A;AQP1;ANXA1;FAP;IL1B;CALCRL;SOX4;COL8A2;NKX2-5	geneontology_Biological_Process
84	GO:0001525	angiogenesis	http://amigo.geneontology.org/amigo/term/GO:0001525	400	56	19.99014293	2.801380671	1.35E-12	1.53E-09	133;283;284;290;301;302;358;728;861;1282;1284;1295;1296;1545;1893;2013;2047;2050;2064;2191;2335;2683;3162;3339;3553;3569;3678;4017;4323;4327;4627;4854;5054;5743;6347;6464;7045;7057;7128;7422;8038;8325;8829;9047;10203;10253;10451;11082;11117;23129;27286;28514;51330;80149;80781;113026	ADAM12;ANXA2;EPHB1;TGFBI;TNFAIP3;SHC1;NRP1;MMP14;ITGA5;RUNX1;ZC3H12A;MMP19;ANG;THBS1;PLXND1;SH2D2A;EMP2;ANPEP;B4GALT1;C5AR1;PTGS2;COL4A1;ADM;CCL2;COL4A2;COL18A1;CYP1B1;COL8A1;MYH9;IL6;FN1;PLCD3;SPRY2;HSPG2;NOTCH3;EMILIN1;EPHB4;DLL1;ECM1;SRPX2;VAV3;VEGFA;SERPINE1;FZD8;ERBB2;HMOX1;ESM1;ANGPT1;LOXL2;TNFRSF12A;AQP1;ANXA1;FAP;IL1B;CALCRL;COL8A2	geneontology_Biological_Process
85	GO:0097529	myeloid leukocyte migration	http://amigo.geneontology.org/amigo/term/GO:0097529	162	33	8.096007886	4.076082986	2.86E-12	2.70E-09	301;728;1910;2358;2660;2919;2920;2921;3269;3553;3554;3557;3569;3958;4323;5054;5473;5880;6279;6280;6283;6288;6347;6354;6357;6364;6372;6374;7057;7422;10451;11117;23236	MSTN;S100A8;S100A9;CXCL3;MMP14;THBS1;PLCB1;RAC2;EDNRB;LGALS3;CXCL5;C5AR1;CCL20;HRH1;CCL2;IL6;FPR2;IL1RN;EMILIN1;CCL7;CXCL1;CXCL2;SAA1;IL1R1;VAV3;VEGFA;SERPINE1;CXCL6;ANXA1;IL1B;PPBP;CCL13;S100A12	geneontology_Biological_Process
86	GO:0010001	glial cell differentiation	http://amigo.geneontology.org/amigo/term/GO:0010001	169	33	8.445835387	3.907251147	9.73E-12	7.87E-09	429;650;1959;2064;2065;2358;2670;2840;3400;3569;3766;3949;3976;4137;4915;5354;6279;6659;7852;10215;10397;23529;25825;26227;28514;30812;53616;55553;79152;92737;116448;118738;388585	CLCF1;LIF;S100A8;HES5;ADAM22;ZNF488;NTRK2;SOX8;SOX6;ASCL1;NDRG1;LDLR;KCNJ10;ID4;IL6;MAPT;FPR2;BACE2;PHGDH;DNER;DLL1;CXCR4;OLIG2;PLP1;OLIG1;ERBB2;EGR2;FA2H;GPR17;ERBB3;BMP2;GFAP;SOX4	geneontology_Biological_Process
87	GO:0009617	response to bacterium	http://amigo.geneontology.org/amigo/term/GO:0009617	436	57	21.78925579	2.615968188	1.45E-11	1.03E-08	133;602;650;728;929;1051;1440;1607;1910;2213;2289;2353;2706;2823;2919;2920;2921;3240;3383;3553;3557;3569;3726;4016;4057;4069;4316;4360;4615;5027;5054;5320;5473;5743;5836;6036;6279;6280;6283;6347;6364;6372;6374;6464;6590;7056;7079;7128;7133;7538;9466;9536;23643;29126;57817;80149;100133941	BCL3;PYGL;ICAM1;THBD;MYD88;TNFAIP3;SHC1;S100A8;S100A9;CXCL3;ZC3H12A;FCGR2B;EDNRB;CEBPB;CXCL5;TIMP4;C5AR1;PTGS2;DGKB;CCL20;CD14;JUNB;ADM;IL27RA;P2RX7;CCL2;HAMP;RNASE2;IL6;LOXL1;CSF3;IL1RN;TNFRSF1B;CXCL1;HP;CXCL2;MMP7;PLA2G2A;PTGES;GPM6A;SERPINE1;CXCL6;GJB2;CD274;MRC1;LY96;LTF;CD24;ZFP36;LYZ;BMP2;IL1B;PPBP;FKBP5;FOS;SLPI;S100A12	geneontology_Biological_Process
88	GO:0042063	gliogenesis	http://amigo.geneontology.org/amigo/term/GO:0042063	229	38	11.44435683	3.320413771	4.44E-11	2.79E-08	301;429;650;1959;2064;2065;2358;2670;2840;3400;3553;3569;3766;3912;3949;3976;4137;4323;4915;5354;6279;6347;6659;7852;10215;10397;23529;25825;26227;28514;30812;53616;55553;79152;92737;116448;118738;388585	CLCF1;LIF;S100A8;MMP14;LAMB1;HES5;ADAM22;ZNF488;NTRK2;SOX8;SOX6;ASCL1;CCL2;NDRG1;LDLR;KCNJ10;ID4;IL6;MAPT;FPR2;BACE2;PHGDH;DNER;DLL1;CXCR4;OLIG2;PLP1;OLIG1;ERBB2;EGR2;ANXA1;FA2H;GPR17;ERBB3;BMP2;GFAP;IL1B;SOX4	geneontology_Biological_Process
89	GO:0071621	granulocyte chemotaxis	http://amigo.geneontology.org/amigo/term/GO:0071621	99	24	4.947560375	4.85087562	6.26E-11	3.54E-08	301;728;2660;2919;2920;2921;3269;3553;3557;3958;5473;5880;6279;6280;6283;6288;6347;6354;6357;6364;6372;6374;7057;10451	MSTN;S100A8;S100A9;CXCL3;THBS1;RAC2;LGALS3;CXCL5;C5AR1;CCL20;HRH1;CCL2;IL1RN;CCL7;CXCL1;CXCL2;SAA1;VAV3;CXCL6;ANXA1;IL1B;PPBP;CCL13;S100A12	geneontology_Biological_Process
90	GO:0097530	granulocyte migration	http://amigo.geneontology.org/amigo/term/GO:0097530	108	25	5.39733859	4.631912484	7.33E-11	3.77E-08	301;728;2660;2919;2920;2921;3269;3553;3554;3557;3958;5473;5880;6279;6280;6283;6288;6347;6354;6357;6364;6372;6374;7057;10451	MSTN;S100A8;S100A9;CXCL3;THBS1;RAC2;LGALS3;CXCL5;C5AR1;CCL20;HRH1;CCL2;IL1RN;CCL7;CXCL1;CXCL2;SAA1;IL1R1;VAV3;CXCL6;ANXA1;IL1B;PPBP;CCL13;S100A12	geneontology_Biological_Process
91	GO:0002274	myeloid leukocyte activation	http://amigo.geneontology.org/amigo/term/GO:0002274	499	60	24.9377033	2.405995423	1.33E-10	6.29E-08	230;240;290;302;728;929;1075;1265;1508;2171;2212;2213;2242;2357;2358;2683;2919;3101;3162;3240;3310;3566;3569;3949;3958;4055;4057;4069;4137;4318;4878;5265;5322;5328;5329;5473;5806;5836;5873;5880;5971;6036;6279;6280;6282;6283;6284;6372;6515;6590;7057;7133;10135;10397;10538;11326;22918;23601;56729;80149	PYGL;PLAUR;RELB;FES;SLC2A3;PLAU;ANXA2;HK3;PTX3;S100A11;S100A8;S100A9;ALDOC;ZC3H12A;FCGR2B;IL4R;THBS1;RAB27A;RAC2;LGALS3;ANPEP;RETN;B4GALT1;CD93;C5AR1;LTBR;CD14;NAMPT;NDRG1;LDLR;RNASE2;IL6;MAPT;FPR2;MMP9;CLEC5A;HSPA6;TNFRSF1B;CTSB;CNN2;S100A13;CXCL1;BATF;ALOX5;PLA2G5;HP;SERPINA1;FCGR2A;CXCL6;CTSC;HMOX1;NPPA;LTF;FABP5;VSIG4;LYZ;FPR1;PPBP;SLPI;S100A12	geneontology_Biological_Process
92	GO:0007162	negative regulation of cell adhesion	http://amigo.geneontology.org/amigo/term/GO:0007162	214	35	10.69472647	3.27264097	4.02E-10	1.75E-07	18;284;301;650;861;1051;1277;1545;2064;2065;2192;2213;3371;3557;3559;3566;3718;3956;3958;4323;4582;5054;6385;7045;7057;7143;8324;8651;10395;11326;23122;23129;29126;53616;80149	TGFBI;JAK3;CLASP2;MMP14;RUNX1;ZC3H12A;FCGR2B;COL1A1;IL4R;LGALS1;THBS1;PLXND1;FZD7;CEBPB;LGALS3;ADAM22;SOCS1;TNR;CYP1B1;IL2RA;IL1RN;FBLN1;MUC1;SDC4;TNC;SERPINE1;ABAT;CD274;DLC1;ERBB2;ANGPT1;ANXA1;VSIG4;ERBB3;BMP2	geneontology_Biological_Process
93	GO:0030595	leukocyte chemotaxis	http://amigo.geneontology.org/amigo/term/GO:0030595	175	31	8.745687531	3.544604114	5.49E-10	2.22E-07	301;728;1910;2358;2660;2919;2920;2921;3269;3553;3557;3569;3958;5054;5473;5880;6279;6280;6283;6288;6347;6354;6357;6364;6372;6374;7057;7422;7852;8740;10451	MSTN;S100A8;S100A9;CXCL3;THBS1;RAC2;EDNRB;LGALS3;CXCL5;C5AR1;CCL20;HRH1;CCL2;IL6;TNFSF14;FPR2;IL1RN;CCL7;CXCR4;CXCL1;CXCL2;SAA1;VAV3;VEGFA;SERPINE1;CXCL6;ANXA1;IL1B;PPBP;CCL13;S100A12	geneontology_Biological_Process
94	GO:0002237	response to molecule of bacterial origin	http://amigo.geneontology.org/amigo/term/GO:0002237	283	40	14.14302612	2.828249036	1.97E-09	7.43E-07	133;728;929;1051;1440;1910;2213;2353;2706;2919;2920;2921;3383;3553;3557;3569;3726;4016;4057;4360;5027;5054;5473;5743;6279;6347;6372;6374;6590;7056;7079;7128;7133;7538;9536;23643;29126;57817;80149;100133941	ICAM1;THBD;TNFAIP3;S100A8;CXCL3;ZC3H12A;FCGR2B;EDNRB;CEBPB;CXCL5;TIMP4;C5AR1;PTGS2;CD14;JUNB;ADM;P2RX7;CCL2;HAMP;IL6;LOXL1;CSF3;IL1RN;TNFRSF1B;CXCL1;CXCL2;PTGES;SERPINE1;CXCL6;GJB2;CD274;MRC1;LY96;LTF;CD24;ZFP36;IL1B;PPBP;FOS;SLPI	geneontology_Biological_Process
95	GO:0042060	wound healing	http://amigo.geneontology.org/amigo/term/GO:0042060	444	53	22.18905865	2.3885646	2.28E-09	8.08E-07	18;87;301;302;710;1026;1192;1277;1278;1281;1289;1607;2064;2065;2162;2191;2192;2335;2660;2683;2769;3162;3371;3569;3678;3710;4015;4627;5027;5054;5265;5327;5328;5329;5873;6279;6288;6382;6385;7056;7057;7076;7128;7980;8324;10398;10451;10627;10630;23122;26509;30846;51330	PLAUR;TIMP1;PLAU;ANXA2;THBD;CLIC1;MSTN;MYL12A;CLASP2;TNFAIP3;ITPR3;S100A8;ITGA5;SDC1;COL1A1;COL5A1;F13A1;ACTN1;THBS1;RAB27A;FZD7;SERPING1;EHD2;LOX;B4GALT1;PDPN;GNA15;COL3A1;COL1A2;DGKB;PLAT;P2RX7;MYH9;IL6;CDKN1A;FN1;FBLN1;MYOF;MYL9;SERPINA1;SDC4;SAA1;VAV3;TNC;SERPINE1;ABAT;ERBB2;TFPI2;HMOX1;TNFRSF12A;ANXA1;FAP;ERBB3	geneontology_Biological_Process
96	GO:0032963	collagen metabolic process	http://amigo.geneontology.org/amigo/term/GO:0032963	75	19	3.748151799	5.069165023	2.85E-09	9.48E-07	871;1277;1289;1305;1508;1513;2191;3569;4312;4316;4318;4320;4323;4327;5027;9902;11117;54206;57333	MMP14;MRC2;COL1A1;COL5A1;MMP19;SERPINH1;RCN3;P2RX7;IL6;MMP9;MMP11;ERRFI1;EMILIN1;CTSB;COL13A1;MMP7;MMP1;FAP;CTSK	geneontology_Biological_Process
97	GO:0045785	positive regulation of cell adhesion	http://amigo.geneontology.org/amigo/term/GO:0045785	336	44	16.79172006	2.620339063	3.41E-09	1.05E-06	284;301;861;1295;1326;1803;2013;2064;2335;3381;3383;3485;3553;3559;3566;3569;3575;3675;3676;3678;3718;3956;6281;6288;6347;6385;7422;8651;8728;8740;8784;8829;10076;10451;10630;11117;29126;29984;55612;64332;78986;84034;129080;100133941	NFKBIZ;ICAM1;JAK3;NRP1;ITGA5;RUNX1;IL4R;LGALS1;PTPRU;FERMT1;EMILIN2;EMP2;SOCS1;PDPN;IBSP;TNFRSF18;CCL2;MAP3K8;COL8A1;IL6;TNFSF14;IGFBP2;FN1;IL2RA;S100A10;IL7R;EMILIN1;SDC4;SAA1;VAV3;VEGFA;ITGA3;CD274;ERBB2;RHOD;ANGPT1;ITGA4;ANXA1;EMID1;DPP4;CD24;IL1B;ADAM19;DUSP26	geneontology_Biological_Process
98	GO:0021782	glial cell development	http://amigo.geneontology.org/amigo/term/GO:0021782	84	20	4.197930015	4.764252841	3.52E-09	1.05E-06	429;2358;2670;3400;3569;3766;3949;4137;4915;5354;6279;6659;10397;25825;26227;28514;53616;79152;118738;388585	S100A8;HES5;ADAM22;ZNF488;NTRK2;ASCL1;NDRG1;LDLR;KCNJ10;ID4;IL6;MAPT;FPR2;BACE2;PHGDH;DLL1;PLP1;FA2H;GFAP;SOX4	geneontology_Biological_Process
99	GO:1990266	neutrophil migration	http://amigo.geneontology.org/amigo/term/GO:1990266	94	21	4.697683588	4.470288304	4.92E-09	1.38E-06	728;2919;2920;2921;3553;3554;3557;3958;5473;5880;6279;6280;6283;6288;6347;6354;6357;6364;6372;6374;10451	S100A8;S100A9;CXCL3;RAC2;LGALS3;CXCL5;C5AR1;CCL20;CCL2;IL1RN;CCL7;CXCL1;CXCL2;SAA1;IL1R1;VAV3;CXCL6;IL1B;PPBP;CCL13;S100A12	geneontology_Biological_Process
100	GO:0030199	collagen fibril organization	http://amigo.geneontology.org/amigo/term/GO:0030199	41	14	2.04898965	6.832635782	5.14E-09	1.38E-06	165;302;871;1277;1278;1281;1289;1545;4015;4017;4060;4320;11117;84171	ANXA2;COL1A1;COL5A1;LOX;SERPINH1;COL3A1;COL1A2;CYP1B1;LOXL4;MMP11;EMILIN1;AEBP1;LUM;LOXL2	geneontology_Biological_Process
101	GO:0030593	neutrophil chemotaxis	http://amigo.geneontology.org/amigo/term/GO:0030593	86	20	4.297880729	4.653456263	5.47E-09	1.41E-06	728;2919;2920;2921;3553;3557;3958;5473;5880;6279;6280;6283;6288;6347;6354;6357;6364;6372;6374;10451	S100A8;S100A9;CXCL3;RAC2;LGALS3;CXCL5;C5AR1;CCL20;CCL2;IL1RN;CCL7;CXCL1;CXCL2;SAA1;VAV3;CXCL6;IL1B;PPBP;CCL13;S100A12	geneontology_Biological_Process
102	GO:0060326	cell chemotaxis	http://amigo.geneontology.org/amigo/term/GO:0060326	238	35	11.89413504	2.942626755	7.36E-09	1.81E-06	301;728;1910;2047;2358;2660;2919;2920;2921;3269;3553;3557;3569;3958;4233;5054;5473;5880;6279;6280;6283;6288;6289;6347;6354;6357;6364;6372;6374;7057;7422;7852;8740;8829;10451	EPHB1;MSTN;S100A8;S100A9;CXCL3;NRP1;THBS1;RAC2;EDNRB;LGALS3;CXCL5;C5AR1;CCL20;HRH1;CCL2;IL6;TNFSF14;FPR2;IL1RN;CCL7;CXCR4;CXCL1;CXCL2;SAA1;VAV3;VEGFA;SERPINE1;CXCL6;SAA2;ANXA1;MET;IL1B;PPBP;CCL13;S100A12	geneontology_Biological_Process
103	GO:0032496	response to lipopolysaccharide	http://amigo.geneontology.org/amigo/term/GO:0032496	273	38	13.64327255	2.785255507	7.81E-09	1.84E-06	133;728;929;1051;1440;1910;2353;2706;2919;2920;2921;3383;3553;3557;3569;3726;4016;4057;4360;5027;5054;5473;5743;6279;6347;6372;6374;6590;7056;7079;7128;7133;7538;9536;23643;29126;57817;80149	ICAM1;THBD;TNFAIP3;S100A8;CXCL3;ZC3H12A;EDNRB;CEBPB;CXCL5;TIMP4;C5AR1;PTGS2;CD14;JUNB;ADM;P2RX7;CCL2;HAMP;IL6;LOXL1;CSF3;IL1RN;TNFRSF1B;CXCL1;CXCL2;PTGES;SERPINE1;CXCL6;GJB2;CD274;MRC1;LY96;LTF;ZFP36;IL1B;PPBP;FOS;SLPI	geneontology_Biological_Process
104	GO:0006959	humoral immune response	http://amigo.geneontology.org/amigo/term/GO:0006959	185	30	9.245441104	3.244842476	9.10E-09	2.06E-06	602;710;715;716;728;2213;2919;2920;2921;3426;3569;4057;4069;4316;5266;5320;5473;5648;6036;6279;6280;6283;6347;6357;6372;6374;6590;11326;51279;54210	BCL3;C1RL;S100A8;S100A9;CXCL3;FCGR2B;C1R;CFI;PI3;SERPING1;C1S;CXCL5;C5AR1;TREM1;CCL2;RNASE2;IL6;CXCL1;CXCL2;MMP7;PLA2G2A;CXCL6;MASP1;LTF;VSIG4;LYZ;PPBP;CCL13;SLPI;S100A12	geneontology_Biological_Process
105	GO:0002526	acute inflammatory response	http://amigo.geneontology.org/amigo/term/GO:0002526	137	25	6.846623953	3.651434659	1.42E-08	3.09E-06	710;715;716;728;1051;1910;2213;2335;2683;3240;3383;3426;3553;3569;5265;5743;6279;6288;6289;7036;9180;9332;9536;54210;57817	ICAM1;CD163;S100A8;FCGR2B;C1R;CFI;OSMR;EDNRB;CEBPB;SERPING1;C1S;B4GALT1;C5AR1;TREM1;PTGS2;HAMP;IL6;FN1;HP;SERPINA1;SAA1;PTGES;TFR2;SAA2;IL1B	geneontology_Biological_Process
106	GO:0031589	cell-substrate adhesion	http://amigo.geneontology.org/amigo/term/GO:0031589	272	37	13.59329719	2.721929748	2.31E-08	4.76E-06	87;284;1277;1281;1295;1305;2013;2047;2192;2335;3675;3676;3678;3912;3915;3956;4323;5054;5328;5880;6281;6385;7057;7422;8324;8829;10395;10516;10630;11117;22795;23122;29984;51330;55612;84034;129080	PLAU;EPHB1;CLASP2;NRP1;MMP14;ITGA5;COL1A1;ACTN1;LGALS1;LAMB1;THBS1;FERMT1;FZD7;RAC2;EMILIN2;EMP2;PDPN;COL3A1;COL8A1;FN1;S100A10;FBLN1;LAMC1;EMILIN1;COL13A1;NID2;SDC4;VEGFA;SERPINE1;ITGA3;DLC1;RHOD;ANGPT1;ITGA4;TNFRSF12A;FBLN5;EMID1	geneontology_Biological_Process
107	GO:0019730	antimicrobial humoral response	http://amigo.geneontology.org/amigo/term/GO:0019730	76	18	3.798127156	4.739177826	2.35E-08	4.76E-06	602;2919;2920;2921;4057;4069;4316;5266;5320;5473;6036;6279;6280;6283;6357;6372;6374;6590	BCL3;S100A8;S100A9;CXCL3;PI3;CXCL5;RNASE2;CXCL1;CXCL2;MMP7;PLA2G2A;CXCL6;LTF;LYZ;PPBP;CCL13;SLPI;S100A12	geneontology_Biological_Process
108	GO:0002444	myeloid leukocyte mediated immunity	http://amigo.geneontology.org/amigo/term/GO:0002444	428	49	21.38945293	2.290848679	3.74E-08	7.30E-06	230;240;290;302;728;929;1075;1265;1508;2171;2212;2213;2242;2357;2358;2683;2919;3101;3162;3240;3310;3566;3569;3958;4057;4069;4318;4878;5265;5328;5329;5473;5806;5836;5873;5880;6036;6279;6280;6282;6283;6284;6372;6515;6590;7133;22918;23601;56729	PYGL;PLAUR;FES;SLC2A3;PLAU;ANXA2;HK3;PTX3;S100A11;S100A8;S100A9;ALDOC;FCGR2B;IL4R;RAB27A;RAC2;LGALS3;ANPEP;RETN;B4GALT1;CD93;C5AR1;CD14;RNASE2;IL6;FPR2;MMP9;CLEC5A;HSPA6;TNFRSF1B;CTSB;CNN2;S100A13;CXCL1;ALOX5;HP;SERPINA1;FCGR2A;CXCL6;CTSC;HMOX1;NPPA;LTF;FABP5;LYZ;FPR1;PPBP;SLPI;S100A12	geneontology_Biological_Process
109	GO:0030855	epithelial cell differentiation	http://amigo.geneontology.org/amigo/term/GO:0030855	478	52	23.8882208	2.176805064	7.60E-08	1.43E-05	190;230;301;302;429;650;861;1026;1051;1282;1475;1508;1513;1645;1829;2355;2683;2810;3383;3553;3852;3875;3958;3976;4233;4478;4983;5054;5266;6382;6659;6876;7067;7421;7422;7538;8321;8324;8407;8644;8829;10083;10630;25937;28514;30812;54206;54507;79152;80781;388585;100133941	LIF;ICAM1;ANXA2;FOSL2;NRP1;ALDOC;RUNX1;SDC1;VDR;HES5;FZD7;PI3;USH1C;OPHN1;CEBPB;WWTR1;LGALS3;ADAMTSL4;THRA;B4GALT1;PDPN;SOX8;COL4A1;MSN;KRT5;ASCL1;COL18A1;CDKN1A;CSTA;TAGLN2;AKR1C1;ERRFI1;CTSB;DLL1;TAGLN;VEGFA;SERPINE1;AKR1C3;SFN;NR0B1;FZD1;ANXA1;MET;FA2H;KRT18;CD24;ZFP36;BMP2;CTSK;IL1B;SOX4;DSG2	geneontology_Biological_Process
110	GO:0043299	leukocyte degranulation	http://amigo.geneontology.org/amigo/term/GO:0043299	412	47	20.58984722	2.282678424	8.06E-08	1.47E-05	230;240;290;302;728;929;1075;1265;1508;2171;2212;2213;2242;2357;2358;2683;2919;3101;3162;3240;3310;3566;3958;4057;4069;4318;4878;5265;5328;5329;5473;5806;5836;5873;5880;6036;6279;6280;6282;6283;6284;6515;6590;7133;22918;23601;56729	PYGL;PLAUR;FES;SLC2A3;PLAU;ANXA2;HK3;PTX3;S100A11;S100A8;S100A9;ALDOC;FCGR2B;IL4R;RAB27A;RAC2;LGALS3;ANPEP;RETN;B4GALT1;CD93;C5AR1;CD14;RNASE2;FPR2;MMP9;CLEC5A;HSPA6;TNFRSF1B;CTSB;CNN2;S100A13;CXCL1;ALOX5;HP;SERPINA1;FCGR2A;CTSC;HMOX1;NPPA;LTF;FABP5;LYZ;FPR1;PPBP;SLPI;S100A12	geneontology_Biological_Process
111	GO:0006953	acute-phase response	http://amigo.geneontology.org/amigo/term/GO:0006953	43	13	2.148940365	6.049493143	9.57E-08	1.69E-05	1051;1910;2335;3240;3553;3569;5265;5743;6288;6289;7036;9332;57817	CD163;EDNRB;CEBPB;PTGS2;HAMP;IL6;FN1;HP;SERPINA1;SAA1;TFR2;SAA2;IL1B	geneontology_Biological_Process
112	GO:0048708	astrocyte differentiation	http://amigo.geneontology.org/amigo/term/GO:0048708	66	16	3.298373583	4.85087562	1.00E-07	1.72E-05	650;2358;2670;3400;3569;3949;3976;4137;5354;6279;23529;25825;28514;30812;55553;388585	CLCF1;LIF;S100A8;HES5;SOX8;SOX6;LDLR;ID4;IL6;MAPT;FPR2;BACE2;DLL1;PLP1;BMP2;GFAP	geneontology_Biological_Process
113	GO:0002460	adaptive immune response based on somatic recombination of immune receptors built from immunoglobulin superfamily domains	http://amigo.geneontology.org/amigo/term/GO:0002460	218	31	10.8946279	2.845439082	1.19E-07	1.98E-05	301;602;710;715;716;1075;2013;2213;3383;3426;3553;3554;3566;3569;3575;3718;5027;5551;5873;5971;7128;7133;9466;10538;23529;29126;51279;64332;79465;80149;80328	NFKBIZ;BCL3;C1RL;RELB;CLCF1;ICAM1;JAK3;TNFAIP3;ZC3H12A;FCGR2B;C1R;CFI;IL4R;RAB27A;SERPING1;EMP2;C1S;PRF1;ULBP2;IL27RA;P2RX7;ULBP3;IL6;IL7R;TNFRSF1B;BATF;IL1R1;CTSC;CD274;ANXA1;IL1B	geneontology_Biological_Process
114	GO:0010810	regulation of cell-substrate adhesion	http://amigo.geneontology.org/amigo/term/GO:0010810	166	26	8.295909315	3.134074761	1.84E-07	2.98E-05	1277;1295;2013;2192;2335;3675;3678;3956;4323;5054;5328;5880;6281;6385;7057;7422;8324;8829;10395;10630;11117;23122;29984;55612;84034;129080	PLAU;CLASP2;NRP1;MMP14;ITGA5;COL1A1;LGALS1;THBS1;FERMT1;FZD7;RAC2;EMILIN2;EMP2;PDPN;COL8A1;FN1;S100A10;FBLN1;EMILIN1;SDC4;VEGFA;SERPINE1;ITGA3;DLC1;RHOD;EMID1	geneontology_Biological_Process
115	GO:0007565	female pregnancy	http://amigo.geneontology.org/amigo/term/GO:0007565	157	25	7.846131099	3.186283747	2.30E-07	3.61E-05	133;952;1508;1829;2013;2192;2353;2706;3485;3553;3675;3678;3726;3976;4316;4318;4878;5743;6696;7005;7056;7076;7421;8061;10135	TIMP1;LIF;THBD;FOSL1;ITGA5;VDR;EMP2;TEAD3;PTGS2;NAMPT;JUNB;ADM;IGFBP2;MMP9;FBLN1;CTSB;CD38;MMP7;GJB2;ITGA3;NPPA;SPP1;IL1B;FOS;DSG2	geneontology_Biological_Process
116	GO:0002685	regulation of leukocyte migration	http://amigo.geneontology.org/amigo/term/GO:0002685	147	24	7.346377526	3.266916234	2.49E-07	3.81E-05	301;728;1893;2358;2660;3162;3383;3554;3569;3676;3958;4323;4478;5054;5880;6347;6354;6364;7057;7422;8740;8784;11117;23236	ICAM1;MSTN;MMP14;THBS1;PLCB1;RAC2;LGALS3;C5AR1;TNFRSF18;CCL20;MSN;CCL2;IL6;TNFSF14;FPR2;EMILIN1;CCL7;ECM1;IL1R1;VEGFA;SERPINE1;HMOX1;ITGA4;ANXA1	geneontology_Biological_Process
117	GO:0030574	collagen catabolic process	http://amigo.geneontology.org/amigo/term/GO:0030574	33	11	1.649186792	6.669953978	3.09E-07	4.61E-05	1305;1508;1513;2191;4312;4316;4318;4320;4323;4327;9902	MMP14;MRC2;MMP19;MMP9;MMP11;CTSB;COL13A1;MMP7;MMP1;FAP;CTSK	geneontology_Biological_Process
118	GO:0002275	myeloid cell activation involved in immune response	http://amigo.geneontology.org/amigo/term/GO:0002275	418	46	20.88969936	2.202042222	3.23E-07	4.68E-05	230;240;290;302;728;929;1075;1265;1508;2171;2212;2242;2357;2358;2683;2919;3101;3162;3240;3310;3566;3958;4057;4069;4318;4878;5265;5328;5329;5473;5806;5836;5873;5880;6036;6279;6280;6282;6283;6284;6515;6590;7133;22918;23601;56729	PYGL;PLAUR;FES;SLC2A3;PLAU;ANXA2;HK3;PTX3;S100A11;S100A8;S100A9;ALDOC;IL4R;RAB27A;RAC2;LGALS3;ANPEP;RETN;B4GALT1;CD93;C5AR1;CD14;RNASE2;FPR2;MMP9;CLEC5A;HSPA6;TNFRSF1B;CTSB;CNN2;S100A13;CXCL1;ALOX5;HP;SERPINA1;FCGR2A;CTSC;HMOX1;NPPA;LTF;FABP5;LYZ;FPR1;PPBP;SLPI;S100A12	geneontology_Biological_Process
119	GO:0030335	positive regulation of cell migration	http://amigo.geneontology.org/amigo/term/GO:0030335	393	44	19.64031543	2.240289886	3.64E-07	5.16E-05	284;301;650;728;1277;2335;2358;2660;3162;3383;3553;3554;3569;3675;3676;3678;3912;3958;4233;4318;4323;5054;5328;5743;5880;6354;6364;6405;6615;6648;7057;7422;8740;8784;8829;9510;10253;10630;23122;27286;29126;29984;80149;80781	ICAM1;PLAU;MSTN;CLASP2;NRP1;MMP14;ITGA5;ZC3H12A;COL1A1;LAMB1;THBS1;RAC2;LGALS3;PDPN;C5AR1;TNFRSF18;PTGS2;CCL20;SNAI1;COL18A1;IL6;TNFSF14;FPR2;FN1;MMP9;ADAMTS1;SPRY2;CCL7;SRPX2;SOD2;IL1R1;VEGFA;SEMA3F;SERPINE1;ITGA3;CD274;RHOD;HMOX1;ANGPT1;ITGA4;ANXA1;MET;BMP2;IL1B	geneontology_Biological_Process
120	GO:0071219	cellular response to molecule of bacterial origin	http://amigo.geneontology.org/amigo/term/GO:0071219	172	26	8.595761459	3.024746571	3.78E-07	5.22E-05	929;1051;1440;1910;2213;2919;2920;2921;3383;3553;3557;3569;4057;4360;5054;5473;6347;6372;6374;7128;7133;7538;23643;29126;57817;80149	ICAM1;TNFAIP3;CXCL3;ZC3H12A;FCGR2B;EDNRB;CEBPB;CXCL5;CD14;CCL2;HAMP;IL6;CSF3;IL1RN;TNFRSF1B;CXCL1;CXCL2;SERPINE1;CXCL6;CD274;MRC1;LY96;LTF;ZFP36;IL1B;PPBP	geneontology_Biological_Process
121	GO:0032102	negative regulation of response to external stimulus	http://amigo.geneontology.org/amigo/term/GO:0032102	254	33	12.69374076	2.599706472	4.03E-07	5.43E-05	18;302;710;1026;2191;2213;2840;2895;3559;3949;4057;5054;5322;5327;5328;5329;6092;6288;6347;6405;6696;7056;7057;7128;7133;7143;7473;7850;8829;9021;10203;23122;80149	SOCS3;PLAUR;PLAU;ANXA2;THBD;CLASP2;TNFAIP3;NRP1;ZC3H12A;FCGR2B;WNT3;THBS1;SERPING1;TNR;GRID2;PLAT;CCL2;LDLR;ROBO2;CDKN1A;IL2RA;TNFRSF1B;PLA2G5;SAA1;SEMA3F;SERPINE1;ABAT;SPP1;GPR17;LTF;FAP;CALCRL;IL1R2	geneontology_Biological_Process
122	GO:0051272	positive regulation of cellular component movement	http://amigo.geneontology.org/amigo/term/GO:0051272	413	45	20.63982257	2.1802513	5.78E-07	7.62E-05	284;301;650;728;1277;2335;2358;2660;3162;3383;3553;3554;3569;3675;3676;3678;3912;3958;4133;4233;4318;4323;5054;5328;5743;5880;6354;6364;6405;6615;6648;7057;7422;8740;8784;8829;9510;10253;10630;23122;27286;29126;29984;80149;80781	ICAM1;PLAU;MSTN;CLASP2;NRP1;MMP14;ITGA5;ZC3H12A;COL1A1;LAMB1;THBS1;RAC2;LGALS3;PDPN;C5AR1;TNFRSF18;PTGS2;CCL20;SNAI1;COL18A1;IL6;TNFSF14;FPR2;FN1;MMP9;ADAMTS1;MAP2;SPRY2;CCL7;SRPX2;SOD2;IL1R1;VEGFA;SEMA3F;SERPINE1;ITGA3;CD274;RHOD;HMOX1;ANGPT1;ITGA4;ANXA1;MET;BMP2;IL1B	geneontology_Biological_Process
123	GO:0071222	cellular response to lipopolysaccharide	http://amigo.geneontology.org/amigo/term/GO:0071222	165	25	8.245933958	3.031797263	6.07E-07	7.80E-05	929;1051;1440;1910;2919;2920;2921;3383;3553;3557;3569;4057;4360;5054;5473;6347;6372;6374;7128;7133;7538;23643;29126;57817;80149	ICAM1;TNFAIP3;CXCL3;ZC3H12A;EDNRB;CEBPB;CXCL5;CD14;CCL2;HAMP;IL6;CSF3;IL1RN;TNFRSF1B;CXCL1;CXCL2;SERPINE1;CXCL6;CD274;MRC1;LY96;LTF;ZFP36;IL1B;PPBP	geneontology_Biological_Process
124	GO:0043410	positive regulation of MAPK cascade	http://amigo.geneontology.org/amigo/term/GO:0043410	470	49	23.48841794	2.086134542	6.71E-07	8.44E-05	284;650;728;1326;1847;1848;2047;2050;2064;2065;2213;2357;2358;3383;3486;3487;3553;3557;3569;3589;3976;4055;4233;4616;4915;5027;5320;5322;6283;6288;6347;6354;6357;6364;6464;7057;7422;7852;8324;8325;8682;8829;9518;10253;10912;23236;60401;80149;100133941	LIF;ICAM1;EPHB1;SHC1;NRP1;ZC3H12A;FCGR2B;THBS1;PLCB1;FZD7;PEA15;NTRK2;C5AR1;CCL20;DUSP5;LTBR;P2RX7;CCL2;MAP3K8;GADD45G;IL6;FPR2;IL1RN;SPRY2;CCL7;EPHB4;CXCR4;PLA2G5;PLA2G2A;SAA1;IGFBP4;IGFBP3;VEGFA;DUSP6;FZD8;ERBB2;ANGPT1;MET;GADD45B;CD24;ERBB3;IL11;EDA2R;BMP2;IL1B;FPR1;GDF15;CCL13;S100A12	geneontology_Biological_Process
125	GO:2000147	positive regulation of cell motility	http://amigo.geneontology.org/amigo/term/GO:2000147	404	44	20.19004436	2.179291894	7.87E-07	9.68E-05	284;301;650;728;1277;2335;2358;2660;3162;3383;3553;3554;3569;3675;3676;3678;3912;3958;4233;4318;4323;5054;5328;5743;5880;6354;6364;6405;6615;6648;7057;7422;8740;8784;8829;9510;10253;10630;23122;27286;29126;29984;80149;80781	ICAM1;PLAU;MSTN;CLASP2;NRP1;MMP14;ITGA5;ZC3H12A;COL1A1;LAMB1;THBS1;RAC2;LGALS3;PDPN;C5AR1;TNFRSF18;PTGS2;CCL20;SNAI1;COL18A1;IL6;TNFSF14;FPR2;FN1;MMP9;ADAMTS1;SPRY2;CCL7;SRPX2;SOD2;IL1R1;VEGFA;SEMA3F;SERPINE1;ITGA3;CD274;RHOD;HMOX1;ANGPT1;ITGA4;ANXA1;MET;BMP2;IL1B	geneontology_Biological_Process
126	GO:0042119	neutrophil activation	http://amigo.geneontology.org/amigo/term/GO:0042119	379	42	18.94066042	2.217451718	8.94E-07	0.000105489	230;240;290;302;728;929;1075;1265;1508;2171;2212;2213;2357;2358;2683;2919;3101;3240;3310;3958;4057;4069;4318;5265;5328;5329;5473;5806;5836;5873;6036;6279;6280;6282;6283;6372;6515;6590;7133;22918;23601;56729	PYGL;PLAUR;SLC2A3;PLAU;ANXA2;HK3;PTX3;S100A11;S100A8;S100A9;ALDOC;FCGR2B;RAB27A;LGALS3;ANPEP;RETN;B4GALT1;CD93;C5AR1;CD14;RNASE2;FPR2;MMP9;CLEC5A;HSPA6;TNFRSF1B;CTSB;CNN2;CXCL1;ALOX5;HP;SERPINA1;FCGR2A;CXCL6;CTSC;LTF;FABP5;LYZ;FPR1;PPBP;SLPI;S100A12	geneontology_Biological_Process
127	GO:0042110	T cell activation	http://amigo.geneontology.org/amigo/term/GO:0042110	379	42	18.94066042	2.217451718	8.94E-07	0.000105489	301;602;861;1051;1326;1803;1958;2000;2064;2213;3383;3485;3553;3559;3566;3569;3575;3718;3956;3958;4478;4627;5027;5873;5880;5971;6347;6385;6659;7133;8324;8325;8651;8740;8784;9935;10538;11326;29126;64332;80149;100133941	NFKBIZ;BCL3;RELB;ICAM1;JAK3;RUNX1;ZC3H12A;FCGR2B;IL4R;LGALS1;RAB27A;FZD7;RAC2;CEBPB;LGALS3;SOCS1;TNFRSF18;MSN;P2RX7;CCL2;MAP3K8;MYH9;IL6;TNFSF14;IGFBP2;IL2RA;IL7R;ELF4;TNFRSF1B;EGR1;BATF;SDC4;MAFB;CD274;FZD8;ERBB2;ANXA1;DPP4;CD24;VSIG4;IL1B;SOX4	geneontology_Biological_Process
128	GO:0044706	multi-multicellular organism process	http://amigo.geneontology.org/amigo/term/GO:0044706	180	26	8.995564317	2.89031339	9.30E-07	0.000107437	133;952;1508;1829;2013;2192;2353;2683;2706;3485;3553;3675;3678;3726;3976;4316;4318;4878;5743;6696;7005;7056;7076;7421;8061;10135	TIMP1;LIF;THBD;FOSL1;ITGA5;VDR;EMP2;B4GALT1;TEAD3;PTGS2;NAMPT;JUNB;ADM;IGFBP2;MMP9;FBLN1;CTSB;CD38;MMP7;GJB2;ITGA3;NPPA;SPP1;IL1B;FOS;DSG2	geneontology_Biological_Process
129	GO:0070372	regulation of ERK1 and ERK2 cascade	http://amigo.geneontology.org/amigo/term/GO:0070372	264	33	13.19349433	2.501232742	9.81E-07	0.000110705	284;650;728;1846;1848;2047;2050;2064;2065;2192;2335;2358;3383;3553;3976;4233;4915;5320;5322;6347;6354;6357;6364;6464;8829;10252;10253;11117;54206;57447;65268;78986;81848	LIF;ICAM1;EPHB1;SHC1;NRP1;NTRK2;C5AR1;CCL20;SPRY4;CCL2;NDRG2;FPR2;FN1;ERRFI1;SPRY2;FBLN1;EMILIN1;CCL7;EPHB4;PLA2G5;PLA2G2A;DUSP6;ERBB2;DUSP4;ANGPT1;MET;WNK2;SPRY1;ERBB3;BMP2;IL1B;CCL13;DUSP26	geneontology_Biological_Process
130	GO:0050727	regulation of inflammatory response	http://amigo.geneontology.org/amigo/term/GO:0050727	302	36	15.09255791	2.385281555	9.97E-07	0.000110705	301;330;710;715;716;728;1051;1910;2213;2840;3426;3553;3554;3559;3569;3949;4318;4615;4878;5054;5320;5322;5603;5743;6279;6280;6283;6288;7128;7133;7850;9021;9180;10203;64332;80149	NFKBIZ;SOCS3;MAPK13;MYD88;TNFAIP3;S100A8;BIRC3;S100A9;ZC3H12A;FCGR2B;C1R;CFI;OSMR;EDNRB;CEBPB;SERPING1;C1S;C5AR1;PTGS2;LDLR;IL6;IL2RA;MMP9;TNFRSF1B;PLA2G5;PLA2G2A;SAA1;IL1R1;SERPINE1;ANXA1;NPPA;GPR17;IL1B;CALCRL;IL1R2;S100A12	geneontology_Biological_Process
131	GO:0007159	leukocyte cell-cell adhesion	http://amigo.geneontology.org/amigo/term/GO:0007159	277	34	13.84317398	2.456084136	1.03E-06	0.000111588	301;861;1051;1326;1803;2064;2213;2650;3383;3485;3553;3559;3566;3569;3575;3676;3678;3718;3956;3958;4478;5880;6279;6280;6347;6385;8651;8740;11326;29126;50512;64332;80149;100133941	NFKBIZ;ICAM1;JAK3;S100A8;S100A9;ITGA5;RUNX1;ZC3H12A;FCGR2B;IL4R;LGALS1;RAC2;CEBPB;LGALS3;SOCS1;MSN;CCL2;MAP3K8;IL6;TNFSF14;IGFBP2;IL2RA;GCNT1;IL7R;SDC4;PODXL2;CD274;ERBB2;ITGA4;ANXA1;DPP4;CD24;VSIG4;IL1B	geneontology_Biological_Process
132	GO:0050878	regulation of body fluid levels	http://amigo.geneontology.org/amigo/term/GO:0050878	422	45	21.08960079	2.13375305	1.06E-06	0.000112968	18;87;108;133;302;358;361;710;1192;1277;1278;1281;1607;1910;2013;2162;2191;2192;2769;2810;3569;3710;3783;4233;4627;5027;5054;5265;5327;5328;5329;5873;6288;6338;7056;7057;7421;7422;7980;10398;10451;10627;10630;30846;79152	PLAUR;PLAU;ANXA2;THBD;CLIC1;MYL12A;ITPR3;VDR;COL1A1;F13A1;ACTN1;THBS1;ADCY2;RAB27A;EDNRB;SERPING1;EMP2;EHD2;PDPN;GNA15;COL3A1;COL1A2;DGKB;PLAT;ADM;P2RX7;MYH9;IL6;FBLN1;MYL9;KCNN4;SERPINA1;SAA1;VAV3;VEGFA;SERPINE1;SFN;ABAT;TFPI2;AQP1;MET;FA2H;SCNN1B;FAP;AQP4	geneontology_Biological_Process
133	GO:0002446	neutrophil mediated immunity	http://amigo.geneontology.org/amigo/term/GO:0002446	382	42	19.0905865	2.200037176	1.10E-06	0.000115644	230;240;290;302;728;929;1075;1265;1508;2171;2212;2357;2358;2683;2919;3101;3240;3310;3569;3958;4057;4069;4318;5265;5328;5329;5473;5806;5836;5873;6036;6279;6280;6282;6283;6372;6515;6590;7133;22918;23601;56729	PYGL;PLAUR;SLC2A3;PLAU;ANXA2;HK3;PTX3;S100A11;S100A8;S100A9;ALDOC;RAB27A;LGALS3;ANPEP;RETN;B4GALT1;CD93;C5AR1;CD14;RNASE2;IL6;FPR2;MMP9;CLEC5A;HSPA6;TNFRSF1B;CTSB;CNN2;CXCL1;ALOX5;HP;SERPINA1;FCGR2A;CXCL6;CTSC;LTF;FABP5;LYZ;FPR1;PPBP;SLPI;S100A12	geneontology_Biological_Process
134	GO:0036230	granulocyte activation	http://amigo.geneontology.org/amigo/term/GO:0036230	385	42	19.24051257	2.182894029	1.36E-06	0.000139622	230;240;290;302;728;929;1075;1265;1508;2171;2212;2213;2357;2358;2683;2919;3101;3240;3310;3958;4057;4069;4318;5265;5328;5329;5473;5806;5836;5873;6036;6279;6280;6282;6283;6372;6515;6590;7133;22918;23601;56729	PYGL;PLAUR;SLC2A3;PLAU;ANXA2;HK3;PTX3;S100A11;S100A8;S100A9;ALDOC;FCGR2B;RAB27A;LGALS3;ANPEP;RETN;B4GALT1;CD93;C5AR1;CD14;RNASE2;FPR2;MMP9;CLEC5A;HSPA6;TNFRSF1B;CTSB;CNN2;CXCL1;ALOX5;HP;SERPINA1;FCGR2A;CXCL6;CTSC;LTF;FABP5;LYZ;FPR1;PPBP;SLPI;S100A12	geneontology_Biological_Process
135	GO:0042742	defense response to bacterium	http://amigo.geneontology.org/amigo/term/GO:0042742	151	23	7.546278955	3.047859765	1.56E-06	0.000157564	602;728;1051;3240;3569;4057;4069;4316;4615;5027;5054;5320;5473;6036;6279;6280;6283;6364;6372;6464;6590;9466;57817	BCL3;MYD88;SHC1;S100A8;S100A9;CEBPB;C5AR1;CCL20;IL27RA;P2RX7;HAMP;RNASE2;IL6;HP;MMP7;PLA2G2A;SERPINE1;CXCL6;LTF;LYZ;PPBP;SLPI;S100A12	geneontology_Biological_Process
136	GO:0033002	muscle cell proliferation	http://amigo.geneontology.org/amigo/term/GO:0033002	163	24	8.145983243	2.94623734	1.72E-06	0.000170531	283;284;1026;1264;1482;2047;2660;3162;3486;3569;4318;4854;5292;5743;6648;7057;7128;7434;9510;10135;10203;57447;147912;388585	PIM1;VIPR2;EPHB1;MSTN;TNFAIP3;SIX5;ANG;THBS1;HES5;PTGS2;NAMPT;NDRG2;IL6;CDKN1A;MMP9;ADAMTS1;NOTCH3;SOD2;IGFBP3;HMOX1;ANGPT1;CNN1;CALCRL;NKX2-5	geneontology_Biological_Process
137	GO:0010469	regulation of signaling receptor activity	http://amigo.geneontology.org/amigo/term/GO:0010469	416	44	20.78974864	2.116427704	1.75E-06	0.000170531	133;650;970;1440;2213;2660;2919;2920;2921;3553;3557;3569;3589;3976;4137;4192;4828;4878;4885;5054;5328;5473;6347;6354;6357;6364;6372;6374;6398;6464;6696;7076;7422;7473;8740;8787;8829;9518;10135;10675;23529;54206;56729;57817	CLCF1;TIMP1;LIF;PLAU;MSTN;MDK;SHC1;CXCL3;NRP1;FCGR2B;WNT3;SECTM1;CXCL5;RETN;NMB;CCL20;NAMPT;ADM;CCL2;HAMP;RGS9;IL6;TNFSF14;MAPT;CSF3;IL1RN;ERRFI1;CCL7;CXCL1;CXCL2;VEGFA;SERPINE1;CXCL6;CD70;NPPA;CSPG5;SPP1;IL11;BMP2;NPTX2;IL1B;PPBP;GDF15;CCL13	geneontology_Biological_Process
138	GO:0071216	cellular response to biotic stimulus	http://amigo.geneontology.org/amigo/term/GO:0071216	190	26	9.495317891	2.738191633	2.64E-06	0.000252847	929;1051;1440;1910;2213;2919;2920;2921;3383;3553;3557;3569;4057;4360;5054;5473;6347;6372;6374;7128;7133;7538;23643;29126;57817;80149	ICAM1;TNFAIP3;CXCL3;ZC3H12A;FCGR2B;EDNRB;CEBPB;CXCL5;CD14;CCL2;HAMP;IL6;CSF3;IL1RN;TNFRSF1B;CXCL1;CXCL2;SERPINE1;CXCL6;CD274;MRC1;LY96;LTF;ZFP36;IL1B;PPBP	geneontology_Biological_Process
139	GO:0031960	response to corticosteroid	http://amigo.geneontology.org/amigo/term/GO:0031960	145	22	7.246426811	3.035979052	2.81E-06	0.00026505	133;301;358;590;1026;1277;2353;2660;2706;3383;3485;3557;3569;4192;5743;6382;6752;7538;8061;8644;10076;54206	ICAM1;MSTN;MDK;FOSL1;SDC1;COL1A1;PTPRU;PTGS2;BCHE;SSTR2;ADM;IL6;CDKN1A;IGFBP2;IL1RN;ERRFI1;AKR1C3;GJB2;AQP1;ANXA1;ZFP36;FOS	geneontology_Biological_Process
140	GO:0043312	neutrophil degranulation	http://amigo.geneontology.org/amigo/term/GO:0043312	371	40	18.54085757	2.157397513	3.28E-06	0.000304112	230;240;290;302;728;929;1075;1265;1508;2171;2212;2357;2358;2683;2919;3101;3240;3310;3958;4057;4069;4318;5265;5328;5329;5473;5806;5836;5873;6036;6279;6280;6282;6283;6515;6590;7133;22918;23601;56729	PYGL;PLAUR;SLC2A3;PLAU;ANXA2;HK3;PTX3;S100A11;S100A8;S100A9;ALDOC;RAB27A;LGALS3;ANPEP;RETN;B4GALT1;CD93;C5AR1;CD14;RNASE2;FPR2;MMP9;CLEC5A;HSPA6;TNFRSF1B;CTSB;CNN2;CXCL1;ALOX5;HP;SERPINA1;FCGR2A;CTSC;LTF;FABP5;LYZ;FPR1;PPBP;SLPI;S100A12	geneontology_Biological_Process
141	GO:0071396	cellular response to lipid	http://amigo.geneontology.org/amigo/term/GO:0071396	497	49	24.83775259	1.972803289	3.39E-06	0.000309227	108;190;301;358;477;478;861;929;1051;1277;1440;1910;2274;2660;2706;2919;2920;2921;3371;3383;3553;3557;3569;3949;4057;4360;4478;5054;5292;5473;6347;6372;6374;6696;6752;7067;7128;7133;7421;7473;7538;8324;8644;23643;29126;54206;56937;57817;80149	PIM1;ICAM1;MSTN;TNFAIP3;CXCL3;RUNX1;ZC3H12A;VDR;WNT3;COL1A1;ADCY2;FZD7;EDNRB;CEBPB;THRA;CXCL5;MSN;CD14;SSTR2;CCL2;LDLR;HAMP;IL6;CSF3;ATP1A2;IL1RN;ERRFI1;TNFRSF1B;CXCL1;CXCL2;FHL2;PMEPA1;TNC;SERPINE1;AKR1C3;CXCL6;GJB2;CD274;NR0B1;MRC1;AQP1;ANXA1;LY96;SPP1;LTF;ZFP36;IL1B;PPBP;ATP1A3	geneontology_Biological_Process
142	GO:0002283	neutrophil activation involved in immune response	http://amigo.geneontology.org/amigo/term/GO:0002283	372	40	18.59083292	2.151598057	3.50E-06	0.000314804	230;240;290;302;728;929;1075;1265;1508;2171;2212;2357;2358;2683;2919;3101;3240;3310;3958;4057;4069;4318;5265;5328;5329;5473;5806;5836;5873;6036;6279;6280;6282;6283;6515;6590;7133;22918;23601;56729	PYGL;PLAUR;SLC2A3;PLAU;ANXA2;HK3;PTX3;S100A11;S100A8;S100A9;ALDOC;RAB27A;LGALS3;ANPEP;RETN;B4GALT1;CD93;C5AR1;CD14;RNASE2;FPR2;MMP9;CLEC5A;HSPA6;TNFRSF1B;CTSB;CNN2;CXCL1;ALOX5;HP;SERPINA1;FCGR2A;CTSC;LTF;FABP5;LYZ;FPR1;PPBP;SLPI;S100A12	geneontology_Biological_Process
143	GO:0006023	aminoglycan biosynthetic process	http://amigo.geneontology.org/amigo/term/GO:0006023	49	12	2.448792509	4.900374351	3.61E-06	0.000318191	284;2683;3339;3553;4060;6382;6385;10675;11227;63827;83539;84752	SDC1;CHST9;B4GALT1;GALNT5;BCAN;B3GNT9;HSPG2;SDC4;LUM;ANGPT1;CSPG5;IL1B	geneontology_Biological_Process
144	GO:0070371	ERK1 and ERK2 cascade	http://amigo.geneontology.org/amigo/term/GO:0070371	280	33	13.99310005	2.358305156	3.65E-06	0.000318191	284;650;728;1846;1848;2047;2050;2064;2065;2192;2335;2358;3383;3553;3976;4233;4915;5320;5322;6347;6354;6357;6364;6464;8829;10252;10253;11117;54206;57447;65268;78986;81848	LIF;ICAM1;EPHB1;SHC1;NRP1;NTRK2;C5AR1;CCL20;SPRY4;CCL2;NDRG2;FPR2;FN1;ERRFI1;SPRY2;FBLN1;EMILIN1;CCL7;EPHB4;PLA2G5;PLA2G2A;DUSP6;ERBB2;DUSP4;ANGPT1;MET;WNK2;SPRY1;ERBB3;BMP2;IL1B;CCL13;DUSP26	geneontology_Biological_Process
145	GO:0042730	fibrinolysis	http://amigo.geneontology.org/amigo/term/GO:0042730	27	9	1.349334648	6.669953978	3.78E-06	0.000324515	302;710;2191;5054;5327;5328;5329;7056;7057	PLAUR;PLAU;ANXA2;THBD;THBS1;SERPING1;PLAT;SERPINE1;FAP	geneontology_Biological_Process
146	GO:0040017	positive regulation of locomotion	http://amigo.geneontology.org/amigo/term/GO:0040017	430	44	21.48940365	2.047520756	4.21E-06	0.000355639	284;301;650;728;1277;2335;2358;2660;3162;3383;3553;3554;3569;3675;3676;3678;3912;3958;4233;4318;4323;5054;5328;5743;5880;6354;6364;6405;6615;6648;7057;7422;8740;8784;8829;9510;10253;10630;23122;27286;29126;29984;80149;80781	ICAM1;PLAU;MSTN;CLASP2;NRP1;MMP14;ITGA5;ZC3H12A;COL1A1;LAMB1;THBS1;RAC2;LGALS3;PDPN;C5AR1;TNFRSF18;PTGS2;CCL20;SNAI1;COL18A1;IL6;TNFSF14;FPR2;FN1;MMP9;ADAMTS1;SPRY2;CCL7;SRPX2;SOD2;IL1R1;VEGFA;SEMA3F;SERPINE1;ITGA3;CD274;RHOD;HMOX1;ANGPT1;ITGA4;ANXA1;MET;BMP2;IL1B	geneontology_Biological_Process
147	GO:0050865	regulation of cell activation	http://amigo.geneontology.org/amigo/term/GO:0050865	432	44	21.58935436	2.038041493	4.75E-06	0.000395586	18;301;861;952;1051;1326;1803;2064;2213;2242;3162;3485;3553;3559;3566;3569;3575;3718;3949;3956;3958;4323;4878;5322;5880;6347;6385;7056;7057;7128;7133;8651;8740;8784;9466;10451;10630;11117;11326;23529;29126;64332;80149;100133941	NFKBIZ;CLCF1;FES;THBD;JAK3;TNFAIP3;MMP14;RUNX1;ZC3H12A;FCGR2B;IL4R;LGALS1;THBS1;RAC2;CEBPB;LGALS3;SOCS1;PDPN;TNFRSF18;IL27RA;CCL2;MAP3K8;LDLR;IL6;TNFSF14;IGFBP2;IL2RA;IL7R;EMILIN1;TNFRSF1B;CD38;PLA2G5;SDC4;VAV3;ABAT;CD274;ERBB2;HMOX1;ANXA1;NPPA;DPP4;CD24;VSIG4;IL1B	geneontology_Biological_Process
148	GO:0048709	oligodendrocyte differentiation	http://amigo.geneontology.org/amigo/term/GO:0048709	77	15	3.848102514	3.898025052	4.92E-06	0.00040396	429;2064;2840;3400;3766;4915;5354;7852;10215;30812;55553;79152;116448;118738;388585	HES5;ZNF488;NTRK2;SOX8;SOX6;ASCL1;KCNJ10;ID4;CXCR4;OLIG2;PLP1;OLIG1;ERBB2;FA2H;GPR17	geneontology_Biological_Process
149	GO:0046697	decidualization	http://amigo.geneontology.org/amigo/term/GO:0046697	16	7	0.799605717	8.754314596	5.76E-06	0.000462887	1508;2706;3726;3976;5743;6696;7421	LIF;VDR;PTGS2;JUNB;CTSB;GJB2;SPP1	geneontology_Biological_Process
150	GO:0045765	regulation of angiogenesis	http://amigo.geneontology.org/amigo/term/GO:0045765	235	29	11.74420897	2.469302111	5.81E-06	0.000462887	133;301;358;728;861;1284;1545;1893;2013;2064;3162;3339;3553;3569;3678;5054;5743;7057;7128;7422;8038;8829;10253;11117;23129;27286;28514;51330;80149	ADAM12;TNFAIP3;NRP1;ITGA5;RUNX1;ZC3H12A;THBS1;PLXND1;EMP2;C5AR1;PTGS2;ADM;COL4A2;CYP1B1;IL6;SPRY2;HSPG2;EMILIN1;DLL1;ECM1;SRPX2;VEGFA;SERPINE1;ERBB2;HMOX1;TNFRSF12A;AQP1;ANXA1;IL1B	geneontology_Biological_Process
151	GO:0051384	response to glucocorticoid	http://amigo.geneontology.org/amigo/term/GO:0051384	130	20	6.496796451	3.078440297	6.40E-06	0.0005034	133;301;358;590;1026;2353;2660;2706;3383;3485;3557;3569;4192;5743;6382;6752;7538;8061;10076;54206	ICAM1;MSTN;MDK;FOSL1;SDC1;PTPRU;PTGS2;BCHE;SSTR2;ADM;IL6;CDKN1A;IGFBP2;IL1RN;ERRFI1;GJB2;AQP1;ANXA1;ZFP36;FOS	geneontology_Biological_Process
152	GO:1901342	regulation of vasculature development	http://amigo.geneontology.org/amigo/term/GO:1901342	262	31	13.09354362	2.367579084	6.66E-06	0.000516726	133;301;358;728;861;1284;1545;1893;1958;2013;2064;3162;3339;3553;3569;3678;5054;5743;6648;7057;7128;7422;8038;8829;10253;11117;23129;27286;28514;51330;80149	ADAM12;TNFAIP3;NRP1;ITGA5;RUNX1;ZC3H12A;THBS1;PLXND1;EMP2;C5AR1;PTGS2;ADM;COL4A2;CYP1B1;IL6;SPRY2;HSPG2;EMILIN1;DLL1;ECM1;SRPX2;EGR1;SOD2;VEGFA;SERPINE1;ERBB2;HMOX1;TNFRSF12A;AQP1;ANXA1;IL1B	geneontology_Biological_Process
153	GO:0070555	response to interleukin-1	http://amigo.geneontology.org/amigo/term/GO:0070555	132	20	6.596747166	3.031797263	8.11E-06	0.000620596	301;952;1051;1326;1958;3383;3553;3554;3556;3557;3569;4615;5603;6347;6354;6357;6364;7850;23236;80149	MAPK13;ICAM1;MYD88;ZC3H12A;PLCB1;CEBPB;CCL20;CCL2;MAP3K8;IL6;IL1RAP;IL1RN;CCL7;EGR1;CD38;IL1R1;ANXA1;IL1B;IL1R2;CCL13	geneontology_Biological_Process
154	GO:0071674	mononuclear cell migration	http://amigo.geneontology.org/amigo/term/GO:0071674	71	14	3.54825037	3.945606578	8.78E-06	0.000662642	301;728;2358;2660;3569;3958;5054;6283;6347;6354;6357;6364;7057;23236	MSTN;THBS1;PLCB1;LGALS3;C5AR1;CCL20;CCL2;IL6;FPR2;CCL7;SERPINE1;ANXA1;CCL13;S100A12	geneontology_Biological_Process
155	GO:0009612	response to mechanical stimulus	http://amigo.geneontology.org/amigo/term/GO:0009612	168	23	8.39586003	2.739445384	9.87E-06	0.000732477	355;358;477;1265;1277;1281;2353;3371;3485;3553;3726;4055;4316;4323;4615;4878;5027;5743;7057;8061;8740;8795;56729	MYD88;FOSL1;MMP14;COL1A1;THBS1;TNFRSF10B;RETN;COL3A1;PTGS2;LTBR;JUNB;P2RX7;TNFSF14;IGFBP2;FAS;ATP1A2;CNN2;MMP7;TNC;AQP1;NPPA;IL1B;FOS	geneontology_Biological_Process
156	GO:0071347	cellular response to interleukin-1	http://amigo.geneontology.org/amigo/term/GO:0071347	112	18	5.59724002	3.215870668	9.96E-06	0.000732477	1051;1326;1958;3383;3553;3554;3556;3557;3569;4615;5603;6347;6354;6357;6364;7850;23236;80149	MAPK13;ICAM1;MYD88;ZC3H12A;PLCB1;CEBPB;CCL20;CCL2;MAP3K8;IL6;IL1RAP;IL1RN;CCL7;EGR1;IL1R1;IL1B;IL1R2;CCL13	geneontology_Biological_Process
157	GO:0001503	ossification	http://amigo.geneontology.org/amigo/term/GO:0001503	295	33	14.74273041	2.238391335	1.12E-05	0.000813893	650;1051;1192;1277;1291;1305;1513;1893;1959;2274;3371;3381;3400;3486;3569;3726;4038;4057;4318;4323;5027;5743;6615;6696;7067;7473;8321;9260;9902;23601;25884;25937;30812	CLIC1;MMP14;WNT3;MRC2;COL1A1;PDLIM7;CEBPB;WWTR1;THRA;IBSP;COL6A1;SOX8;PTGS2;JUNB;P2RX7;SNAI1;ID4;IL6;MMP9;CLEC5A;ECM1;COL13A1;LRP4;FHL2;CHRDL2;IGFBP3;TNC;FZD1;EGR2;SPP1;LTF;BMP2;CTSK	geneontology_Biological_Process
158	GO:0014002	astrocyte development	http://amigo.geneontology.org/amigo/term/GO:0014002	31	9	1.549236077	5.809314755	1.36E-05	0.00097464	2358;2670;3569;3949;4137;5354;6279;25825;28514	S100A8;LDLR;IL6;MAPT;FPR2;BACE2;DLL1;PLP1;GFAP	geneontology_Biological_Process
159	GO:0050808	synapse organization	http://amigo.geneontology.org/amigo/term/GO:0050808	298	33	14.89265648	2.215857194	1.39E-05	0.000981401	87;1282;1501;1607;2047;2064;2213;2823;2895;3371;3556;3675;4038;4137;4915;4983;5217;6092;6405;6585;7143;8321;8404;8829;9499;10397;11346;23129;27286;63827;64101;92737;221935	EPHB1;NRP1;FCGR2B;PFN2;SYNPO;ACTN1;PLXND1;OPHN1;TNR;GRID2;MYOT;NTRK2;DGKB;COL4A1;NDRG1;BCAN;ROBO2;MAPT;IL1RAP;DNER;SRPX2;SDK1;SPARCL1;LRP4;LRRC4;GPM6A;SEMA3F;TNC;ITGA3;ERBB2;FZD1;SLIT1;CTNND2	geneontology_Biological_Process
160	GO:0007596	blood coagulation	http://amigo.geneontology.org/amigo/term/GO:0007596	286	32	14.29295219	2.238865671	1.52E-05	0.001050417	18;87;302;710;1192;1277;1278;1281;1607;2162;2191;2192;2769;3569;3710;4627;5027;5054;5265;5327;5328;5329;5873;6288;7056;7057;7980;10398;10451;10627;10630;30846	PLAUR;PLAU;ANXA2;THBD;CLIC1;MYL12A;ITPR3;COL1A1;F13A1;ACTN1;THBS1;RAB27A;SERPING1;EHD2;PDPN;GNA15;COL3A1;COL1A2;DGKB;PLAT;P2RX7;MYH9;IL6;FBLN1;MYL9;SERPINA1;SAA1;VAV3;SERPINE1;ABAT;TFPI2;FAP	geneontology_Biological_Process
161	GO:0035987	endodermal cell differentiation	http://amigo.geneontology.org/amigo/term/GO:0035987	39	10	1.949038935	5.130733829	1.52E-05	0.001050417	1284;1289;1291;1295;2335;3676;3678;3912;4318;4323	MMP14;ITGA5;COL5A1;LAMB1;COL6A1;COL4A2;COL8A1;FN1;MMP9;ITGA4	geneontology_Biological_Process
162	GO:0022617	extracellular matrix disassembly	http://amigo.geneontology.org/amigo/term/GO:0022617	65	13	3.248398226	4.001972387	1.56E-05	0.001052841	1513;1803;2191;3915;4312;4316;4318;4320;4323;4327;7076;10630;23122	TIMP1;CLASP2;MMP14;MMP19;PDPN;MMP9;MMP11;LAMC1;MMP7;MMP1;DPP4;FAP;CTSK	geneontology_Biological_Process
163	GO:1904035	regulation of epithelial cell apoptotic process	http://amigo.geneontology.org/amigo/term/GO:1904035	65	13	3.248398226	4.001972387	1.56E-05	0.001052841	284;3162;3383;3569;3589;3676;5054;6347;7057;7128;7538;8644;80781	ICAM1;TNFAIP3;THBS1;CCL2;COL18A1;IL6;SERPINE1;AKR1C3;HMOX1;ANGPT1;ITGA4;ZFP36;IL11	geneontology_Biological_Process
164	GO:1904018	positive regulation of vasculature development	http://amigo.geneontology.org/amigo/term/GO:1904018	150	21	7.496303598	2.801380671	1.69E-05	0.001119576	133;301;358;728;861;1545;1893;1958;3162;3553;3678;5054;5743;6648;7057;7422;8038;8829;27286;28514;80149	ADAM12;NRP1;ITGA5;RUNX1;ZC3H12A;THBS1;C5AR1;PTGS2;ADM;CYP1B1;DLL1;ECM1;SRPX2;EGR1;SOD2;VEGFA;SERPINE1;HMOX1;AQP1;ANXA1;IL1B	geneontology_Biological_Process
165	GO:1903035	negative regulation of response to wounding	http://amigo.geneontology.org/amigo/term/GO:1903035	75	14	3.748151799	3.735174227	1.70E-05	0.001119576	18;302;710;1026;2191;5054;5327;5328;5329;6696;7056;7057;7143;23122	PLAUR;PLAU;ANXA2;THBD;CLASP2;THBS1;SERPING1;TNR;PLAT;CDKN1A;SERPINE1;ABAT;SPP1;FAP	geneontology_Biological_Process
166	GO:0002687	positive regulation of leukocyte migration	http://amigo.geneontology.org/amigo/term/GO:0002687	106	17	5.297387876	3.209128801	1.80E-05	0.001173575	728;2358;2660;3383;3554;3569;3676;3958;4323;5054;5880;6354;6364;7057;7422;8740;8784	ICAM1;MSTN;MMP14;THBS1;RAC2;LGALS3;C5AR1;TNFRSF18;CCL20;IL6;TNFSF14;FPR2;CCL7;IL1R1;VEGFA;SERPINE1;ITGA4	geneontology_Biological_Process
167	GO:0006024	glycosaminoglycan biosynthetic process	http://amigo.geneontology.org/amigo/term/GO:0006024	48	11	2.398817151	4.58559336	1.82E-05	0.001173919	284;2683;3339;3553;4060;6382;6385;10675;11227;63827;83539	SDC1;CHST9;B4GALT1;GALNT5;BCAN;HSPG2;SDC4;LUM;ANGPT1;CSPG5;IL1B	geneontology_Biological_Process
168	GO:0050817	coagulation	http://amigo.geneontology.org/amigo/term/GO:0050817	289	32	14.44287827	2.215624851	1.88E-05	0.001194078	18;87;302;710;1192;1277;1278;1281;1607;2162;2191;2192;2769;3569;3710;4627;5027;5054;5265;5327;5328;5329;5873;6288;7056;7057;7980;10398;10451;10627;10630;30846	PLAUR;PLAU;ANXA2;THBD;CLIC1;MYL12A;ITPR3;COL1A1;F13A1;ACTN1;THBS1;RAB27A;SERPING1;EHD2;PDPN;GNA15;COL3A1;COL1A2;DGKB;PLAT;P2RX7;MYH9;IL6;FBLN1;MYL9;SERPINA1;SAA1;VAV3;SERPINE1;ABAT;TFPI2;FAP	geneontology_Biological_Process
169	GO:0007599	hemostasis	http://amigo.geneontology.org/amigo/term/GO:0007599	291	32	14.54282898	2.200397189	2.16E-05	0.001357597	18;87;302;710;1192;1277;1278;1281;1607;2162;2191;2192;2769;3569;3710;4627;5027;5054;5265;5327;5328;5329;5873;6288;7056;7057;7980;10398;10451;10627;10630;30846	PLAUR;PLAU;ANXA2;THBD;CLIC1;MYL12A;ITPR3;COL1A1;F13A1;ACTN1;THBS1;RAB27A;SERPING1;EHD2;PDPN;GNA15;COL3A1;COL1A2;DGKB;PLAT;P2RX7;MYH9;IL6;FBLN1;MYL9;SERPINA1;SAA1;VAV3;SERPINE1;ABAT;TFPI2;FAP	geneontology_Biological_Process
170	GO:0061844	antimicrobial humoral immune response mediated by antimicrobial peptide	http://amigo.geneontology.org/amigo/term/GO:0061844	49	11	2.448792509	4.492009822	2.25E-05	0.00139884	2919;2920;2921;4057;4316;5473;6280;6283;6357;6372;6374	S100A9;CXCL3;CXCL5;CXCL1;CXCL2;MMP7;CXCL6;LTF;PPBP;CCL13;S100A12	geneontology_Biological_Process
171	GO:0070373	negative regulation of ERK1 and ERK2 cascade	http://amigo.geneontology.org/amigo/term/GO:0070373	58	12	2.898570724	4.139971434	2.31E-05	0.001422778	1846;1848;2192;3976;10252;10253;11117;54206;57447;65268;78986;81848	LIF;SPRY4;NDRG2;ERRFI1;SPRY2;FBLN1;EMILIN1;DUSP6;DUSP4;WNK2;SPRY1;DUSP26	geneontology_Biological_Process
172	GO:0070482	response to oxygen levels	http://amigo.geneontology.org/amigo/term/GO:0070482	293	32	14.64277969	2.185377412	2.48E-05	0.001507951	18;133;283;355;358;650;768;952;1026;1277;1410;1803;1958;3162;3383;3751;3939;4000;4017;4323;4878;5327;5328;5743;7057;7422;7852;9124;10135;10397;114990;100133941	ICAM1;PLAU;MMP14;VASN;CRYAB;COL1A1;ANG;THBS1;LMNA;PDLIM1;PTGS2;PLAT;NAMPT;ADM;NDRG1;LDHA;CDKN1A;CA9;FAS;CXCR4;EGR1;CD38;VEGFA;ABAT;HMOX1;LOXL2;AQP1;NPPA;DPP4;CD24;BMP2;KCND2	geneontology_Biological_Process
173	GO:0048659	smooth muscle cell proliferation	http://amigo.geneontology.org/amigo/term/GO:0048659	120	18	5.997042878	3.00147929	2.63E-05	0.001553274	283;1026;1264;3162;3486;3569;4318;4854;5743;6648;7057;7128;7434;9510;10135;10203;57447;388585	VIPR2;TNFAIP3;ANG;THBS1;HES5;PTGS2;NAMPT;NDRG2;IL6;CDKN1A;MMP9;ADAMTS1;NOTCH3;SOD2;IGFBP3;HMOX1;CNN1;CALCRL	geneontology_Biological_Process
174	GO:0048660	regulation of smooth muscle cell proliferation	http://amigo.geneontology.org/amigo/term/GO:0048660	120	18	5.997042878	3.00147929	2.63E-05	0.001553274	283;1026;1264;3162;3486;3569;4318;4854;5743;6648;7057;7128;7434;9510;10135;10203;57447;388585	VIPR2;TNFAIP3;ANG;THBS1;HES5;PTGS2;NAMPT;NDRG2;IL6;CDKN1A;MMP9;ADAMTS1;NOTCH3;SOD2;IGFBP3;HMOX1;CNN1;CALCRL	geneontology_Biological_Process
175	GO:0022407	regulation of cell-cell adhesion	http://amigo.geneontology.org/amigo/term/GO:0022407	321	34	16.0420897	2.119424628	2.63E-05	0.001553274	18;301;650;861;1051;1326;1803;2064;2213;3383;3485;3553;3557;3559;3566;3569;3575;3676;3718;3956;3958;6347;6385;7143;8651;8728;8740;10076;10630;11326;29126;64332;80149;100133941	NFKBIZ;ICAM1;JAK3;RUNX1;ZC3H12A;FCGR2B;IL4R;LGALS1;PTPRU;CEBPB;LGALS3;SOCS1;TNR;PDPN;CCL2;MAP3K8;IL6;TNFSF14;IGFBP2;IL2RA;IL7R;IL1RN;SDC4;ABAT;CD274;ERBB2;ITGA4;ANXA1;DPP4;CD24;VSIG4;BMP2;IL1B;ADAM19	geneontology_Biological_Process
176	GO:0002694	regulation of leukocyte activation	http://amigo.geneontology.org/amigo/term/GO:0002694	405	40	20.24001971	1.97628266	2.68E-05	0.001558562	301;861;952;1051;1326;1803;2064;2213;2242;3162;3485;3553;3559;3566;3569;3575;3718;3949;3956;3958;4323;4878;5322;5880;6347;6385;7057;7128;7133;8651;8740;8784;9466;10451;11326;23529;29126;64332;80149;100133941	NFKBIZ;CLCF1;FES;JAK3;TNFAIP3;MMP14;RUNX1;ZC3H12A;FCGR2B;IL4R;LGALS1;THBS1;RAC2;CEBPB;LGALS3;SOCS1;TNFRSF18;IL27RA;CCL2;MAP3K8;LDLR;IL6;TNFSF14;IGFBP2;IL2RA;IL7R;TNFRSF1B;CD38;PLA2G5;SDC4;VAV3;CD274;ERBB2;HMOX1;ANXA1;NPPA;DPP4;CD24;VSIG4;IL1B	geneontology_Biological_Process
177	GO:0050866	negative regulation of cell activation	http://amigo.geneontology.org/amigo/term/GO:0050866	143	20	7.146476097	2.798582089	2.72E-05	0.001558562	18;301;861;1051;2064;2213;3162;3559;3566;3718;3949;3958;6385;7056;7128;8651;11117;11326;29126;80149	THBD;JAK3;TNFAIP3;RUNX1;ZC3H12A;FCGR2B;IL4R;CEBPB;LGALS3;SOCS1;LDLR;IL2RA;EMILIN1;SDC4;ABAT;CD274;ERBB2;HMOX1;ANXA1;VSIG4	geneontology_Biological_Process
178	GO:0048871	multicellular organismal homeostasis	http://amigo.geneontology.org/amigo/term/GO:0048871	363	37	18.14105471	2.039572704	2.73E-05	0.001558562	18;108;358;361;952;1051;1513;1910;1958;2171;2810;2887;3553;3566;3569;3910;4057;4069;4233;5027;5743;5880;6121;6338;6696;7067;7128;7253;7422;7852;10083;10912;25937;28514;57333;57817;79152	TSHR;TNFAIP3;IL4R;ADCY2;RAC2;EDNRB;USH1C;CEBPB;WWTR1;THRA;PTGS2;RCN3;P2RX7;HAMP;LAMA4;GADD45G;IL6;DLL1;CXCR4;EGR1;CD38;VEGFA;SFN;ABAT;RPE65;AQP1;GRB10;MET;FA2H;SPP1;LTF;FABP5;SCNN1B;LYZ;CTSK;IL1B;AQP4	geneontology_Biological_Process
179	GO:0071260	cellular response to mechanical stimulus	http://amigo.geneontology.org/amigo/term/GO:0071260	69	13	3.448299655	3.769973987	3.06E-05	0.001722567	355;358;477;1265;1277;3553;4055;4316;4615;4878;5743;8740;8795	MYD88;COL1A1;TNFRSF10B;PTGS2;LTBR;TNFSF14;FAS;ATP1A2;CNN2;MMP7;AQP1;NPPA;IL1B	geneontology_Biological_Process
180	GO:0010466	negative regulation of peptidase activity	http://amigo.geneontology.org/amigo/term/GO:0010466	180	23	8.995564317	2.556815691	3.07E-05	0.001722567	330;358;710;871;1293;1410;1475;1893;2810;4057;4318;5054;5265;5266;5329;5743;6590;7057;7076;7079;7422;7980;8740	PLAUR;TIMP1;BIRC3;CRYAB;THBS1;PI3;SERPING1;TIMP4;SERPINH1;PTGS2;TNFSF14;CSTA;MMP9;COL6A3;ECM1;SERPINA1;VEGFA;SERPINE1;SFN;TFPI2;AQP1;LTF;SLPI	geneontology_Biological_Process
181	GO:0001649	osteoblast differentiation	http://amigo.geneontology.org/amigo/term/GO:0001649	169	22	8.445835387	2.604834098	3.41E-05	0.001894917	650;1051;1192;1277;1291;2274;3371;3381;3400;3486;3569;3726;4057;6615;6696;7473;8321;9260;9902;23601;25937;30812	CLIC1;WNT3;MRC2;COL1A1;PDLIM7;CEBPB;WWTR1;IBSP;COL6A1;SOX8;JUNB;SNAI1;ID4;IL6;CLEC5A;FHL2;IGFBP3;TNC;FZD1;SPP1;LTF;BMP2	geneontology_Biological_Process
182	GO:2000351	regulation of endothelial cell apoptotic process	http://amigo.geneontology.org/amigo/term/GO:2000351	43	10	2.148940365	4.653456263	3.83E-05	0.002085349	284;3383;3589;3676;5054;6347;7057;7128;8644;80781	ICAM1;TNFAIP3;THBS1;CCL2;COL18A1;SERPINE1;AKR1C3;ANGPT1;ITGA4;IL11	geneontology_Biological_Process
183	GO:0001706	endoderm formation	http://amigo.geneontology.org/amigo/term/GO:0001706	43	10	2.148940365	4.653456263	3.83E-05	0.002085349	1284;1289;1291;1295;2335;3676;3678;3912;4318;4323	MMP14;ITGA5;COL5A1;LAMB1;COL6A1;COL4A2;COL8A1;FN1;MMP9;ITGA4	geneontology_Biological_Process
184	GO:0048545	response to steroid hormone	http://amigo.geneontology.org/amigo/term/GO:0048545	341	35	17.04159685	2.053798146	3.90E-05	0.0020958	133;190;301;358;477;478;590;861;952;1026;1277;1829;2274;2353;2660;2706;3383;3485;3557;3569;4015;4192;5743;6382;6696;6752;7057;7067;7421;7538;8061;8644;10076;54206;56937	ICAM1;MSTN;MDK;FOSL1;RUNX1;SDC1;VDR;COL1A1;THBS1;PTPRU;THRA;LOX;PTGS2;BCHE;SSTR2;ADM;IL6;CDKN1A;IGFBP2;ATP1A2;IL1RN;ERRFI1;CD38;FHL2;PMEPA1;AKR1C3;GJB2;NR0B1;AQP1;ANXA1;SPP1;ZFP36;ATP1A3;FOS;DSG2	geneontology_Biological_Process
185	GO:0045766	positive regulation of angiogenesis	http://amigo.geneontology.org/amigo/term/GO:0045766	135	19	6.746673238	2.816202791	3.94E-05	0.0020958	133;301;358;728;861;1545;1893;3162;3553;3678;5054;5743;7057;7422;8038;8829;27286;28514;80149	ADAM12;NRP1;ITGA5;RUNX1;ZC3H12A;THBS1;C5AR1;PTGS2;ADM;CYP1B1;DLL1;ECM1;SRPX2;VEGFA;SERPINE1;HMOX1;AQP1;ANXA1;IL1B	geneontology_Biological_Process
186	GO:1905517	macrophage migration	http://amigo.geneontology.org/amigo/term/GO:1905517	35	9	1.749137506	5.145393068	3.98E-05	0.0020958	728;1910;2660;3958;4323;6288;6347;7057;11117	MSTN;MMP14;THBS1;EDNRB;LGALS3;C5AR1;CCL2;EMILIN1;SAA1	geneontology_Biological_Process
187	GO:0002449	lymphocyte mediated immunity	http://amigo.geneontology.org/amigo/term/GO:0002449	208	25	10.39487432	2.405031482	4.00E-05	0.0020958	602;710;715;716;1075;2013;2213;3383;3426;3553;3554;3566;3569;3575;3822;5027;5551;5873;7133;9466;10538;23529;51279;79465;80328	BCL3;C1RL;CLCF1;ICAM1;FCGR2B;C1R;CFI;IL4R;RAB27A;SERPING1;EMP2;C1S;PRF1;ULBP2;IL27RA;P2RX7;ULBP3;IL6;IL7R;TNFRSF1B;BATF;IL1R1;CTSC;KLRC2;IL1B	geneontology_Biological_Process
188	GO:0006898	receptor-mediated endocytosis	http://amigo.geneontology.org/amigo/term/GO:0006898	235	27	11.74420897	2.299005414	4.43E-05	0.002298524	133;284;302;929;2213;2358;3240;3339;3426;3676;3949;4017;4360;4983;5054;5648;6288;6456;7036;7422;9260;9332;9892;10203;28514;81035;84171	ANXA2;CD163;FCGR2B;CFI;PDLIM7;OPHN1;CD14;ADM;LDLR;FPR2;LOXL4;HSPG2;DLL1;HP;SAA1;VEGFA;SERPINE1;MASP1;TFR2;MRC1;ANGPT1;ITGA4;LOXL2;SNAP91;SH3GL2;COLEC12;CALCRL	geneontology_Biological_Process
189	GO:0051346	negative regulation of hydrolase activity	http://amigo.geneontology.org/amigo/term/GO:0051346	316	33	15.79221291	2.08963748	4.60E-05	0.002366992	301;330;358;710;871;1293;1410;1475;1893;2810;3958;4057;4133;4318;5054;5265;5266;5329;5502;5743;5806;6590;7057;7076;7079;7422;7980;8740;10252;10253;63898;84152;116154	PLAUR;TIMP1;PTX3;BIRC3;CRYAB;PPP1R1B;PHACTR3;THBS1;PI3;SERPING1;LGALS3;TIMP4;SERPINH1;PTGS2;SH2D4A;TNFSF14;CSTA;MMP9;COL6A3;MAP2;SPRY2;ECM1;SERPINA1;VEGFA;SERPINE1;SFN;TFPI2;AQP1;ANXA1;LTF;SPRY1;PPP1R1A;SLPI	geneontology_Biological_Process
190	GO:0002683	negative regulation of immune system process	http://amigo.geneontology.org/amigo/term/GO:0002683	330	34	16.49186792	2.061622139	4.65E-05	0.002372327	284;301;710;861;929;1051;1281;2064;2213;2840;3162;3559;3566;3575;3718;3949;3958;4057;6347;6385;7057;7128;7538;8651;9466;9935;11117;11326;23236;23643;28514;29126;80149;388585	JAK3;TNFAIP3;RUNX1;ZC3H12A;FCGR2B;IL4R;THBS1;PLCB1;HES5;CEBPB;SERPING1;LGALS3;SOCS1;COL3A1;CD14;IL27RA;CCL2;LDLR;IL2RA;IL7R;EMILIN1;DLL1;SDC4;MAFB;CD274;ERBB2;HMOX1;ANGPT1;ANXA1;LY96;GPR17;LTF;ZFP36;VSIG4	geneontology_Biological_Process
191	GO:0050673	epithelial cell proliferation	http://amigo.geneontology.org/amigo/term/GO:0050673	303	32	15.14253327	2.113252745	4.82E-05	0.002433838	283;284;650;728;1051;1295;1296;1893;1910;2064;2191;2683;2810;3162;3486;3487;3676;3912;3915;4017;4323;6347;7057;7128;7421;7422;7538;8324;8829;54206;55612;388585	TNFAIP3;NRP1;MMP14;VDR;LAMB1;ANG;THBS1;HES5;FERMT1;FZD7;EDNRB;CEBPB;B4GALT1;C5AR1;CCL2;COL8A1;ERRFI1;LAMC1;ECM1;IGFBP4;IGFBP3;VEGFA;SFN;ERBB2;HMOX1;ANGPT1;ITGA4;LOXL2;FAP;ZFP36;BMP2;COL8A2	geneontology_Biological_Process
192	GO:0070486	leukocyte aggregation	http://amigo.geneontology.org/amigo/term/GO:0070486	10	5	0.499753573	10.00493097	6.25E-05	0.003130124	3553;4478;5880;6279;6280	S100A8;S100A9;RAC2;MSN;IL1B	geneontology_Biological_Process
193	GO:0050868	negative regulation of T cell activation	http://amigo.geneontology.org/amigo/term/GO:0050868	84	14	4.197930015	3.334976989	6.37E-05	0.003141675	301;861;1051;2064;2213;3559;3566;3718;3958;6385;8651;11326;29126;80149	JAK3;RUNX1;ZC3H12A;FCGR2B;IL4R;CEBPB;LGALS3;SOCS1;IL2RA;SDC4;CD274;ERBB2;ANXA1;VSIG4	geneontology_Biological_Process
194	GO:0010951	negative regulation of endopeptidase activity	http://amigo.geneontology.org/amigo/term/GO:0010951	176	22	8.795662888	2.501232742	6.38E-05	0.003141675	330;358;710;871;1293;1410;1475;2810;4057;4318;5054;5265;5266;5329;5743;6590;7057;7076;7079;7422;7980;8740	PLAUR;TIMP1;BIRC3;CRYAB;THBS1;PI3;SERPING1;TIMP4;SERPINH1;PTGS2;TNFSF14;CSTA;MMP9;COL6A3;SERPINA1;VEGFA;SERPINE1;SFN;TFPI2;AQP1;LTF;SLPI	geneontology_Biological_Process
195	GO:0009636	response to toxic substance	http://amigo.geneontology.org/amigo/term/GO:0009636	408	39	20.38994579	1.912707391	6.97E-05	0.003399582	18;117;301;358;477;929;1026;1277;1410;1440;1545;1958;2353;2660;3162;3240;3371;3383;3569;3767;3939;4233;4489;4496;5603;5743;5999;6279;6280;6354;6382;6648;7128;8061;8787;10516;57817;80149;84152	MAPK13;ICAM1;MSTN;TNFAIP3;FOSL1;S100A8;S100A9;CRYAB;ZC3H12A;SDC1;PPP1R1B;COL1A1;PTGS2;CD14;CYP1B1;HAMP;LDHA;RGS9;IL6;CDKN1A;CSF3;ATP1A2;CCL7;EGR1;SOD2;HP;KCNJ11;TNC;ABAT;HMOX1;MT1H;FBLN5;AQP1;ANXA1;MET;RGS4;ADCYAP1R1;FOS;MT1A	geneontology_Biological_Process
196	GO:1903034	regulation of response to wounding	http://amigo.geneontology.org/amigo/term/GO:1903034	129	18	6.446821094	2.792073758	7.03E-05	0.00340161	18;301;302;710;1026;2191;5054;5327;5328;5329;6696;7056;7057;7128;7143;10630;23122;51330	PLAUR;PLAU;ANXA2;THBD;CLASP2;TNFAIP3;THBS1;SERPING1;TNR;PDPN;PLAT;CDKN1A;SERPINE1;ABAT;TNFRSF12A;ANXA1;SPP1;FAP	geneontology_Biological_Process
197	GO:0007044	cell-substrate junction assembly	http://amigo.geneontology.org/amigo/term/GO:0007044	85	14	4.247905372	3.295741965	7.28E-05	0.003491983	87;2335;3678;3852;3915;4323;6281;6385;7057;7422;8829;10395;23122;29984	CLASP2;NRP1;MMP14;ITGA5;ACTN1;THBS1;KRT5;FN1;S100A10;LAMC1;SDC4;VEGFA;DLC1;RHOD	geneontology_Biological_Process
198	GO:0051961	negative regulation of nervous system development	http://amigo.geneontology.org/amigo/term/GO:0051961	242	27	12.09403647	2.232505257	7.38E-05	0.003510561	429;952;1281;1910;2670;3400;3553;3569;3949;3956;4038;4133;4854;4974;6092;6405;6585;6658;6696;7143;7473;8829;10215;28514;30812;84894;388585	NRP1;WNT3;LGALS1;HES5;EDNRB;TNR;SOX8;COL3A1;ASCL1;LDLR;ID4;ROBO2;IL6;MAP2;NOTCH3;DLL1;CD38;LRP4;OLIG2;OMG;SEMA3F;LINGO1;SOX3;SLIT1;SPP1;GFAP;IL1B	geneontology_Biological_Process
199	GO:0010721	negative regulation of cell development	http://amigo.geneontology.org/amigo/term/GO:0010721	256	28	12.79369147	2.188578649	7.74E-05	0.003652602	429;952;1281;1910;2192;2670;3400;3553;3569;3949;3956;4038;4057;4133;4854;4974;5999;6405;6658;6696;7143;7473;8829;10215;28514;30812;84894;388585	NRP1;WNT3;LGALS1;HES5;EDNRB;TNR;SOX8;COL3A1;ASCL1;LDLR;ID4;IL6;MAP2;FBLN1;NOTCH3;DLL1;CD38;LRP4;OLIG2;OMG;SEMA3F;LINGO1;SOX3;SPP1;LTF;RGS4;GFAP;IL1B	geneontology_Biological_Process
200	GO:0002521	leukocyte differentiation	http://amigo.geneontology.org/amigo/term/GO:0002521	411	39	20.53987186	1.898746023	8.17E-05	0.003820424	301;302;602;861;1051;1440;1958;2064;2213;2353;3559;3566;3569;3575;3589;3676;3718;3726;3956;3958;3976;4055;4057;4318;4323;4627;5971;6659;7422;8324;8325;8651;8784;9935;10538;23529;28514;64332;80149	NFKBIZ;BCL3;RELB;CLCF1;LIF;ANXA2;JAK3;MMP14;RUNX1;ZC3H12A;FCGR2B;IL4R;LGALS1;FZD7;CEBPB;LGALS3;SOCS1;TNFRSF18;LTBR;JUNB;MYH9;IL6;IL2RA;MMP9;CSF3;IL7R;DLL1;EGR1;BATF;VEGFA;MAFB;FZD8;ERBB2;ITGA4;ANXA1;LTF;IL11;SOX4;FOS	geneontology_Biological_Process
201	GO:0002456	T cell mediated immunity	http://amigo.geneontology.org/amigo/term/GO:0002456	86	14	4.297880729	3.257419384	8.30E-05	0.003853208	1075;2013;2213;3383;3553;3554;3569;3575;5027;5551;5873;7133;79465;80328	ICAM1;FCGR2B;RAB27A;EMP2;PRF1;ULBP2;P2RX7;ULBP3;IL6;IL7R;TNFRSF1B;IL1R1;CTSC;IL1B	geneontology_Biological_Process
202	GO:0006022	aminoglycan metabolic process	http://amigo.geneontology.org/amigo/term/GO:0006022	76	13	3.798127156	3.422739541	8.78E-05	0.00404078	284;2683;3339;3553;4060;5292;6382;6385;10675;11227;63827;83539;84752	PIM1;SDC1;CHST9;B4GALT1;GALNT5;BCAN;B3GNT9;HSPG2;SDC4;LUM;ANGPT1;CSPG5;IL1B	geneontology_Biological_Process
203	GO:0036293	response to decreased oxygen levels	http://amigo.geneontology.org/amigo/term/GO:0036293	272	29	13.59329719	2.133404397	9.16E-05	0.004183825	18;133;283;358;650;768;952;1410;1803;1958;3162;3383;3751;3939;4000;4017;4323;4878;5327;5328;5743;7057;7422;7852;9124;10135;10397;114990;100133941	ICAM1;PLAU;MMP14;VASN;CRYAB;ANG;THBS1;LMNA;PDLIM1;PTGS2;PLAT;NAMPT;ADM;NDRG1;LDHA;CA9;CXCR4;EGR1;CD38;VEGFA;ABAT;HMOX1;LOXL2;AQP1;NPPA;DPP4;CD24;BMP2;KCND2	geneontology_Biological_Process
204	GO:1904019	epithelial cell apoptotic process	http://amigo.geneontology.org/amigo/term/GO:1904019	87	14	4.347856087	3.219977782	9.45E-05	0.004225169	284;3162;3383;3569;3589;3676;3875;5054;6347;7057;7128;7538;8644;80781	ICAM1;TNFAIP3;THBS1;CCL2;COL18A1;IL6;SERPINE1;AKR1C3;HMOX1;ANGPT1;ITGA4;KRT18;ZFP36;IL11	geneontology_Biological_Process
205	GO:0051249	regulation of lymphocyte activation	http://amigo.geneontology.org/amigo/term/GO:0051249	342	34	17.0915722	1.98928452	9.51E-05	0.004225169	301;861;952;1051;1326;1803;2064;2213;3485;3553;3559;3566;3569;3575;3718;3956;3958;4323;5880;6347;6385;7128;7133;8651;8740;8784;9466;10451;11326;23529;29126;64332;80149;100133941	NFKBIZ;CLCF1;JAK3;TNFAIP3;MMP14;RUNX1;ZC3H12A;FCGR2B;IL4R;LGALS1;RAC2;CEBPB;LGALS3;SOCS1;TNFRSF18;IL27RA;CCL2;MAP3K8;IL6;TNFSF14;IGFBP2;IL2RA;IL7R;TNFRSF1B;CD38;SDC4;VAV3;CD274;ERBB2;ANXA1;DPP4;CD24;VSIG4;IL1B	geneontology_Biological_Process
206	GO:0022408	negative regulation of cell-cell adhesion	http://amigo.geneontology.org/amigo/term/GO:0022408	132	18	6.596747166	2.728617536	9.53E-05	0.004225169	18;301;650;861;1051;2064;2213;3557;3559;3566;3718;3958;6385;7143;8651;11326;29126;80149	JAK3;RUNX1;ZC3H12A;FCGR2B;IL4R;CEBPB;LGALS3;SOCS1;TNR;IL2RA;IL1RN;SDC4;ABAT;CD274;ERBB2;ANXA1;VSIG4;BMP2	geneontology_Biological_Process
207	GO:0061041	regulation of wound healing	http://amigo.geneontology.org/amigo/term/GO:0061041	109	16	5.447313948	2.93722744	9.55E-05	0.004225169	18;301;302;710;1026;2191;5054;5327;5328;5329;7056;7057;7128;10630;23122;51330	PLAUR;PLAU;ANXA2;THBD;CLASP2;TNFAIP3;THBS1;SERPING1;PDPN;PLAT;CDKN1A;SERPINE1;ABAT;TNFRSF12A;ANXA1;FAP	geneontology_Biological_Process
208	GO:0006509	membrane protein ectodomain proteolysis	http://amigo.geneontology.org/amigo/term/GO:0006509	39	9	1.949038935	4.617660446	1.00E-04	0.004386855	3553;4627;5027;7076;7079;7133;8728;25825;29763	TIMP1;TIMP4;P2RX7;MYH9;BACE2;PACSIN3;TNFRSF1B;IL1B;ADAM19	geneontology_Biological_Process
209	GO:0050863	regulation of T cell activation	http://amigo.geneontology.org/amigo/term/GO:0050863	260	28	12.9935929	2.154908208	0.000101543	0.004408012	301;861;1051;1326;1803;2064;2213;3485;3553;3559;3566;3569;3575;3718;3956;3958;5880;6347;6385;7133;8651;8740;8784;11326;29126;64332;80149;100133941	NFKBIZ;JAK3;RUNX1;ZC3H12A;FCGR2B;IL4R;LGALS1;RAC2;CEBPB;LGALS3;SOCS1;TNFRSF18;CCL2;MAP3K8;IL6;TNFSF14;IGFBP2;IL2RA;IL7R;TNFRSF1B;SDC4;CD274;ERBB2;ANXA1;DPP4;CD24;VSIG4;IL1B	geneontology_Biological_Process
210	GO:0061045	negative regulation of wound healing	http://amigo.geneontology.org/amigo/term/GO:0061045	67	12	3.34834894	3.583855869	0.000103169	0.004408012	18;302;710;1026;2191;5054;5327;5328;5329;7056;7057;23122	PLAUR;PLAU;ANXA2;THBD;CLASP2;THBS1;SERPING1;PLAT;CDKN1A;SERPINE1;ABAT;FAP	geneontology_Biological_Process
211	GO:0042116	macrophage activation	http://amigo.geneontology.org/amigo/term/GO:0042116	67	12	3.34834894	3.583855869	0.000103169	0.004408012	2213;2358;3566;3569;3949;4137;5322;7057;10135;11326;22918;80149	ZC3H12A;FCGR2B;IL4R;THBS1;CD93;NAMPT;LDLR;IL6;MAPT;FPR2;PLA2G5;VSIG4	geneontology_Biological_Process
212	GO:0030195	negative regulation of blood coagulation	http://amigo.geneontology.org/amigo/term/GO:0030195	48	10	2.398817151	4.168721236	0.000104341	0.004408012	18;302;710;2191;5054;5327;5328;5329;7056;7057	PLAUR;PLAU;ANXA2;THBD;THBS1;SERPING1;PLAT;SERPINE1;ABAT;FAP	geneontology_Biological_Process
213	GO:0072577	endothelial cell apoptotic process	http://amigo.geneontology.org/amigo/term/GO:0072577	48	10	2.398817151	4.168721236	0.000104341	0.004408012	284;3383;3589;3676;5054;6347;7057;7128;8644;80781	ICAM1;TNFAIP3;THBS1;CCL2;COL18A1;SERPINE1;AKR1C3;ANGPT1;ITGA4;IL11	geneontology_Biological_Process
214	GO:0008360	regulation of cell shape	http://amigo.geneontology.org/amigo/term/GO:0008360	133	18	6.646722523	2.708101615	0.000105237	0.004412925	301;2242;2335;3383;4478;4627;6284;6347;6354;6357;7422;8153;10395;10630;23129;29984;54751;148170	FES;ICAM1;PLXND1;PDPN;FBLIM1;MSN;CCL2;MYH9;FN1;CCL7;S100A13;VEGFA;DLC1;CDC42EP5;RHOD;ANXA1;RND2;CCL13	geneontology_Biological_Process
215	GO:0061448	connective tissue development	http://amigo.geneontology.org/amigo/term/GO:0061448	195	23	9.745194677	2.360137561	0.000108134	0.004501071	302;650;871;1277;1289;1291;1292;1293;1513;1893;1958;3400;4017;4060;6615;7045;7067;7076;10135;25884;30812;55553;388585	TIMP1;ANXA2;TGFBI;COL6A2;COL1A1;COL5A1;HES5;THRA;SERPINH1;COL6A1;SOX8;SOX6;NAMPT;SNAI1;ID4;COL6A3;ECM1;EGR1;CHRDL2;LUM;LOXL2;BMP2;CTSK	geneontology_Biological_Process
216	GO:1903037	regulation of leukocyte cell-cell adhesion	http://amigo.geneontology.org/amigo/term/GO:1903037	248	27	12.39388862	2.178493033	0.000112102	0.004632203	301;861;1051;1326;1803;2064;2213;3383;3485;3553;3559;3566;3569;3575;3676;3718;3956;3958;6347;6385;8651;8740;11326;29126;64332;80149;100133941	NFKBIZ;ICAM1;JAK3;RUNX1;ZC3H12A;FCGR2B;IL4R;LGALS1;CEBPB;LGALS3;SOCS1;CCL2;MAP3K8;IL6;TNFSF14;IGFBP2;IL2RA;IL7R;SDC4;CD274;ERBB2;ITGA4;ANXA1;DPP4;CD24;VSIG4;IL1B	geneontology_Biological_Process
217	GO:0007160	cell-matrix adhesion	http://amigo.geneontology.org/amigo/term/GO:0007160	183	22	9.145490389	2.405557172	0.000114694	0.00469298	87;1281;1305;2013;2335;3675;3676;4323;5054;5328;6281;6385;7057;7422;8829;10395;10516;11117;22795;23122;29984;55612	PLAU;CLASP2;NRP1;MMP14;ACTN1;THBS1;FERMT1;EMP2;COL3A1;FN1;S100A10;EMILIN1;COL13A1;NID2;SDC4;VEGFA;SERPINE1;ITGA3;DLC1;RHOD;ITGA4;FBLN5	geneontology_Biological_Process
218	GO:0002286	T cell activation involved in immune response	http://amigo.geneontology.org/amigo/term/GO:0002286	78	13	3.898077871	3.334976989	0.00011568	0.00469298	301;602;2213;3383;3566;3569;3718;3958;5873;5971;10538;64332;80149	NFKBIZ;BCL3;RELB;ICAM1;JAK3;ZC3H12A;FCGR2B;IL4R;RAB27A;LGALS3;IL6;BATF;ANXA1	geneontology_Biological_Process
219	GO:0021953	central nervous system neuron differentiation	http://amigo.geneontology.org/amigo/term/GO:0021953	134	18	6.696697881	2.687891901	0.00011606	0.00469298	429;2047;2895;3400;4133;4137;4915;4983;6092;6585;6656;6659;7473;8321;8829;10215;23017;388585	EPHB1;NRP1;WNT3;HES5;OPHN1;GRID2;NTRK2;FAIM2;ASCL1;ID4;ROBO2;SOX1;MAPT;MAP2;OLIG2;FZD1;SLIT1;SOX4	geneontology_Biological_Process
220	GO:0046677	response to antibiotic	http://amigo.geneontology.org/amigo/term/GO:0046677	276	29	13.79319862	2.102485493	0.00011875	0.004767706	18;108;117;301;358;929;1277;1410;1440;1545;1958;2660;2706;3162;3240;3371;3383;3569;3939;4233;5603;5999;6279;6354;6382;7128;8061;57817;80149	MAPK13;ICAM1;MSTN;TNFAIP3;FOSL1;S100A8;CRYAB;ZC3H12A;SDC1;COL1A1;ADCY2;CD14;CYP1B1;HAMP;LDHA;IL6;CSF3;CCL7;EGR1;HP;TNC;ABAT;GJB2;HMOX1;AQP1;ANXA1;MET;RGS4;ADCYAP1R1	geneontology_Biological_Process
221	GO:0052547	regulation of peptidase activity	http://amigo.geneontology.org/amigo/term/GO:0052547	332	33	16.59181863	1.98893206	0.000120741	0.004813475	330;355;358;710;871;1293;1410;1475;1893;2192;2335;2810;4057;4137;4318;5054;5118;5265;5266;5329;5743;6279;6280;6590;7057;7076;7079;7422;7980;8740;8795;10395;57333	PLAUR;TIMP1;S100A8;BIRC3;S100A9;CRYAB;THBS1;PCOLCE;PI3;SERPING1;TNFRSF10B;TIMP4;SERPINH1;PTGS2;RCN3;TNFSF14;MAPT;CSTA;FN1;MMP9;FAS;COL6A3;FBLN1;ECM1;SERPINA1;VEGFA;SERPINE1;SFN;DLC1;TFPI2;AQP1;LTF;SLPI	geneontology_Biological_Process
222	GO:0001666	response to hypoxia	http://amigo.geneontology.org/amigo/term/GO:0001666	263	28	13.14351897	2.130327506	0.000123842	0.004893027	18;133;283;358;650;768;952;1410;1803;1958;3162;3383;3751;3939;4000;4017;4323;4878;5327;5328;5743;7057;7422;7852;9124;10397;114990;100133941	ICAM1;PLAU;MMP14;VASN;CRYAB;ANG;THBS1;LMNA;PDLIM1;PTGS2;PLAT;ADM;NDRG1;LDHA;CA9;CXCR4;EGR1;CD38;VEGFA;ABAT;HMOX1;LOXL2;AQP1;NPPA;DPP4;CD24;BMP2;KCND2	geneontology_Biological_Process
223	GO:0050819	negative regulation of coagulation	http://amigo.geneontology.org/amigo/term/GO:0050819	49	10	2.448792509	4.083645292	0.000125329	0.004893027	18;302;710;2191;5054;5327;5328;5329;7056;7057	PLAUR;PLAU;ANXA2;THBD;THBS1;SERPING1;PLAT;SERPINE1;ABAT;FAP	geneontology_Biological_Process
224	GO:1900047	negative regulation of hemostasis	http://amigo.geneontology.org/amigo/term/GO:1900047	49	10	2.448792509	4.083645292	0.000125329	0.004893027	18;302;710;2191;5054;5327;5328;5329;7056;7057	PLAUR;PLAU;ANXA2;THBD;THBS1;SERPING1;PLAT;SERPINE1;ABAT;FAP	geneontology_Biological_Process
225	GO:1990868	response to chemokine	http://amigo.geneontology.org/amigo/term/GO:1990868	80	13	3.998028586	3.251602564	0.000150894	0.005810952	2840;2919;2920;2921;5473;6347;6354;6357;6364;6372;6374;7852;80149	CXCL3;ZC3H12A;CXCL5;CCL20;CCL2;CCL7;CXCR4;CXCL1;CXCL2;CXCL6;GPR17;PPBP;CCL13	geneontology_Biological_Process
226	GO:1990869	cellular response to chemokine	http://amigo.geneontology.org/amigo/term/GO:1990869	80	13	3.998028586	3.251602564	0.000150894	0.005810952	2840;2919;2920;2921;5473;6347;6354;6357;6364;6372;6374;7852;80149	CXCL3;ZC3H12A;CXCL5;CCL20;CCL2;CCL7;CXCR4;CXCL1;CXCL2;CXCL6;GPR17;PPBP;CCL13	geneontology_Biological_Process
227	GO:0010035	response to inorganic substance	http://amigo.geneontology.org/amigo/term/GO:0010035	453	41	22.63883687	1.811047107	0.000152915	0.005825651	18;301;358;429;929;1277;1410;1545;2353;3162;3240;3383;3485;3569;3710;3726;3939;4017;4137;4233;4318;4489;4496;5027;5603;5743;6279;6284;6382;6648;7036;7057;7128;8061;8644;9536;10397;10516;57817;80149;80781	MAPK13;ICAM1;TNFAIP3;FOSL1;ITPR3;S100A8;CRYAB;ZC3H12A;SDC1;COL1A1;THBS1;PTGS2;CD14;JUNB;P2RX7;ASCL1;NDRG1;COL18A1;CYP1B1;HAMP;LDHA;IL6;MAPT;IGFBP2;MMP9;S100A13;SOD2;HP;PTGES;AKR1C3;ABAT;TFR2;HMOX1;MT1H;LOXL2;FBLN5;AQP1;ANXA1;MET;FOS;MT1A	geneontology_Biological_Process
228	GO:0030856	regulation of epithelial cell differentiation	http://amigo.geneontology.org/amigo/term/GO:0030856	102	15	5.097486447	2.942626755	0.000153715	0.005825651	429;861;1051;1513;2810;3553;3976;5054;7421;7538;25937;28514;54206;388585;100133941	LIF;RUNX1;VDR;HES5;CEBPB;WWTR1;ASCL1;ERRFI1;DLL1;SERPINE1;SFN;CD24;ZFP36;CTSK;IL1B	geneontology_Biological_Process
229	GO:0050768	negative regulation of neurogenesis	http://amigo.geneontology.org/amigo/term/GO:0050768	226	25	11.29443075	2.213480302	0.000155372	0.005825651	429;952;1281;1910;2670;3400;3553;3569;3949;3956;4038;4133;4854;4974;6405;6658;6696;7143;7473;8829;10215;28514;30812;84894;388585	NRP1;WNT3;LGALS1;HES5;EDNRB;TNR;SOX8;COL3A1;ASCL1;LDLR;ID4;IL6;MAP2;NOTCH3;DLL1;CD38;LRP4;OLIG2;OMG;SEMA3F;LINGO1;SOX3;SPP1;GFAP;IL1B	geneontology_Biological_Process
230	GO:1903317	regulation of protein maturation	http://amigo.geneontology.org/amigo/term/GO:1903317	91	14	4.547757516	3.078440297	0.000155392	0.005825651	302;330;710;715;716;728;3426;4323;4627;5054;6659;7036;7057;7850	ANXA2;BIRC3;MMP14;C1R;CFI;THBS1;SERPING1;C1S;C5AR1;MYH9;SERPINE1;TFR2;SOX4;IL1R2	geneontology_Biological_Process
231	GO:0001893	maternal placenta development	http://amigo.geneontology.org/amigo/term/GO:0001893	25	7	1.249383933	5.602761341	0.000163355	0.006083889	1508;2706;3726;3976;5743;6696;7421	LIF;VDR;PTGS2;JUNB;CTSB;GJB2;SPP1	geneontology_Biological_Process
232	GO:1902042	negative regulation of extrinsic apoptotic signaling pathway via death domain receptors	http://amigo.geneontology.org/amigo/term/GO:1902042	33	8	1.649186792	4.85087562	0.000168645	0.006200831	355;3162;3383;5054;7128;8682;8795;23017	ICAM1;TNFAIP3;TNFRSF10B;PEA15;FAIM2;FAS;SERPINE1;HMOX1	geneontology_Biological_Process
233	GO:0002695	negative regulation of leukocyte activation	http://amigo.geneontology.org/amigo/term/GO:0002695	126	17	6.296895022	2.699743277	0.000169045	0.006200831	301;861;1051;2064;2213;3162;3559;3566;3718;3949;3958;6385;7128;8651;11326;29126;80149	JAK3;TNFAIP3;RUNX1;ZC3H12A;FCGR2B;IL4R;CEBPB;LGALS3;SOCS1;LDLR;IL2RA;SDC4;CD274;ERBB2;HMOX1;ANXA1;VSIG4	geneontology_Biological_Process
234	GO:0001101	response to acid chemical	http://amigo.geneontology.org/amigo/term/GO:0001101	268	28	13.39339576	2.09058259	0.000170876	0.006200831	358;429;590;952;1051;1277;1278;1281;1282;1291;1645;1958;2706;3371;3383;3485;3949;4915;5743;7422;7473;8324;8644;8651;9536;57817;80149;80781	ICAM1;ZC3H12A;WNT3;COL1A1;FZD7;CEBPB;SOCS1;NTRK2;COL6A1;COL3A1;PTGS2;COL1A2;BCHE;COL4A1;ASCL1;COL18A1;LDLR;HAMP;IGFBP2;AKR1C1;EGR1;CD38;PTGES;VEGFA;TNC;AKR1C3;GJB2;AQP1	geneontology_Biological_Process
235	GO:0071496	cellular response to external stimulus	http://amigo.geneontology.org/amigo/term/GO:0071496	268	28	13.39339576	2.09058259	0.000170876	0.006200831	355;358;477;1026;1265;1277;2353;3162;3371;3383;3553;3745;4055;4316;4615;4878;5027;5292;5743;7378;7421;8061;8644;8740;8795;10135;80149;81788	PIM1;ICAM1;MYD88;FOSL1;ZC3H12A;VDR;COL1A1;KCNB1;TNFRSF10B;NUAK2;PTGS2;LTBR;NAMPT;P2RX7;CDKN1A;TNFSF14;FAS;ATP1A2;CNN2;MMP7;TNC;AKR1C3;HMOX1;UPP1;AQP1;NPPA;IL1B;FOS	geneontology_Biological_Process
236	GO:0060135	maternal process involved in female pregnancy	http://amigo.geneontology.org/amigo/term/GO:0060135	51	10	2.548743223	3.92350234	0.000178118	0.006381801	1508;1829;2706;3675;3726;3976;4316;5743;6696;7421	LIF;VDR;PTGS2;JUNB;CTSB;MMP7;GJB2;ITGA3;SPP1;DSG2	geneontology_Biological_Process
237	GO:1902041	regulation of extrinsic apoptotic signaling pathway via death domain receptors	http://amigo.geneontology.org/amigo/term/GO:1902041	51	10	2.548743223	3.92350234	0.000178118	0.006381801	355;3162;3383;3958;5054;7057;7128;8682;8795;23017	ICAM1;TNFAIP3;THBS1;LGALS3;TNFRSF10B;PEA15;FAIM2;FAS;SERPINE1;HMOX1	geneontology_Biological_Process
238	GO:0021781	glial cell fate commitment	http://amigo.geneontology.org/amigo/term/GO:0021781	12	5	0.599704288	8.337442472	0.0001806	0.006410661	429;10215;30812;55553;388585	HES5;SOX8;SOX6;ASCL1;OLIG2	geneontology_Biological_Process
239	GO:0098542	defense response to other organism	http://amigo.geneontology.org/amigo/term/GO:0098542	325	32	16.24199113	1.97020179	0.000181938	0.006410661	330;602;728;1051;3240;3553;3559;3566;3569;4057;4069;4316;4615;5027;5054;5320;5473;5551;6036;6279;6280;6283;6364;6372;6464;6590;7128;9466;10410;10538;57817;80149	BCL3;MYD88;TNFAIP3;SHC1;S100A8;BIRC3;S100A9;ZC3H12A;IL4R;CEBPB;PRF1;C5AR1;CCL20;IL27RA;P2RX7;HAMP;RNASE2;IL6;IL2RA;BATF;HP;MMP7;PLA2G2A;IFITM3;SERPINE1;CXCL6;LTF;LYZ;IL1B;PPBP;SLPI;S100A12	geneontology_Biological_Process
240	GO:0034612	response to tumor necrosis factor	http://amigo.geneontology.org/amigo/term/GO:0034612	215	24	10.74470182	2.233659006	0.000182321	0.006410661	330;929;970;1277;2819;3383;3767;3875;4055;5743;6347;6354;6357;6364;7057;7128;7133;7538;8740;8784;51330;57817;60401;80149	ICAM1;TNFAIP3;BIRC3;ZC3H12A;COL1A1;THBS1;TNFRSF18;PTGS2;CCL20;LTBR;CD14;CCL2;HAMP;TNFSF14;CCL7;TNFRSF1B;KCNJ11;CD70;TNFRSF12A;KRT18;ZFP36;EDA2R;GPD1;CCL13	geneontology_Biological_Process
241	GO:0050663	cytokine secretion	http://amigo.geneontology.org/amigo/term/GO:0050663	164	20	8.1959586	2.440227065	0.000191237	0.006682654	284;301;929;2213;2335;3553;3556;3566;5027;6283;6284;6288;7128;7133;7850;8651;23601;29126;55612;80149	TNFAIP3;ZC3H12A;FCGR2B;IL4R;FERMT1;SOCS1;CD14;P2RX7;FN1;CLEC5A;IL1RAP;TNFRSF1B;S100A13;SAA1;CD274;ANGPT1;ANXA1;IL1B;IL1R2;S100A12	geneontology_Biological_Process
242	GO:0050770	regulation of axonogenesis	http://amigo.geneontology.org/amigo/term/GO:0050770	152	19	7.596254312	2.501232742	0.000199023	0.006912094	1382;2335;4038;4133;4137;4915;4974;6092;6405;6696;7143;7422;7473;8153;8829;23129;51330;54961;84894	NRP1;WNT3;PLXND1;SSH3;TNR;NTRK2;ROBO2;MAPT;FN1;MAP2;LRP4;OMG;VEGFA;SEMA3F;LINGO1;TNFRSF12A;SPP1;CRABP2;RND2	geneontology_Biological_Process
243	GO:0032103	positive regulation of response to external stimulus	http://amigo.geneontology.org/amigo/term/GO:0032103	257	27	12.84366683	2.102203394	0.000203142	0.007012107	728;1051;2358;2660;3553;3569;3949;4233;4615;4878;5054;5320;5603;5743;5880;6279;6280;6283;6354;7056;7057;7422;8740;8829;9180;23643;64332	NFKBIZ;MAPK13;THBD;MSTN;MYD88;S100A8;S100A9;NRP1;THBS1;OSMR;RAC2;CEBPB;C5AR1;PTGS2;LDLR;IL6;TNFSF14;FPR2;CCL7;PLA2G2A;VEGFA;SERPINE1;NPPA;LY96;MET;IL1B;S100A12	geneontology_Biological_Process
244	GO:0060563	neuroepithelial cell differentiation	http://amigo.geneontology.org/amigo/term/GO:0060563	34	8	1.699162149	4.708202808	0.000211016	0.00719615	429;650;1051;5054;6659;10083;28514;388585	HES5;USH1C;CEBPB;ASCL1;DLL1;SERPINE1;BMP2;SOX4	geneontology_Biological_Process
245	GO:1903672	positive regulation of sprouting angiogenesis	http://amigo.geneontology.org/amigo/term/GO:1903672	34	8	1.699162149	4.708202808	0.000211016	0.00719615	301;3162;3678;5743;7422;8829;27286;28514	NRP1;ITGA5;PTGS2;DLL1;SRPX2;VEGFA;HMOX1;ANXA1	geneontology_Biological_Process
246	GO:0045665	negative regulation of neuron differentiation	http://amigo.geneontology.org/amigo/term/GO:0045665	178	21	8.895613603	2.360714048	0.000212718	0.007210747	429;952;1910;2670;3400;3956;4038;4133;4854;4974;6405;6658;6696;7143;7473;8829;10215;28514;30812;84894;388585	NRP1;WNT3;LGALS1;HES5;EDNRB;TNR;SOX8;ASCL1;ID4;MAP2;NOTCH3;DLL1;CD38;LRP4;OLIG2;OMG;SEMA3F;LINGO1;SOX3;SPP1;GFAP	geneontology_Biological_Process
247	GO:0002250	adaptive immune response	http://amigo.geneontology.org/amigo/term/GO:0002250	314	31	15.6922622	1.975495923	0.000218229	0.007324965	301;602;710;715;716;1075;2013;2213;3383;3426;3553;3554;3566;3569;3575;3718;5027;5551;5873;5971;7128;7133;9466;10538;23529;29126;51279;64332;79465;80149;80328	NFKBIZ;BCL3;C1RL;RELB;CLCF1;ICAM1;JAK3;TNFAIP3;ZC3H12A;FCGR2B;C1R;CFI;IL4R;RAB27A;SERPING1;EMP2;C1S;PRF1;ULBP2;IL27RA;P2RX7;ULBP3;IL6;IL7R;TNFRSF1B;BATF;IL1R1;CTSC;CD274;ANXA1;IL1B	geneontology_Biological_Process
248	GO:0043588	skin development	http://amigo.geneontology.org/amigo/term/GO:0043588	231	25	11.54430754	2.165569473	0.000219242	0.007324965	301;861;1277;1278;1281;1289;1475;1513;1829;2355;2810;3675;3852;3875;4038;4233;5266;6615;7421;7538;8644;28514;54206;55612;79152	FOSL2;RUNX1;VDR;COL1A1;COL5A1;FERMT1;PI3;COL3A1;COL1A2;KRT5;SNAI1;CSTA;ERRFI1;DLL1;LRP4;AKR1C3;SFN;ITGA3;ANXA1;MET;FA2H;KRT18;ZFP36;CTSK;DSG2	geneontology_Biological_Process
249	GO:1903038	negative regulation of leukocyte cell-cell adhesion	http://amigo.geneontology.org/amigo/term/GO:1903038	94	14	4.697683588	2.980192203	0.000220955	0.007324965	301;861;1051;2064;2213;3559;3566;3718;3958;6385;8651;11326;29126;80149	JAK3;RUNX1;ZC3H12A;FCGR2B;IL4R;CEBPB;LGALS3;SOCS1;IL2RA;SDC4;CD274;ERBB2;ANXA1;VSIG4	geneontology_Biological_Process
250	GO:0001523	retinoid metabolic process	http://amigo.geneontology.org/amigo/term/GO:0001523	43	9	2.148940365	4.188110637	0.000222557	0.007324965	1382;1545;1645;3339;5947;6121;6382;6385;8644	SDC1;CYP1B1;AKR1C1;HSPG2;SDC4;AKR1C3;RPE65;RBP1;CRABP2	geneontology_Biological_Process
251	GO:0048662	negative regulation of smooth muscle cell proliferation	http://amigo.geneontology.org/amigo/term/GO:0048662	43	9	2.148940365	4.188110637	0.000222557	0.007324965	283;1026;1264;3162;3486;6648;7128;7434;57447	VIPR2;TNFAIP3;ANG;NDRG2;CDKN1A;SOD2;IGFBP3;HMOX1;CNN1	geneontology_Biological_Process
252	GO:0090050	positive regulation of cell migration involved in sprouting angiogenesis	http://amigo.geneontology.org/amigo/term/GO:0090050	19	6	0.949531789	6.318903768	0.000234814	0.007683714	301;3162;5743;7422;8829;27286	NRP1;PTGS2;SRPX2;VEGFA;HMOX1;ANXA1	geneontology_Biological_Process
253	GO:0030203	glycosaminoglycan metabolic process	http://amigo.geneontology.org/amigo/term/GO:0030203	73	12	3.648201084	3.289292373	0.000240774	0.007833456	284;2683;3339;3553;4060;5292;6382;6385;10675;11227;63827;83539	PIM1;SDC1;CHST9;B4GALT1;GALNT5;BCAN;HSPG2;SDC4;LUM;ANGPT1;CSPG5;IL1B	geneontology_Biological_Process
254	GO:0001704	formation of primary germ layer	http://amigo.geneontology.org/amigo/term/GO:0001704	95	14	4.747658945	2.948821759	0.000247542	0.007991751	1284;1289;1291;1295;2335;3675;3676;3678;3912;4318;4323;6615;7473;8324	MMP14;ITGA5;WNT3;COL5A1;LAMB1;FZD7;COL6A1;COL4A2;SNAI1;COL8A1;FN1;MMP9;ITGA3;ITGA4	geneontology_Biological_Process
255	GO:0002548	monocyte chemotaxis	http://amigo.geneontology.org/amigo/term/GO:0002548	53	10	2.648693938	3.775445648	0.000248463	0.007991751	301;2358;3569;3958;5054;6283;6347;6354;6357;6364	LGALS3;CCL20;CCL2;IL6;FPR2;CCL7;SERPINE1;ANXA1;CCL13;S100A12	geneontology_Biological_Process
256	GO:0007492	endoderm development	http://amigo.geneontology.org/amigo/term/GO:0007492	63	11	3.148447511	3.493785417	0.000252068	0.008061893	1284;1289;1291;1295;2335;3676;3678;3912;3915;4318;4323	MMP14;ITGA5;COL5A1;LAMB1;COL6A1;COL4A2;COL8A1;FN1;MMP9;LAMC1;ITGA4	geneontology_Biological_Process
257	GO:0008361	regulation of cell size	http://amigo.geneontology.org/amigo/term/GO:0008361	143	18	7.146476097	2.51872388	0.000266644	0.008415983	358;1382;2335;3575;3783;4133;4137;4478;5027;6405;6696;7143;7422;7473;8153;8829;10451;51330	NRP1;WNT3;TNR;MSN;P2RX7;MAPT;FN1;IL7R;MAP2;KCNN4;VAV3;VEGFA;SEMA3F;TNFRSF12A;AQP1;SPP1;CRABP2;RND2	geneontology_Biological_Process
258	GO:0150076	neuroinflammatory response	http://amigo.geneontology.org/amigo/term/GO:0150076	44	9	2.198915722	4.092926304	0.000267599	0.008415983	2358;3553;3569;3949;4137;4318;7133;10135;25825	NAMPT;LDLR;IL6;MAPT;FPR2;BACE2;MMP9;TNFRSF1B;IL1B	geneontology_Biological_Process
259	GO:0001913	T cell mediated cytotoxicity	http://amigo.geneontology.org/amigo/term/GO:0001913	44	9	2.198915722	4.092926304	0.000267599	0.008415983	1075;2013;2213;3575;5027;5551;5873;79465;80328	FCGR2B;RAB27A;EMP2;PRF1;ULBP2;P2RX7;ULBP3;IL7R;CTSC	geneontology_Biological_Process
260	GO:0001906	cell killing	http://amigo.geneontology.org/amigo/term/GO:0001906	131	17	6.546771809	2.59669964	0.000272004	0.008495065	1075;2013;2213;3383;3575;3589;4057;4069;5027;5551;5873;6283;6357;6372;57817;79465;80328	ICAM1;FCGR2B;RAB27A;EMP2;PRF1;ULBP2;P2RX7;HAMP;ULBP3;IL7R;CXCL6;CTSC;LTF;IL11;LYZ;CCL13;S100A12	geneontology_Biological_Process
261	GO:0035710	CD4-positive, alpha-beta T cell activation	http://amigo.geneontology.org/amigo/term/GO:0035710	74	12	3.698176442	3.244842476	0.000274615	0.008495065	301;602;861;3566;3569;3718;5971;8651;10538;29126;64332;80149	NFKBIZ;BCL3;RELB;JAK3;RUNX1;ZC3H12A;IL4R;SOCS1;IL6;BATF;CD274;ANXA1	geneontology_Biological_Process
262	GO:0070098	chemokine-mediated signaling pathway	http://amigo.geneontology.org/amigo/term/GO:0070098	74	12	3.698176442	3.244842476	0.000274615	0.008495065	2840;2919;2920;2921;5473;6347;6354;6357;6364;6372;6374;7852	CXCL3;CXCL5;CCL20;CCL2;CCL7;CXCR4;CXCL1;CXCL2;CXCL6;GPR17;PPBP;CCL13	geneontology_Biological_Process
263	GO:0048710	regulation of astrocyte differentiation	http://amigo.geneontology.org/amigo/term/GO:0048710	27	7	1.349334648	5.187741983	0.000276607	0.008510174	650;3400;3569;3949;3976;23529;388585	CLCF1;LIF;HES5;LDLR;ID4;IL6;BMP2	geneontology_Biological_Process
264	GO:0022010	central nervous system myelination	http://amigo.geneontology.org/amigo/term/GO:0022010	13	5	0.649679645	7.696100743	0.000281467	0.008566595	3400;3766;5354;79152;388585	HES5;KCNJ10;ID4;PLP1;FA2H	geneontology_Biological_Process
265	GO:0032291	axon ensheathment in central nervous system	http://amigo.geneontology.org/amigo/term/GO:0032291	13	5	0.649679645	7.696100743	0.000281467	0.008566595	3400;3766;5354;79152;388585	HES5;KCNJ10;ID4;PLP1;FA2H	geneontology_Biological_Process
266	GO:0043367	CD4-positive, alpha-beta T cell differentiation	http://amigo.geneontology.org/amigo/term/GO:0043367	64	11	3.198422868	3.43919502	0.000290941	0.008772495	301;602;861;3566;3569;3718;5971;8651;10538;64332;80149	NFKBIZ;BCL3;RELB;JAK3;RUNX1;ZC3H12A;IL4R;SOCS1;IL6;BATF;ANXA1	geneontology_Biological_Process
267	GO:0070498	interleukin-1-mediated signaling pathway	http://amigo.geneontology.org/amigo/term/GO:0070498	54	10	2.698669295	3.705529988	0.000291549	0.008772495	1326;1958;3553;3554;3556;3557;3569;4615;7850;23236	MYD88;PLCB1;MAP3K8;IL6;IL1RAP;IL1RN;EGR1;IL1R1;IL1B;IL1R2	geneontology_Biological_Process
268	GO:0050777	negative regulation of immune response	http://amigo.geneontology.org/amigo/term/GO:0050777	108	15	5.39733859	2.779147491	0.000292881	0.008772495	284;301;710;1281;2213;2840;3162;3559;3566;3575;3718;3958;7128;9466;80149	JAK3;TNFAIP3;ZC3H12A;FCGR2B;IL4R;SERPING1;LGALS3;COL3A1;IL27RA;IL2RA;IL7R;HMOX1;ANGPT1;ANXA1;GPR17	geneontology_Biological_Process
269	GO:0001890	placenta development	http://amigo.geneontology.org/amigo/term/GO:0001890	120	16	5.997042878	2.667981591	0.000299364	0.008919459	133;283;1051;1508;2706;3726;3976;5743;6615;6696;7421;8061;8728;9021;9820;113026	SOCS3;LIF;FOSL1;VDR;CUL7;ANG;CEBPB;PTGS2;JUNB;ADM;SNAI1;PLCD3;CTSB;GJB2;SPP1;ADAM19	geneontology_Biological_Process
270	GO:0022604	regulation of cell morphogenesis	http://amigo.geneontology.org/amigo/term/GO:0022604	393	36	19.64031543	1.832964452	0.000306248	0.009076804	301;1382;2192;2242;2335;3383;4038;4133;4137;4478;4627;4915;4974;6092;6281;6284;6347;6354;6357;6405;6696;7143;7422;7473;8153;8829;9820;10395;10630;23129;29984;51330;54751;54961;84894;148170	FES;ICAM1;NRP1;CUL7;WNT3;PLXND1;SSH3;TNR;PDPN;NTRK2;FBLIM1;MSN;CCL2;ROBO2;MYH9;MAPT;FN1;S100A10;MAP2;FBLN1;CCL7;S100A13;LRP4;OMG;VEGFA;SEMA3F;DLC1;CDC42EP5;RHOD;LINGO1;TNFRSF12A;ANXA1;SPP1;CRABP2;RND2;CCL13	geneontology_Biological_Process
271	GO:0048729	tissue morphogenesis	http://amigo.geneontology.org/amigo/term/GO:0048729	484	42	24.18807294	1.736392978	0.000316046	0.009318413	133;650;768;1281;1282;1289;1291;1292;1293;1482;2650;3371;3400;3675;3678;3976;4233;4323;4478;4983;6092;6385;6615;6659;7421;7422;7473;8321;8324;8829;9021;10252;10253;10395;10630;23122;23129;28514;30812;59277;85407;388585	SOCS3;LIF;CLASP2;COL6A2;NRP1;MMP14;ITGA5;VDR;WNT3;COL5A1;PLXND1;HES5;FZD7;OPHN1;NKD1;PDPN;COL6A1;SOX8;COL3A1;COL4A1;MSN;NTN4;ADM;SNAI1;ID4;ROBO2;CA9;GCNT1;COL6A3;SPRY2;DLL1;SDC4;VEGFA;TNC;ITGA3;DLC1;FZD1;MET;SPRY1;BMP2;SOX4;NKX2-5	geneontology_Biological_Process
272	GO:0007409	axonogenesis	http://amigo.geneontology.org/amigo/term/GO:0007409	379	35	18.94066042	1.847876432	0.000318227	0.00933412	1382;1959;2047;2064;2335;2887;3676;4038;4133;4137;4684;4915;4974;4983;6092;6405;6464;6585;6696;7143;7422;7473;7852;8153;8829;9046;9260;9499;9638;23129;51330;54961;57453;59277;84894	EPHB1;SHC1;NRP1;WNT3;PLXND1;PDLIM7;OPHN1;SSH3;TNR;MYOT;NTRK2;NTN4;ROBO2;MAPT;FN1;NCAM1;MAP2;DSCAML1;CXCR4;LRP4;OMG;VEGFA;SEMA3F;DOK2;FEZ1;ERBB2;LINGO1;ITGA4;SLIT1;TNFRSF12A;GRB10;EGR2;SPP1;CRABP2;RND2	geneontology_Biological_Process
273	GO:0001558	regulation of cell growth	http://amigo.geneontology.org/amigo/term/GO:0001558	321	31	16.0420897	1.932416573	0.000322248	0.009403325	952;1026;1154;1382;1410;2064;2273;2335;2810;3485;3486;3487;3489;4133;4137;4323;4878;5999;6279;6280;6405;6696;7143;7422;7473;8153;8829;10516;11082;51330;57817	S100A8;S100A9;NRP1;MMP14;CRYAB;WNT3;TNR;IGFBP6;HAMP;CDKN1A;MAPT;IGFBP2;FN1;MAP2;CISH;CD38;IGFBP4;IGFBP3;FHL1;VEGFA;SEMA3F;SFN;ERBB2;ESM1;TNFRSF12A;FBLN5;NPPA;SPP1;CRABP2;RND2;RGS4	geneontology_Biological_Process
274	GO:0051250	negative regulation of lymphocyte activation	http://amigo.geneontology.org/amigo/term/GO:0051250	109	15	5.447313948	2.753650725	0.000324373	0.009416794	301;861;1051;2064;2213;3559;3566;3718;3958;6385;7128;8651;11326;29126;80149	JAK3;TNFAIP3;RUNX1;ZC3H12A;FCGR2B;IL4R;CEBPB;LGALS3;SOCS1;IL2RA;SDC4;CD274;ERBB2;ANXA1;VSIG4	geneontology_Biological_Process
275	GO:0042098	T cell proliferation	http://amigo.geneontology.org/amigo/term/GO:0042098	158	19	7.896106456	2.40624922	0.000329384	0.00951347	301;1051;2000;2064;3485;3553;3559;3569;3718;3958;4478;5027;5880;6385;7133;8740;11326;29126;100133941	JAK3;RAC2;CEBPB;LGALS3;MSN;P2RX7;IL6;TNFSF14;IGFBP2;IL2RA;ELF4;TNFRSF1B;SDC4;CD274;ERBB2;ANXA1;CD24;VSIG4;IL1B	geneontology_Biological_Process
276	GO:0007009	plasma membrane organization	http://amigo.geneontology.org/amigo/term/GO:0007009	65	11	3.248398226	3.386284327	0.000334746	0.009619261	1289;2013;5027;6456;7852;10397;23418;26509;29763;30846;79152	COL5A1;CRB1;EMP2;EHD2;P2RX7;NDRG1;PACSIN3;MYOF;CXCR4;SH3GL2;FA2H	geneontology_Biological_Process
277	GO:0061564	axon development	http://amigo.geneontology.org/amigo/term/GO:0061564	410	37	20.4898965	1.805768028	0.000339308	0.009701121	1382;1959;2047;2064;2335;2887;3371;3676;4038;4133;4137;4684;4915;4974;4983;5354;6092;6405;6464;6585;6696;7143;7422;7473;7852;8153;8829;9046;9260;9499;9638;23129;51330;54961;57453;59277;84894	EPHB1;SHC1;NRP1;WNT3;PLXND1;PDLIM7;OPHN1;SSH3;TNR;MYOT;NTRK2;NTN4;ROBO2;MAPT;FN1;NCAM1;MAP2;DSCAML1;CXCR4;LRP4;PLP1;OMG;VEGFA;SEMA3F;TNC;DOK2;FEZ1;ERBB2;LINGO1;ITGA4;SLIT1;TNFRSF12A;GRB10;EGR2;SPP1;CRABP2;RND2	geneontology_Biological_Process
278	GO:0050707	regulation of cytokine secretion	http://amigo.geneontology.org/amigo/term/GO:0050707	146	18	7.296402169	2.466969279	0.000345418	0.009826176	284;301;929;2213;2335;3553;3556;3566;5027;6288;7128;7133;7850;8651;23601;29126;55612;80149	TNFAIP3;ZC3H12A;FCGR2B;IL4R;FERMT1;SOCS1;CD14;P2RX7;FN1;CLEC5A;IL1RAP;TNFRSF1B;SAA1;CD274;ANGPT1;ANXA1;IL1B;IL1R2	geneontology_Biological_Process
279	GO:1903053	regulation of extracellular matrix organization	http://amigo.geneontology.org/amigo/term/GO:1903053	28	7	1.399310005	5.002465483	0.000353112	0.009945115	165;1803;2191;7133;10630;11117;23122	CLASP2;PDPN;EMILIN1;TNFRSF1B;AEBP1;DPP4;FAP	geneontology_Biological_Process
280	GO:0048246	macrophage chemotaxis	http://amigo.geneontology.org/amigo/term/GO:0048246	28	7	1.399310005	5.002465483	0.000353112	0.009945115	728;1910;2660;3958;6288;6347;7057	MSTN;THBS1;EDNRB;LGALS3;C5AR1;CCL2;SAA1	geneontology_Biological_Process
281	GO:0071356	cellular response to tumor necrosis factor	http://amigo.geneontology.org/amigo/term/GO:0071356	198	22	9.895120749	2.223317993	0.000357844	0.009997449	330;970;1277;2819;3383;3767;3875;4055;6347;6354;6357;6364;7057;7128;7133;7538;8740;8784;51330;57817;60401;80149	ICAM1;TNFAIP3;BIRC3;ZC3H12A;COL1A1;THBS1;TNFRSF18;CCL20;LTBR;CCL2;HAMP;TNFSF14;CCL7;TNFRSF1B;KCNJ11;CD70;TNFRSF12A;KRT18;ZFP36;EDA2R;GPD1;CCL13	geneontology_Biological_Process
282	GO:0099177	regulation of trans-synaptic signaling	http://amigo.geneontology.org/amigo/term/GO:0099177	352	33	17.59132578	1.875924556	0.000358502	0.009997449	18;477;590;952;1607;1959;2047;2171;2670;2895;2900;3269;3553;3710;3745;3766;4137;4885;4915;4983;5217;5327;5743;5999;7143;9590;9610;9627;10675;11346;23236;56729;64101	EPHB1;ITPR3;PFN2;SYNPO;RIN1;PLCB1;KCNB1;OPHN1;TNR;GRID2;RETN;NTRK2;PTGS2;BCHE;DGKB;HRH1;PLAT;AKAP12;KCNJ10;MAPT;ATP1A2;CD38;LRRC4;GRIK4;ABAT;SNCAIP;EGR2;CSPG5;FABP5;RGS4;NPTX2;GFAP;IL1B	geneontology_Biological_Process
283	GO:0002822	regulation of adaptive immune response based on somatic recombination of immune receptors built from immunoglobulin superfamily domains	http://amigo.geneontology.org/amigo/term/GO:0002822	122	16	6.096993593	2.624244188	0.000362118	0.010048772	301;2213;3553;3554;3566;3569;3575;3718;5027;7128;7133;9466;23529;29126;64332;80149	NFKBIZ;CLCF1;JAK3;TNFAIP3;ZC3H12A;FCGR2B;IL4R;IL27RA;P2RX7;IL6;IL7R;TNFRSF1B;IL1R1;CD274;ANXA1;IL1B	geneontology_Biological_Process
284	GO:0046651	lymphocyte proliferation	http://amigo.geneontology.org/amigo/term/GO:0046651	226	24	11.29443075	2.12494109	0.000386521	0.010673624	301;952;1051;2000;2064;2213;3485;3553;3559;3569;3575;3718;3958;4478;5027;5880;6385;7133;8740;10451;11326;23529;29126;100133941	CLCF1;JAK3;FCGR2B;RAC2;CEBPB;LGALS3;MSN;P2RX7;IL6;TNFSF14;IGFBP2;IL2RA;IL7R;ELF4;TNFRSF1B;CD38;SDC4;VAV3;CD274;ERBB2;ANXA1;CD24;VSIG4;IL1B	geneontology_Biological_Process
285	GO:0034330	cell junction organization	http://amigo.geneontology.org/amigo/term/GO:0034330	240	25	11.99408576	2.084360618	0.00039452	0.010841647	87;283;861;1016;1501;1829;2335;2706;3678;3852;3915;4323;4983;6281;6385;6615;7057;7422;8829;10395;23122;29984;51599;54751;221935	CLASP2;NRP1;MMP14;ITGA5;RUNX1;ACTN1;ANG;THBS1;LSR;OPHN1;FBLIM1;KRT5;SNAI1;FN1;S100A10;LAMC1;SDK1;SDC4;VEGFA;GJB2;DLC1;CDH18;RHOD;CTNND2;DSG2	geneontology_Biological_Process
286	GO:0046683	response to organophosphorus	http://amigo.geneontology.org/amigo/term/GO:0046683	123	16	6.14696895	2.602908869	0.000397538	0.010871788	358;1277;1645;2353;2819;3553;3726;3767;3939;4327;5027;5322;5743;6382;7056;8061	THBD;FOSL1;SDC1;COL1A1;MMP19;PTGS2;JUNB;P2RX7;LDHA;AKR1C1;PLA2G5;KCNJ11;AQP1;GPD1;IL1B;FOS	geneontology_Biological_Process
287	GO:0071229	cellular response to acid chemical	http://amigo.geneontology.org/amigo/term/GO:0071229	161	19	8.046032528	2.361412278	0.000418825	0.011324732	358;1051;1277;1278;1281;1282;1291;1645;1958;3371;3949;4915;7422;7473;8324;8644;8651;57817;80149	ZC3H12A;WNT3;COL1A1;FZD7;CEBPB;SOCS1;NTRK2;COL6A1;COL3A1;COL1A2;COL4A1;LDLR;HAMP;AKR1C1;EGR1;VEGFA;TNC;AKR1C3;AQP1	geneontology_Biological_Process
288	GO:2000353	positive regulation of endothelial cell apoptotic process	http://amigo.geneontology.org/amigo/term/GO:2000353	14	5	0.699655002	7.146379262	0.000419946	0.011324732	3676;6347;7057;8644;80781	THBS1;CCL2;COL18A1;AKR1C3;ITGA4	geneontology_Biological_Process
289	GO:0070661	leukocyte proliferation	http://amigo.geneontology.org/amigo/term/GO:0070661	241	25	12.04406111	2.075711819	0.000420101	0.011324732	301;952;1051;2000;2064;2213;3485;3553;3559;3569;3575;3718;3958;4478;5027;5880;6385;7128;7133;8740;10451;11326;23529;29126;100133941	CLCF1;JAK3;TNFAIP3;FCGR2B;RAC2;CEBPB;LGALS3;MSN;P2RX7;IL6;TNFSF14;IGFBP2;IL2RA;IL7R;ELF4;TNFRSF1B;CD38;SDC4;VAV3;CD274;ERBB2;ANXA1;CD24;VSIG4;IL1B	geneontology_Biological_Process
290	GO:0022409	positive regulation of cell-cell adhesion	http://amigo.geneontology.org/amigo/term/GO:0022409	214	23	10.69472647	2.150592638	0.000428431	0.011494544	301;861;1326;1803;3383;3485;3553;3559;3566;3569;3575;3676;3718;3956;6347;8651;8728;8740;10076;10630;29126;64332;100133941	NFKBIZ;ICAM1;JAK3;RUNX1;IL4R;LGALS1;PTPRU;SOCS1;PDPN;CCL2;MAP3K8;IL6;TNFSF14;IGFBP2;IL2RA;IL7R;CD274;ITGA4;ANXA1;DPP4;CD24;IL1B;ADAM19	geneontology_Biological_Process
291	GO:0046639	negative regulation of alpha-beta T cell differentiation	http://amigo.geneontology.org/amigo/term/GO:0046639	21	6	1.049482504	5.717103409	0.000431145	0.011512802	301;861;3566;3718;8651;80149	JAK3;RUNX1;ZC3H12A;IL4R;SOCS1;ANXA1	geneontology_Biological_Process
292	GO:0030193	regulation of blood coagulation	http://amigo.geneontology.org/amigo/term/GO:0030193	67	11	3.34834894	3.285201213	0.000439124	0.011563615	18;302;710;2191;5054;5327;5328;5329;7056;7057;10630	PLAUR;PLAU;ANXA2;THBD;THBS1;SERPING1;PDPN;PLAT;SERPINE1;ABAT;FAP	geneontology_Biological_Process
293	GO:0032943	mononuclear cell proliferation	http://amigo.geneontology.org/amigo/term/GO:0032943	228	24	11.39438147	2.106301256	0.000440037	0.011563615	301;952;1051;2000;2064;2213;3485;3553;3559;3569;3575;3718;3958;4478;5027;5880;6385;7133;8740;10451;11326;23529;29126;100133941	CLCF1;JAK3;FCGR2B;RAC2;CEBPB;LGALS3;MSN;P2RX7;IL6;TNFSF14;IGFBP2;IL2RA;IL7R;ELF4;TNFRSF1B;CD38;SDC4;VAV3;CD274;ERBB2;ANXA1;CD24;VSIG4;IL1B	geneontology_Biological_Process
294	GO:0007611	learning or memory	http://amigo.geneontology.org/amigo/term/GO:0007611	201	22	10.04504682	2.190134142	0.000441452	0.011563615	477;590;1051;1959;2353;3269;3675;3678;3710;3949;4137;4192;4885;4915;5743;7067;7143;8061;9610;11346;23236;84152	MDK;FOSL1;ITPR3;ITGA5;PPP1R1B;SYNPO;RIN1;PLCB1;CEBPB;THRA;TNR;NTRK2;PTGS2;BCHE;HRH1;LDLR;MAPT;ATP1A2;ITGA3;EGR2;NPTX2;FOS	geneontology_Biological_Process
295	GO:0016049	cell growth	http://amigo.geneontology.org/amigo/term/GO:0016049	371	34	18.54085757	1.833787886	0.000444722	0.011563615	952;1026;1154;1382;1410;2064;2273;2335;2810;3485;3486;3487;3489;3676;4133;4137;4323;4878;5999;6279;6280;6405;6456;6585;6696;7143;7422;7473;8153;8829;10516;11082;51330;57817	S100A8;S100A9;NRP1;MMP14;CRYAB;WNT3;TNR;IGFBP6;HAMP;CDKN1A;MAPT;IGFBP2;FN1;MAP2;CISH;CD38;IGFBP4;IGFBP3;FHL1;VEGFA;SEMA3F;SFN;ERBB2;ESM1;ITGA4;SLIT1;TNFRSF12A;FBLN5;NPPA;SH3GL2;SPP1;CRABP2;RND2;RGS4	geneontology_Biological_Process
296	GO:0018149	peptide cross-linking	http://amigo.geneontology.org/amigo/term/GO:0018149	29	7	1.449285362	4.829966673	0.00044567	0.011563615	301;1281;1475;2162;2335;5266;7057	F13A1;THBS1;PI3;COL3A1;CSTA;FN1;ANXA1	geneontology_Biological_Process
297	GO:0007229	integrin-mediated signaling pathway	http://amigo.geneontology.org/amigo/term/GO:0007229	89	13	4.447806801	2.922788822	0.000446533	0.011563615	1281;2013;2192;3675;3676;3678;4627;5354;7076;8829;9510;10451;55612	TIMP1;NRP1;ITGA5;FERMT1;EMP2;COL3A1;MYH9;ADAMTS1;FBLN1;VAV3;PLP1;ITGA3;ITGA4	geneontology_Biological_Process
298	GO:0007507	heart development	http://amigo.geneontology.org/amigo/term/GO:0007507	431	38	21.539379	1.764210565	0.000447347	0.011563615	133;302;429;650;1026;1281;1289;1482;1829;1848;2050;2064;2065;2274;3675;4000;4015;4878;5292;5999;6092;6464;6615;6659;7133;7422;8321;8324;8829;9510;10203;10252;10395;11117;23129;28514;55553;57817	PIM1;ANXA2;SHC1;NRP1;COL5A1;PLXND1;LMNA;FZD7;LOX;COL3A1;SOX6;ADM;ASCL1;SNAI1;HAMP;ROBO2;CDKN1A;ADAMTS1;EMILIN1;TNFRSF1B;EPHB4;DLL1;FHL2;VEGFA;DUSP6;ITGA3;DLC1;ERBB2;FZD1;NPPA;SPRY1;ERBB3;BMP2;RGS4;CALCRL;SOX4;DSG2;NKX2-5	geneontology_Biological_Process
299	GO:2001234	negative regulation of apoptotic signaling pathway	http://amigo.geneontology.org/amigo/term/GO:2001234	188	21	9.395367176	2.235144152	0.000450632	0.011595572	355;597;624;3162;3383;3553;3958;4000;4318;4582;5054;5329;5743;6615;6648;7057;7128;8682;8795;8829;23017	PLAUR;ICAM1;TNFAIP3;NRP1;THBS1;LMNA;BDKRB2;LGALS3;TNFRSF10B;PEA15;PTGS2;FAIM2;SNAI1;MMP9;FAS;BCL2A1;SOD2;MUC1;SERPINE1;HMOX1;IL1B	geneontology_Biological_Process
300	GO:0042088	T-helper 1 type immune response	http://amigo.geneontology.org/amigo/term/GO:0042088	38	8	1.899063578	4.212602512	0.000476539	0.012206742	301;602;3553;3554;3566;3718;5971;9466	BCL3;RELB;JAK3;IL4R;IL27RA;IL1R1;ANXA1;IL1B	geneontology_Biological_Process
301	GO:0002697	regulation of immune effector process	http://amigo.geneontology.org/amigo/term/GO:0002697	329	31	16.44189256	1.88542772	0.000493249	0.012577845	284;301;330;710;715;716;728;2213;2242;3162;3426;3553;3554;3559;3566;3569;3575;3718;3958;4878;5027;5880;6372;7128;7133;9466;23529;64332;79465;80149;80328	NFKBIZ;CLCF1;FES;JAK3;TNFAIP3;BIRC3;ZC3H12A;FCGR2B;C1R;CFI;IL4R;RAC2;SERPING1;LGALS3;C1S;C5AR1;ULBP2;IL27RA;P2RX7;ULBP3;IL6;IL2RA;IL7R;TNFRSF1B;IL1R1;CXCL6;HMOX1;ANGPT1;ANXA1;NPPA;IL1B	geneontology_Biological_Process
302	GO:1900046	regulation of hemostasis	http://amigo.geneontology.org/amigo/term/GO:1900046	68	11	3.398324298	3.23688943	0.000500767	0.012712295	18;302;710;2191;5054;5327;5328;5329;7056;7057;10630	PLAUR;PLAU;ANXA2;THBD;THBS1;SERPING1;PDPN;PLAT;SERPINE1;ABAT;FAP	geneontology_Biological_Process
303	GO:0016101	diterpenoid metabolic process	http://amigo.geneontology.org/amigo/term/GO:0016101	48	9	2.398817151	3.751849112	0.000529882	0.013391355	1382;1545;1645;3339;5947;6121;6382;6385;8644	SDC1;CYP1B1;AKR1C1;HSPG2;SDC4;AKR1C3;RPE65;RBP1;CRABP2	geneontology_Biological_Process
304	GO:0045861	negative regulation of proteolysis	http://amigo.geneontology.org/amigo/term/GO:0045861	259	26	12.94361755	2.008712009	0.00053817	0.013540369	330;358;710;871;1293;1410;1475;1893;2810;4057;4318;4983;5054;5265;5266;5327;5329;5743;6590;7057;7076;7079;7422;7850;7980;8740	PLAUR;TIMP1;BIRC3;CRYAB;THBS1;PI3;OPHN1;SERPING1;TIMP4;SERPINH1;PTGS2;PLAT;TNFSF14;CSTA;MMP9;COL6A3;ECM1;SERPINA1;VEGFA;SERPINE1;SFN;TFPI2;AQP1;LTF;IL1R2;SLPI	geneontology_Biological_Process
305	GO:0002285	lymphocyte activation involved in immune response	http://amigo.geneontology.org/amigo/term/GO:0002285	139	17	6.946574667	2.447249301	0.000549746	0.01377042	301;602;2213;3383;3566;3569;3718;3956;3958;5873;5971;9466;10538;23529;28514;64332;80149	NFKBIZ;BCL3;RELB;CLCF1;ICAM1;JAK3;ZC3H12A;FCGR2B;IL4R;LGALS1;RAB27A;LGALS3;IL27RA;IL6;DLL1;BATF;ANXA1	geneontology_Biological_Process
306	GO:2001237	negative regulation of extrinsic apoptotic signaling pathway	http://amigo.geneontology.org/amigo/term/GO:2001237	91	13	4.547757516	2.858551705	0.000555896	0.013863104	355;3162;3383;3553;3958;4000;5054;7057;7128;8682;8795;8829;23017	ICAM1;TNFAIP3;NRP1;THBS1;LMNA;LGALS3;TNFRSF10B;PEA15;FAIM2;FAS;SERPINE1;HMOX1;IL1B	geneontology_Biological_Process
307	GO:0051216	cartilage development	http://amigo.geneontology.org/amigo/term/GO:0051216	152	18	7.596254312	2.369588913	0.000565206	0.013996055	302;650;871;1277;1291;1292;1293;1513;1893;4017;4060;6615;7045;7067;7076;25884;55553;388585	TIMP1;ANXA2;TGFBI;COL6A2;COL1A1;HES5;THRA;SERPINH1;COL6A1;SOX6;SNAI1;COL6A3;ECM1;CHRDL2;LUM;LOXL2;BMP2;CTSK	geneontology_Biological_Process
308	GO:2000515	negative regulation of CD4-positive, alpha-beta T cell activation	http://amigo.geneontology.org/amigo/term/GO:2000515	22	6	1.099457861	5.457235073	0.000568053	0.013996055	301;861;3566;3718;29126;80149	JAK3;RUNX1;ZC3H12A;IL4R;CD274;ANXA1	geneontology_Biological_Process
309	GO:0050818	regulation of coagulation	http://amigo.geneontology.org/amigo/term/GO:0050818	69	11	3.448299655	3.189977989	0.00056948	0.013996055	18;302;710;2191;5054;5327;5328;5329;7056;7057;10630	PLAUR;PLAU;ANXA2;THBD;THBS1;SERPING1;PDPN;PLAT;SERPINE1;ABAT;FAP	geneontology_Biological_Process
310	GO:0015711	organic anion transport	http://amigo.geneontology.org/amigo/term/GO:0015711	246	25	12.2939379	2.033522554	0.000571116	0.013996055	18;123;301;358;477;624;768;771;1645;3553;3766;3783;3949;4828;4915;5027;5320;5322;5999;6515;6579;7057;8714;9123;10630	SLC16A3;SLC2A3;PLIN2;SLCO1A2;THBS1;BDKRB2;ABCC3;PDPN;NTRK2;NMB;CA12;P2RX7;LDLR;KCNJ10;CA9;AKR1C1;ATP1A2;KCNN4;PLA2G5;PLA2G2A;ABAT;AQP1;ANXA1;RGS4;IL1B	geneontology_Biological_Process
311	GO:0048483	autonomic nervous system development	http://amigo.geneontology.org/amigo/term/GO:0048483	39	8	1.949038935	4.104587063	0.00057372	0.01399926	429;1910;1959;2335;6405;6659;8829;30812	NRP1;EDNRB;SOX8;ASCL1;FN1;SEMA3F;EGR2;SOX4	geneontology_Biological_Process
312	GO:0034329	cell junction assembly	http://amigo.geneontology.org/amigo/term/GO:0034329	205	22	10.24494825	2.147399817	0.000579183	0.014064784	87;861;1016;1501;2335;2706;3678;3852;3915;4323;4983;6281;6385;6615;7057;7422;8829;10395;23122;29984;51599;54751	CLASP2;NRP1;MMP14;ITGA5;RUNX1;ACTN1;THBS1;LSR;OPHN1;FBLIM1;KRT5;SNAI1;FN1;S100A10;LAMC1;SDC4;VEGFA;GJB2;DLC1;CDH18;RHOD;CTNND2	geneontology_Biological_Process
313	GO:0050729	positive regulation of inflammatory response	http://amigo.geneontology.org/amigo/term/GO:0050729	115	15	5.747166092	2.609981991	0.000581374	0.014064784	1051;3553;3569;3949;4615;4878;5054;5320;5603;5743;6279;6280;6283;9180;64332	NFKBIZ;MAPK13;MYD88;S100A8;S100A9;OSMR;CEBPB;PTGS2;LDLR;IL6;PLA2G2A;SERPINE1;NPPA;IL1B;S100A12	geneontology_Biological_Process
314	GO:0051051	negative regulation of transport	http://amigo.geneontology.org/amigo/term/GO:0051051	377	34	18.84070971	1.804602933	0.000594057	0.01431045	18;284;301;477;1410;2065;2171;2213;2335;2887;3162;3383;3553;3589;3745;3767;3958;3976;4318;4828;5743;5999;7057;7128;7133;7850;8682;23704;28954;29763;55612;57817;65268;80149	LIF;ICAM1;TNFAIP3;CRYAB;ZC3H12A;FCGR2B;THBS1;FERMT1;KCNB1;LGALS3;PEA15;NMB;PTGS2;HAMP;FN1;MMP9;ATP1A2;PACSIN3;TNFRSF1B;KCNJ11;ABAT;HMOX1;ANGPT1;GRB10;ANXA1;FABP5;WNK2;ERBB3;IL11;RGS4;IL1B;REM1;IL1R2;KCNE4	geneontology_Biological_Process
315	GO:0048143	astrocyte activation	http://amigo.geneontology.org/amigo/term/GO:0048143	15	5	0.74963036	6.669953978	0.00060421	0.014432195	2358;3569;3949;4137;25825	LDLR;IL6;MAPT;FPR2;BACE2	geneontology_Biological_Process
316	GO:2000726	negative regulation of cardiac muscle cell differentiation	http://amigo.geneontology.org/amigo/term/GO:2000726	15	5	0.74963036	6.669953978	0.00060421	0.014432195	650;5999;8324;28514;55553	FZD7;SOX6;DLL1;BMP2;RGS4	geneontology_Biological_Process
317	GO:0034754	cellular hormone metabolic process	http://amigo.geneontology.org/amigo/term/GO:0034754	59	10	2.948546082	3.391502023	0.000611777	0.014551564	133;650;1382;1545;1645;1958;5947;6121;6696;8644	ADM;CYP1B1;AKR1C1;EGR1;AKR1C3;RPE65;RBP1;SPP1;CRABP2;BMP2	geneontology_Biological_Process
318	GO:0010817	regulation of hormone levels	http://amigo.geneontology.org/amigo/term/GO:0010817	378	34	18.89068507	1.799828851	0.000622851	0.014752977	18;133;301;650;952;1382;1545;1645;1803;1958;3553;3557;3569;3589;3710;3745;3767;3976;4828;4878;5122;5126;5208;5947;6121;6659;6696;7036;7421;8644;25825;30812;56729;83539	LIF;ITPR3;VDR;KCNB1;CHST9;RETN;SOX8;NMB;ADM;CYP1B1;IL6;PCSK1;BACE2;PCSK2;AKR1C1;IL1RN;EGR1;CD38;KCNJ11;AKR1C3;PFKFB2;ABAT;TFR2;RPE65;RBP1;ANXA1;NPPA;SPP1;CRABP2;DPP4;IL11;BMP2;IL1B;SOX4	geneontology_Biological_Process
319	GO:0015718	monocarboxylic acid transport	http://amigo.geneontology.org/amigo/term/GO:0015718	104	14	5.197437161	2.69363526	0.000637997	0.01504876	18;123;301;624;1645;3553;4828;5027;5320;5322;6579;7057;8714;9123	SLC16A3;PLIN2;SLCO1A2;THBS1;BDKRB2;ABCC3;NMB;P2RX7;AKR1C1;PLA2G5;PLA2G2A;ABAT;ANXA1;IL1B	geneontology_Biological_Process
320	GO:0034109	homotypic cell-cell adhesion	http://amigo.geneontology.org/amigo/term/GO:0034109	70	11	3.498275012	3.144406875	0.000645884	0.015171583	18;87;1192;1829;3956;4627;10076;10398;10627;10630;29119	CTNNA3;CLIC1;MYL12A;ACTN1;LGALS1;PTPRU;PDPN;MYH9;MYL9;ABAT;DSG2	geneontology_Biological_Process
321	GO:0007566	embryo implantation	http://amigo.geneontology.org/amigo/term/GO:0007566	40	8	1.999014293	4.001972387	0.00068631	0.015777922	2013;2192;3553;3976;4318;5743;6696;7076	TIMP1;LIF;EMP2;PTGS2;MMP9;FBLN1;SPP1;IL1B	geneontology_Biological_Process
322	GO:0042552	myelination	http://amigo.geneontology.org/amigo/term/GO:0042552	93	13	4.647708231	2.797077474	0.000687089	0.015777922	1959;2064;3400;3766;4915;5354;7133;7852;10215;10397;53616;79152;388585	HES5;ADAM22;NTRK2;NDRG1;KCNJ10;ID4;TNFRSF1B;CXCR4;OLIG2;PLP1;ERBB2;EGR2;FA2H	geneontology_Biological_Process
323	GO:0046636	negative regulation of alpha-beta T cell activation	http://amigo.geneontology.org/amigo/term/GO:0046636	31	7	1.549236077	4.51835592	0.00068842	0.015777922	301;861;3566;3718;8651;29126;80149	JAK3;RUNX1;ZC3H12A;IL4R;SOCS1;CD274;ANXA1	geneontology_Biological_Process
324	GO:0032309	icosanoid secretion	http://amigo.geneontology.org/amigo/term/GO:0032309	31	7	1.549236077	4.51835592	0.00068842	0.015777922	301;624;3553;4828;5027;5320;5322	BDKRB2;NMB;P2RX7;PLA2G5;PLA2G2A;ANXA1;IL1B	geneontology_Biological_Process
325	GO:0042092	type 2 immune response	http://amigo.geneontology.org/amigo/term/GO:0042092	31	7	1.549236077	4.51835592	0.00068842	0.015777922	301;602;1893;3566;3569;9466;10538	BCL3;IL4R;IL27RA;IL6;ECM1;BATF;ANXA1	geneontology_Biological_Process
326	GO:0045581	negative regulation of T cell differentiation	http://amigo.geneontology.org/amigo/term/GO:0045581	31	7	1.549236077	4.51835592	0.00068842	0.015777922	301;861;2064;3566;3718;8651;80149	JAK3;RUNX1;ZC3H12A;IL4R;SOCS1;ERBB2;ANXA1	geneontology_Biological_Process
327	GO:0007422	peripheral nervous system development	http://amigo.geneontology.org/amigo/term/GO:0007422	60	10	2.998521439	3.334976989	0.000702002	0.01598897	861;1910;1959;2064;2065;4915;10397;30812;53616;79152	RUNX1;EDNRB;ADAM22;NTRK2;SOX8;NDRG1;ERBB2;EGR2;FA2H;ERBB3	geneontology_Biological_Process
328	GO:0002576	platelet degranulation	http://amigo.geneontology.org/amigo/term/GO:0002576	105	14	5.247412518	2.667981591	0.000703277	0.01598897	87;710;1893;2162;2335;5054;5099;5265;5473;7057;7076;7422;8407;29106	TIMP1;F13A1;ACTN1;THBS1;SERPING1;PCDH7;FN1;TAGLN2;ECM1;SCG3;SERPINA1;VEGFA;SERPINE1;PPBP	geneontology_Biological_Process
329	GO:0050804	modulation of chemical synaptic transmission	http://amigo.geneontology.org/amigo/term/GO:0050804	351	32	17.54135042	1.824260917	0.000711694	0.016115609	18;477;590;952;1607;1959;2047;2670;2895;2900;3269;3553;3710;3745;3766;4137;4885;4915;4983;5217;5327;5743;5999;7143;9590;9610;9627;10675;11346;23236;56729;64101	EPHB1;ITPR3;PFN2;SYNPO;RIN1;PLCB1;KCNB1;OPHN1;TNR;GRID2;RETN;NTRK2;PTGS2;BCHE;DGKB;HRH1;PLAT;AKAP12;KCNJ10;MAPT;ATP1A2;CD38;LRRC4;GRIK4;ABAT;SNCAIP;EGR2;CSPG5;RGS4;NPTX2;GFAP;IL1B	geneontology_Biological_Process
330	GO:0044057	regulation of system process	http://amigo.geneontology.org/amigo/term/GO:0044057	457	39	22.83873829	1.707624979	0.00071461	0.016117168	18;133;358;477;478;491;624;952;1264;1482;1674;1829;1910;2013;2171;2660;3269;3383;3553;3710;3781;4000;4608;4878;4885;5743;5999;6752;7067;7133;7143;10203;10398;23704;29119;54206;56729;57817;80149	CTNNA3;ICAM1;MSTN;ITPR3;ZC3H12A;KCNN2;LMNA;BDKRB2;EDNRB;EMP2;THRA;TNR;RETN;MYBPH;PTGS2;HRH1;SSTR2;ADM;HAMP;ATP1A2;ERRFI1;TNFRSF1B;MYL9;CD38;ATP2B2;ABAT;DES;CNN1;AQP1;NPPA;FABP5;RGS4;NPTX2;IL1B;CALCRL;ATP1A3;KCNE4;DSG2;NKX2-5	geneontology_Biological_Process
331	GO:0010812	negative regulation of cell-substrate adhesion	http://amigo.geneontology.org/amigo/term/GO:0010812	50	9	2.498767866	3.601775148	0.000724326	0.016271467	1277;2192;3956;4323;5054;7057;8324;10395;23122	CLASP2;MMP14;COL1A1;LGALS1;THBS1;FZD7;FBLN1;SERPINE1;DLC1	geneontology_Biological_Process
332	GO:0002825	regulation of T-helper 1 type immune response	http://amigo.geneontology.org/amigo/term/GO:0002825	23	6	1.149433218	5.219963983	0.000736458	0.016478615	301;3553;3554;3566;3718;9466	JAK3;IL4R;IL27RA;IL1R1;ANXA1;IL1B	geneontology_Biological_Process
333	GO:0071804	cellular potassium ion transport	http://amigo.geneontology.org/amigo/term/GO:0071804	143	17	7.146476097	2.378794775	0.000762875	0.01693583	358;477;478;2273;3745;3751;3765;3766;3767;3781;3783;4878;5999;23704;30818;56479;65268	KCNN2;KCNB1;KCNIP3;KCNJ10;KCNJ9;ATP1A2;KCNN4;FHL1;KCNJ11;KCNQ5;AQP1;NPPA;WNK2;KCND2;RGS4;ATP1A3;KCNE4	geneontology_Biological_Process
334	GO:0071805	potassium ion transmembrane transport	http://amigo.geneontology.org/amigo/term/GO:0071805	143	17	7.146476097	2.378794775	0.000762875	0.01693583	358;477;478;2273;3745;3751;3765;3766;3767;3781;3783;4878;5999;23704;30818;56479;65268	KCNN2;KCNB1;KCNIP3;KCNJ10;KCNJ9;ATP1A2;KCNN4;FHL1;KCNJ11;KCNQ5;AQP1;NPPA;WNK2;KCND2;RGS4;ATP1A3;KCNE4	geneontology_Biological_Process
335	GO:0003012	muscle system process	http://amigo.geneontology.org/amigo/term/GO:0003012	368	33	18.39093149	1.794362619	0.000786644	0.017395269	18;477;624;952;1264;1410;1482;1674;1829;1910;2660;3162;3553;3781;4000;4608;4878;5743;5999;6752;6769;7133;7169;9499;10203;10398;10627;23704;26509;29119;54206;57817;80149	CTNNA3;MSTN;MYL12A;CRYAB;ZC3H12A;KCNN2;LMNA;BDKRB2;EDNRB;MYBPH;MYOT;TPM2;PTGS2;SSTR2;HAMP;ATP1A2;ERRFI1;TNFRSF1B;MYOF;MYL9;CD38;ABAT;DES;HMOX1;STAC;CNN1;NPPA;RGS4;IL1B;CALCRL;KCNE4;DSG2;NKX2-5	geneontology_Biological_Process
336	GO:0030098	lymphocyte differentiation	http://amigo.geneontology.org/amigo/term/GO:0030098	280	27	13.99310005	1.929522401	0.000790535	0.017413302	301;602;861;1958;2064;2213;3559;3566;3569;3575;3589;3676;3718;3956;4323;5971;6659;8324;8325;8651;8784;9935;10538;23529;28514;64332;80149	NFKBIZ;BCL3;RELB;CLCF1;JAK3;MMP14;RUNX1;ZC3H12A;FCGR2B;IL4R;LGALS1;FZD7;SOCS1;TNFRSF18;IL6;IL2RA;IL7R;DLL1;EGR1;BATF;MAFB;FZD8;ERBB2;ITGA4;ANXA1;IL11;SOX4	geneontology_Biological_Process
337	GO:0051153	regulation of striated muscle cell differentiation	http://amigo.geneontology.org/amigo/term/GO:0051153	83	12	4.147954657	2.892992087	0.000805924	0.01768347	650;1482;3566;4323;5999;8324;8740;9518;28514;30846;55553;57817	MMP14;IL4R;FZD7;EHD2;SOX6;HAMP;TNFSF14;DLL1;BMP2;RGS4;GDF15;NKX2-5	geneontology_Biological_Process
338	GO:0090066	regulation of anatomical structure size	http://amigo.geneontology.org/amigo/term/GO:0090066	399	35	19.94016757	1.755251047	0.000818564	0.017890241	133;358;477;624;952;1382;1440;1910;2335;3162;3269;3383;3575;3783;4133;4137;4478;4878;5027;5217;5743;6405;6648;6696;7143;7422;7473;8153;8829;10083;10095;10451;51330;54961;148170	ICAM1;ARPC1B;NRP1;WNT3;PFN2;BDKRB2;EDNRB;USH1C;SSH3;TNR;PTGS2;HRH1;MSN;ADM;P2RX7;MAPT;FN1;CSF3;IL7R;ATP1A2;MAP2;KCNN4;SOD2;CD38;VAV3;VEGFA;SEMA3F;CDC42EP5;HMOX1;TNFRSF12A;AQP1;NPPA;SPP1;CRABP2;RND2	geneontology_Biological_Process
339	GO:0042326	negative regulation of phosphorylation	http://amigo.geneontology.org/amigo/term/GO:0042326	354	32	17.69127649	1.808801079	0.000822305	0.017890241	284;624;1026;1846;1847;1848;2192;2660;2810;2887;3486;3553;3976;4137;4616;5027;5999;7128;8651;9021;10252;10253;11117;25937;54206;56937;57447;65268;78986;80149;81848;84152	SOCS3;LIF;MSTN;TNFAIP3;ZC3H12A;PPP1R1B;BDKRB2;WWTR1;SOCS1;DUSP5;SPRY4;P2RX7;NDRG2;CDKN1A;MAPT;ERRFI1;SPRY2;FBLN1;EMILIN1;IGFBP3;PMEPA1;DUSP6;SFN;DUSP4;ANGPT1;GRB10;GADD45B;WNK2;SPRY1;RGS4;IL1B;DUSP26	geneontology_Biological_Process
340	GO:0033619	membrane protein proteolysis	http://amigo.geneontology.org/amigo/term/GO:0033619	51	9	2.548743223	3.531152106	0.000841371	0.017890241	3553;4627;5027;7076;7079;7133;8728;25825;29763	TIMP1;TIMP4;P2RX7;MYH9;BACE2;PACSIN3;TNFRSF1B;IL1B;ADAM19	geneontology_Biological_Process
341	GO:0042093	T-helper cell differentiation	http://amigo.geneontology.org/amigo/term/GO:0042093	51	9	2.548743223	3.531152106	0.000841371	0.017890241	301;602;3566;3569;3718;5971;10538;64332;80149	NFKBIZ;BCL3;RELB;JAK3;ZC3H12A;IL4R;IL6;BATF;ANXA1	geneontology_Biological_Process
342	GO:0002040	sprouting angiogenesis	http://amigo.geneontology.org/amigo/term/GO:0002040	95	13	4.747658945	2.738191633	0.000843445	0.017890241	284;301;2050;3162;3678;4017;5743;7057;7422;8829;11082;27286;28514	NRP1;ITGA5;THBS1;PTGS2;EPHB4;DLL1;SRPX2;VEGFA;HMOX1;ESM1;ANGPT1;LOXL2;ANXA1	geneontology_Biological_Process
343	GO:0007272	ensheathment of neurons	http://amigo.geneontology.org/amigo/term/GO:0007272	95	13	4.747658945	2.738191633	0.000843445	0.017890241	1959;2064;3400;3766;4915;5354;7133;7852;10215;10397;53616;79152;388585	HES5;ADAM22;NTRK2;NDRG1;KCNJ10;ID4;TNFRSF1B;CXCR4;OLIG2;PLP1;ERBB2;EGR2;FA2H	geneontology_Biological_Process
344	GO:0008366	axon ensheathment	http://amigo.geneontology.org/amigo/term/GO:0008366	95	13	4.747658945	2.738191633	0.000843445	0.017890241	1959;2064;3400;3766;4915;5354;7133;7852;10215;10397;53616;79152;388585	HES5;ADAM22;NTRK2;NDRG1;KCNJ10;ID4;TNFRSF1B;CXCR4;OLIG2;PLP1;ERBB2;EGR2;FA2H	geneontology_Biological_Process
345	GO:0046456	icosanoid biosynthetic process	http://amigo.geneontology.org/amigo/term/GO:0046456	32	7	1.599211434	4.377157298	0.00084379	0.017890241	240;301;2171;5322;5743;8644;9536	PTGS2;ALOX5;PLA2G5;PTGES;AKR1C3;ANXA1;FABP5	geneontology_Biological_Process
346	GO:0007520	myoblast fusion	http://amigo.geneontology.org/amigo/term/GO:0007520	32	7	1.599211434	4.377157298	0.00084379	0.017890241	3566;4627;8038;8740;9518;26509;30846	ADAM12;IL4R;EHD2;MYH9;TNFSF14;MYOF;GDF15	geneontology_Biological_Process
347	GO:0071214	cellular response to abiotic stimulus	http://amigo.geneontology.org/amigo/term/GO:0071214	267	26	13.3434204	1.948525881	0.000850414	0.017896623	355;358;429;477;624;1026;1265;1277;1410;1958;3553;4055;4316;4615;4878;5603;5743;5971;5995;6121;8740;8795;10135;54206;57817;122622	RELB;MAPK13;MYD88;CRYAB;ADSSL1;COL1A1;BDKRB2;TNFRSF10B;PTGS2;LTBR;NAMPT;RGR;ASCL1;HAMP;CDKN1A;TNFSF14;FAS;ATP1A2;ERRFI1;CNN2;EGR1;MMP7;RPE65;AQP1;NPPA;IL1B	geneontology_Biological_Process
348	GO:0104004	cellular response to environmental stimulus	http://amigo.geneontology.org/amigo/term/GO:0104004	267	26	13.3434204	1.948525881	0.000850414	0.017896623	355;358;429;477;624;1026;1265;1277;1410;1958;3553;4055;4316;4615;4878;5603;5743;5971;5995;6121;8740;8795;10135;54206;57817;122622	RELB;MAPK13;MYD88;CRYAB;ADSSL1;COL1A1;BDKRB2;TNFRSF10B;PTGS2;LTBR;NAMPT;RGR;ASCL1;HAMP;CDKN1A;TNFSF14;FAS;ATP1A2;ERRFI1;CNN2;EGR1;MMP7;RPE65;AQP1;NPPA;IL1B	geneontology_Biological_Process
349	GO:0002009	morphogenesis of an epithelium	http://amigo.geneontology.org/amigo/term/GO:0002009	385	34	19.24051257	1.76710469	0.000861314	0.018058892	133;650;768;1282;1289;1482;3371;3400;3678;3976;4233;4323;4478;4983;6385;6615;6659;7421;7422;8321;8324;8829;9021;10252;10253;10395;10630;23122;23129;28514;30812;59277;85407;388585	SOCS3;LIF;CLASP2;NRP1;MMP14;ITGA5;VDR;COL5A1;PLXND1;HES5;FZD7;OPHN1;NKD1;PDPN;SOX8;COL4A1;MSN;NTN4;ADM;SNAI1;ID4;CA9;SPRY2;DLL1;SDC4;VEGFA;TNC;DLC1;FZD1;MET;SPRY1;BMP2;SOX4;NKX2-5	geneontology_Biological_Process
350	GO:0001667	ameboidal-type cell migration	http://amigo.geneontology.org/amigo/term/GO:0001667	326	30	16.29196649	1.841398337	0.000891225	0.018617072	284;301;1545;1803;1910;2013;2050;2191;2335;3162;3675;3676;4017;4233;4318;4627;5217;5743;6385;6405;7057;7076;7422;8829;23122;23129;27286;30812;55612;80149	TIMP1;CLASP2;NRP1;ZC3H12A;PFN2;THBS1;PLXND1;FERMT1;EDNRB;EMP2;SOX8;PTGS2;CYP1B1;MYH9;FN1;MMP9;EPHB4;SRPX2;SDC4;VEGFA;SEMA3F;ITGA3;HMOX1;ANGPT1;ITGA4;LOXL2;ANXA1;MET;DPP4;FAP	geneontology_Biological_Process
351	GO:0050772	positive regulation of axonogenesis	http://amigo.geneontology.org/amigo/term/GO:0050772	73	11	3.648201084	3.015184675	0.00092797	0.019313385	1382;2335;4137;4915;6092;7422;7473;8153;8829;23129;51330	NRP1;WNT3;PLXND1;NTRK2;ROBO2;MAPT;FN1;VEGFA;TNFRSF12A;CRABP2;RND2	geneontology_Biological_Process
352	GO:0010811	positive regulation of cell-substrate adhesion	http://amigo.geneontology.org/amigo/term/GO:0010811	96	13	4.797634303	2.709668803	0.000932192	0.019330172	1295;2013;2335;3675;3678;6281;6385;7422;8829;11117;55612;84034;129080	NRP1;ITGA5;FERMT1;EMILIN2;EMP2;COL8A1;FN1;S100A10;EMILIN1;SDC4;VEGFA;ITGA3;EMID1	geneontology_Biological_Process
353	GO:1900745	positive regulation of p38MAPK cascade	http://amigo.geneontology.org/amigo/term/GO:1900745	24	6	1.199408576	5.002465483	0.000940992	0.019370751	650;3553;4616;7422;10912;80149	ZC3H12A;GADD45G;VEGFA;GADD45B;BMP2;IL1B	geneontology_Biological_Process
354	GO:1904037	positive regulation of epithelial cell apoptotic process	http://amigo.geneontology.org/amigo/term/GO:1904037	24	6	1.199408576	5.002465483	0.000940992	0.019370751	3569;3676;6347;7057;8644;80781	THBS1;CCL2;COL18A1;IL6;AKR1C3;ITGA4	geneontology_Biological_Process
355	GO:0043030	regulation of macrophage activation	http://amigo.geneontology.org/amigo/term/GO:0043030	42	8	2.098965007	3.811402273	0.000964762	0.019668428	2213;3566;3569;3949;5322;7057;11326;80149	ZC3H12A;FCGR2B;IL4R;THBS1;LDLR;IL6;PLA2G5;VSIG4	geneontology_Biological_Process
356	GO:0045604	regulation of epidermal cell differentiation	http://amigo.geneontology.org/amigo/term/GO:0045604	42	8	2.098965007	3.811402273	0.000964762	0.019668428	861;1513;2810;7421;7538;28514;54206;388585	RUNX1;VDR;HES5;ERRFI1;DLL1;SFN;ZFP36;CTSK	geneontology_Biological_Process
357	GO:0030168	platelet activation	http://amigo.geneontology.org/amigo/term/GO:0030168	146	17	7.296402169	2.329915431	0.000965876	0.019668428	18;87;1192;1277;1278;1281;1607;2769;3569;3710;4627;6288;7056;10398;10451;10627;10630	THBD;CLIC1;MYL12A;ITPR3;COL1A1;ACTN1;PDPN;GNA15;COL3A1;COL1A2;DGKB;MYH9;IL6;MYL9;SAA1;VAV3;ABAT	geneontology_Biological_Process
358	GO:0051893	regulation of focal adhesion assembly	http://amigo.geneontology.org/amigo/term/GO:0051893	52	9	2.598718581	3.463245335	0.000973342	0.019678893	4323;6281;6385;7057;7422;8829;10395;23122;29984	CLASP2;NRP1;MMP14;THBS1;S100A10;SDC4;VEGFA;DLC1;RHOD	geneontology_Biological_Process
359	GO:0090109	regulation of cell-substrate junction assembly	http://amigo.geneontology.org/amigo/term/GO:0090109	52	9	2.598718581	3.463245335	0.000973342	0.019678893	4323;6281;6385;7057;7422;8829;10395;23122;29984	CLASP2;NRP1;MMP14;THBS1;S100A10;SDC4;VEGFA;DLC1;RHOD	geneontology_Biological_Process
360	GO:0031650	regulation of heat generation	http://amigo.geneontology.org/amigo/term/GO:0031650	10	4	0.499753573	8.003944773	0.001016927	0.020035565	18;1910;3553;5743	EDNRB;PTGS2;ABAT;IL1B	geneontology_Biological_Process
361	GO:0045779	negative regulation of bone resorption	http://amigo.geneontology.org/amigo/term/GO:0045779	10	4	0.499753573	8.003944773	0.001016927	0.020035565	952;3569;5027;7128	TNFAIP3;P2RX7;IL6;CD38	geneontology_Biological_Process
362	GO:0070208	protein heterotrimerization	http://amigo.geneontology.org/amigo/term/GO:0070208	10	4	0.499753573	8.003944773	0.001016927	0.020035565	1277;1278;1291;1292	COL6A2;COL1A1;COL6A1;COL1A2	geneontology_Biological_Process
363	GO:0030656	regulation of vitamin metabolic process	http://amigo.geneontology.org/amigo/term/GO:0030656	10	4	0.499753573	8.003944773	0.001016927	0.020035565	3553;6615;7421;8644	VDR;SNAI1;AKR1C3;IL1B	geneontology_Biological_Process
364	GO:1902532	negative regulation of intracellular signal transduction	http://amigo.geneontology.org/amigo/term/GO:1902532	404	35	20.19004436	1.733527643	0.001020854	0.020035565	597;602;624;1846;1847;1848;2192;2274;2660;3553;3675;3976;4233;4318;4582;5027;5329;5743;5999;6615;6648;7057;7128;8651;9021;10252;10253;10395;11117;54206;57447;65268;78986;80149;81848	BCL3;SOCS3;PLAUR;LIF;MSTN;TNFAIP3;ZC3H12A;THBS1;BDKRB2;SOCS1;PTGS2;DUSP5;SPRY4;P2RX7;SNAI1;NDRG2;MMP9;ERRFI1;SPRY2;FBLN1;EMILIN1;BCL2A1;SOD2;MUC1;FHL2;DUSP6;ITGA3;DLC1;DUSP4;MET;WNK2;SPRY1;RGS4;IL1B;DUSP26	geneontology_Biological_Process
365	GO:0071715	icosanoid transport	http://amigo.geneontology.org/amigo/term/GO:0071715	33	7	1.649186792	4.244516168	0.00102556	0.020035565	301;624;3553;4828;5027;5320;5322	BDKRB2;NMB;P2RX7;PLA2G5;PLA2G2A;ANXA1;IL1B	geneontology_Biological_Process
366	GO:1901571	fatty acid derivative transport	http://amigo.geneontology.org/amigo/term/GO:1901571	33	7	1.649186792	4.244516168	0.00102556	0.020035565	301;624;3553;4828;5027;5320;5322	BDKRB2;NMB;P2RX7;PLA2G5;PLA2G2A;ANXA1;IL1B	geneontology_Biological_Process
367	GO:0032964	collagen biosynthetic process	http://amigo.geneontology.org/amigo/term/GO:0032964	33	7	1.649186792	4.244516168	0.00102556	0.020035565	871;1277;1289;3569;11117;54206;57333	COL1A1;COL5A1;SERPINH1;RCN3;IL6;ERRFI1;EMILIN1	geneontology_Biological_Process
368	GO:0014003	oligodendrocyte development	http://amigo.geneontology.org/amigo/term/GO:0014003	33	7	1.649186792	4.244516168	0.00102556	0.020035565	429;3400;3766;5354;79152;118738;388585	HES5;ZNF488;ASCL1;KCNJ10;ID4;PLP1;FA2H	geneontology_Biological_Process
369	GO:0001952	regulation of cell-matrix adhesion	http://amigo.geneontology.org/amigo/term/GO:0001952	97	13	4.84760966	2.681734073	0.00102863	0.020035565	2013;4323;5054;5328;6281;6385;7057;7422;8829;10395;23122;29984;55612	PLAU;CLASP2;NRP1;MMP14;THBS1;FERMT1;EMP2;S100A10;SDC4;VEGFA;SERPINE1;DLC1;RHOD	geneontology_Biological_Process
370	GO:0002819	regulation of adaptive immune response	http://amigo.geneontology.org/amigo/term/GO:0002819	134	16	6.696697881	2.389237246	0.001029915	0.020035565	301;2213;3553;3554;3566;3569;3575;3718;5027;7128;7133;9466;23529;29126;64332;80149	NFKBIZ;CLCF1;JAK3;TNFAIP3;ZC3H12A;FCGR2B;IL4R;IL27RA;P2RX7;IL6;IL7R;TNFRSF1B;IL1R1;CD274;ANXA1;IL1B	geneontology_Biological_Process
371	GO:0045936	negative regulation of phosphate metabolic process	http://amigo.geneontology.org/amigo/term/GO:0045936	420	36	20.98965007	1.715131023	0.001051814	0.020391504	284;624;1026;1846;1847;1848;2192;2660;2810;2887;3486;3553;3958;3976;4137;4616;5027;5502;5999;7128;8651;9021;10252;10253;11117;25937;54206;56937;57447;63898;65268;78986;80149;81848;84152;116154	SOCS3;LIF;MSTN;TNFAIP3;ZC3H12A;PPP1R1B;PHACTR3;BDKRB2;WWTR1;LGALS3;SOCS1;SH2D4A;DUSP5;SPRY4;P2RX7;NDRG2;CDKN1A;MAPT;ERRFI1;SPRY2;FBLN1;EMILIN1;IGFBP3;PMEPA1;DUSP6;SFN;DUSP4;ANGPT1;GRB10;GADD45B;WNK2;SPRY1;PPP1R1A;RGS4;IL1B;DUSP26	geneontology_Biological_Process
372	GO:0097191	extrinsic apoptotic signaling pathway	http://amigo.geneontology.org/amigo/term/GO:0097191	201	21	10.04504682	2.09058259	0.001084531	0.020954033	355;597;970;2065;3162;3383;3553;3875;3958;4000;4055;5027;5054;7057;7128;7133;8682;8795;8829;23017;51330	ICAM1;TNFAIP3;NRP1;THBS1;LMNA;LGALS3;TNFRSF10B;PEA15;LTBR;FAIM2;P2RX7;FAS;TNFRSF1B;BCL2A1;SERPINE1;CD70;HMOX1;TNFRSF12A;KRT18;ERBB3;IL1B	geneontology_Biological_Process
373	GO:0010563	negative regulation of phosphorus metabolic process	http://amigo.geneontology.org/amigo/term/GO:0010563	421	36	21.03962543	1.711057077	0.001097432	0.021131159	284;624;1026;1846;1847;1848;2192;2660;2810;2887;3486;3553;3958;3976;4137;4616;5027;5502;5999;7128;8651;9021;10252;10253;11117;25937;54206;56937;57447;63898;65268;78986;80149;81848;84152;116154	SOCS3;LIF;MSTN;TNFAIP3;ZC3H12A;PPP1R1B;PHACTR3;BDKRB2;WWTR1;LGALS3;SOCS1;SH2D4A;DUSP5;SPRY4;P2RX7;NDRG2;CDKN1A;MAPT;ERRFI1;SPRY2;FBLN1;EMILIN1;IGFBP3;PMEPA1;DUSP6;SFN;DUSP4;ANGPT1;GRB10;GADD45B;WNK2;SPRY1;PPP1R1A;RGS4;IL1B;DUSP26	geneontology_Biological_Process
374	GO:0042445	hormone metabolic process	http://amigo.geneontology.org/amigo/term/GO:0042445	135	16	6.746673238	2.371539192	0.00111596	0.021306882	133;650;1382;1545;1645;1958;3553;5122;5126;5947;6121;6696;7421;8644;25825;83539	VDR;CHST9;ADM;CYP1B1;PCSK1;BACE2;PCSK2;AKR1C1;EGR1;AKR1C3;RPE65;RBP1;SPP1;CRABP2;BMP2;IL1B	geneontology_Biological_Process
375	GO:0002287	alpha-beta T cell activation involved in immune response	http://amigo.geneontology.org/amigo/term/GO:0002287	53	9	2.648693938	3.397901083	0.001121613	0.021306882	301;602;3566;3569;3718;5971;10538;64332;80149	NFKBIZ;BCL3;RELB;JAK3;ZC3H12A;IL4R;IL6;BATF;ANXA1	geneontology_Biological_Process
376	GO:0002293	alpha-beta T cell differentiation involved in immune response	http://amigo.geneontology.org/amigo/term/GO:0002293	53	9	2.648693938	3.397901083	0.001121613	0.021306882	301;602;3566;3569;3718;5971;10538;64332;80149	NFKBIZ;BCL3;RELB;JAK3;ZC3H12A;IL4R;IL6;BATF;ANXA1	geneontology_Biological_Process
377	GO:0002294	CD4-positive, alpha-beta T cell differentiation involved in immune response	http://amigo.geneontology.org/amigo/term/GO:0002294	53	9	2.648693938	3.397901083	0.001121613	0.021306882	301;602;3566;3569;3718;5971;10538;64332;80149	NFKBIZ;BCL3;RELB;JAK3;ZC3H12A;IL4R;IL6;BATF;ANXA1	geneontology_Biological_Process
378	GO:1903039	positive regulation of leukocyte cell-cell adhesion	http://amigo.geneontology.org/amigo/term/GO:1903039	188	20	9.395367176	2.128708716	0.00113166	0.02142584	301;861;1326;1803;3383;3485;3553;3559;3566;3569;3575;3676;3718;3956;6347;8651;8740;29126;64332;100133941	NFKBIZ;ICAM1;JAK3;RUNX1;IL4R;LGALS1;SOCS1;CCL2;MAP3K8;IL6;TNFSF14;IGFBP2;IL2RA;IL7R;CD274;ITGA4;ANXA1;DPP4;CD24;IL1B	geneontology_Biological_Process
379	GO:0043371	negative regulation of CD4-positive, alpha-beta T cell differentiation	http://amigo.geneontology.org/amigo/term/GO:0043371	17	5	0.849581074	5.88525351	0.001145667	0.021618744	301;861;3566;3718;80149	JAK3;RUNX1;ZC3H12A;IL4R;ANXA1	geneontology_Biological_Process
380	GO:0045165	cell fate commitment	http://amigo.geneontology.org/amigo/term/GO:0045165	202	21	10.09502218	2.080233171	0.001155496	0.021731774	429;650;1051;1482;3569;4854;6656;7005;7473;8324;8829;10215;10253;10538;10630;28514;30812;55553;57453;116448;388585	NRP1;WNT3;HES5;FZD7;CEBPB;TEAD3;PDPN;SOX8;SOX6;ASCL1;IL6;SOX1;SPRY2;DSCAML1;NOTCH3;DLL1;BATF;OLIG2;OLIG1;BMP2;NKX2-5	geneontology_Biological_Process
381	GO:0008544	epidermis development	http://amigo.geneontology.org/amigo/term/GO:0008544	259	25	12.94361755	1.931453855	0.001204871	0.022585349	301;861;1382;1475;1513;1638;1829;2171;2355;2810;3852;3875;4038;5266;6615;7421;7538;8644;10083;28514;54206;55612;60401;79152;388585	DCT;FOSL2;RUNX1;VDR;HES5;FERMT1;PI3;USH1C;KRT5;SNAI1;CSTA;ERRFI1;DLL1;LRP4;AKR1C3;SFN;ANXA1;FA2H;CRABP2;FABP5;KRT18;ZFP36;EDA2R;CTSK;DSG2	geneontology_Biological_Process
382	GO:0071675	regulation of mononuclear cell migration	http://amigo.geneontology.org/amigo/term/GO:0071675	34	7	1.699162149	4.119677457	0.001236738	0.02310618	728;2358;2660;3958;5054;7057;23236	MSTN;THBS1;PLCB1;LGALS3;C5AR1;FPR2;SERPINE1	geneontology_Biological_Process
383	GO:0045576	mast cell activation	http://amigo.geneontology.org/amigo/term/GO:0045576	54	9	2.698669295	3.334976989	0.001287626	0.023853245	2213;2242;3162;3566;4878;5880;6283;6284;10397	FES;FCGR2B;IL4R;RAC2;NDRG1;S100A13;HMOX1;NPPA;S100A12	geneontology_Biological_Process
384	GO:0045685	regulation of glial cell differentiation	http://amigo.geneontology.org/amigo/term/GO:0045685	54	9	2.698669295	3.334976989	0.001287626	0.023853245	650;3400;3569;3949;3976;7852;10215;23529;388585	CLCF1;LIF;HES5;LDLR;ID4;IL6;CXCR4;OLIG2;BMP2	geneontology_Biological_Process
385	GO:0070663	regulation of leukocyte proliferation	http://amigo.geneontology.org/amigo/term/GO:0070663	190	20	9.495317891	2.106301256	0.001289365	0.023853245	301;952;1051;2064;2213;3485;3553;3559;3569;3718;3958;5880;6385;7128;7133;10451;11326;23529;29126;100133941	CLCF1;JAK3;TNFAIP3;FCGR2B;RAC2;CEBPB;LGALS3;IL6;IGFBP2;IL2RA;TNFRSF1B;CD38;SDC4;VAV3;CD274;ERBB2;ANXA1;CD24;VSIG4;IL1B	geneontology_Biological_Process
386	GO:0030260	entry into host cell	http://amigo.geneontology.org/amigo/term/GO:0030260	112	14	5.59724002	2.501232742	0.001338098	0.024435399	290;1508;1803;3383;3678;3949;3956;4233;4360;4684;5806;7852;10410;23601	ICAM1;PTX3;ITGA5;LGALS1;ANPEP;LDLR;CLEC5A;NCAM1;CTSB;CXCR4;IFITM3;MRC1;MET;DPP4	geneontology_Biological_Process
387	GO:0044409	entry into host	http://amigo.geneontology.org/amigo/term/GO:0044409	112	14	5.59724002	2.501232742	0.001338098	0.024435399	290;1508;1803;3383;3678;3949;3956;4233;4360;4684;5806;7852;10410;23601	ICAM1;PTX3;ITGA5;LGALS1;ANPEP;LDLR;CLEC5A;NCAM1;CTSB;CXCR4;IFITM3;MRC1;MET;DPP4	geneontology_Biological_Process
388	GO:0051806	entry into cell of other organism involved in symbiotic interaction	http://amigo.geneontology.org/amigo/term/GO:0051806	112	14	5.59724002	2.501232742	0.001338098	0.024435399	290;1508;1803;3383;3678;3949;3956;4233;4360;4684;5806;7852;10410;23601	ICAM1;PTX3;ITGA5;LGALS1;ANPEP;LDLR;CLEC5A;NCAM1;CTSB;CXCR4;IFITM3;MRC1;MET;DPP4	geneontology_Biological_Process
389	GO:0051828	entry into other organism involved in symbiotic interaction	http://amigo.geneontology.org/amigo/term/GO:0051828	112	14	5.59724002	2.501232742	0.001338098	0.024435399	290;1508;1803;3383;3678;3949;3956;4233;4360;4684;5806;7852;10410;23601	ICAM1;PTX3;ITGA5;LGALS1;ANPEP;LDLR;CLEC5A;NCAM1;CTSB;CXCR4;IFITM3;MRC1;MET;DPP4	geneontology_Biological_Process
390	GO:0061387	regulation of extent of cell growth	http://amigo.geneontology.org/amigo/term/GO:0061387	88	12	4.397831444	2.728617536	0.001363091	0.024811758	1382;2335;4133;4137;6405;6696;7143;7422;7473;8153;8829;51330	NRP1;WNT3;TNR;MAPT;FN1;MAP2;VEGFA;SEMA3F;TNFRSF12A;SPP1;CRABP2;RND2	geneontology_Biological_Process
391	GO:0048608	reproductive structure development	http://amigo.geneontology.org/amigo/term/GO:0048608	350	31	17.49137506	1.772302057	0.001374227	0.024934283	133;190;283;301;1051;1508;2706;3371;3383;3400;3726;3976;4323;4327;5743;5806;6092;6382;6615;6696;7421;7422;8061;8644;8728;9021;9510;9820;30812;56729;113026	SOCS3;LIF;ICAM1;PTX3;FOSL1;MMP14;SDC1;VDR;CUL7;MMP19;ANG;CEBPB;RETN;SOX8;PTGS2;JUNB;ADM;SNAI1;ID4;ROBO2;ADAMTS1;PLCD3;CTSB;VEGFA;TNC;AKR1C3;GJB2;NR0B1;ANXA1;SPP1;ADAM19	geneontology_Biological_Process
392	GO:0002790	peptide secretion	http://amigo.geneontology.org/amigo/term/GO:0002790	458	38	22.88871365	1.660206885	0.001402646	0.025368624	18;283;284;301;929;952;1803;2213;2335;3553;3556;3557;3566;3569;3710;3745;3767;3783;4053;4316;5027;5208;6279;6283;6284;6288;6659;7036;7128;7133;7850;8651;23601;29126;55240;55612;57333;80149	TNFAIP3;ITPR3;S100A8;ZC3H12A;FCGR2B;IL4R;ANG;FERMT1;KCNB1;SOCS1;LTBP2;CD14;RCN3;P2RX7;IL6;FN1;CLEC5A;IL1RAP;IL1RN;TNFRSF1B;S100A13;KCNN4;CD38;MMP7;SAA1;STEAP3;KCNJ11;PFKFB2;ABAT;TFR2;CD274;ANGPT1;ANXA1;DPP4;IL1B;SOX4;IL1R2;S100A12	geneontology_Biological_Process
393	GO:0001819	positive regulation of cytokine production	http://amigo.geneontology.org/amigo/term/GO:0001819	336	30	16.79172006	1.786594815	0.001441185	0.025949635	301;330;602;728;861;929;1051;1545;1958;3162;3553;3554;3556;3557;3566;3569;4060;4615;5027;5054;5603;5743;6288;7057;9466;23236;23601;23643;29126;55612	BCL3;MAPK13;MYD88;BIRC3;RUNX1;IL4R;THBS1;PLCB1;FERMT1;CEBPB;C5AR1;PTGS2;CD14;IL27RA;P2RX7;CYP1B1;IL6;CLEC5A;IL1RAP;IL1RN;EGR1;SAA1;IL1R1;LUM;SERPINE1;CD274;HMOX1;ANXA1;LY96;IL1B	geneontology_Biological_Process
394	GO:1901888	regulation of cell junction assembly	http://amigo.geneontology.org/amigo/term/GO:1901888	77	11	3.848102514	2.858551705	0.00145564	0.025949635	861;4323;6281;6385;6615;7057;7422;8829;10395;23122;29984	CLASP2;NRP1;MMP14;RUNX1;THBS1;SNAI1;S100A10;SDC4;VEGFA;DLC1;RHOD	geneontology_Biological_Process
395	GO:0071384	cellular response to corticosteroid stimulus	http://amigo.geneontology.org/amigo/term/GO:0071384	55	9	2.748644653	3.274341044	0.001472892	0.025949635	301;358;2660;2706;3383;6752;7538;8644;54206	ICAM1;MSTN;SSTR2;ERRFI1;AKR1C3;GJB2;AQP1;ANXA1;ZFP36	geneontology_Biological_Process
396	GO:0010573	vascular endothelial growth factor production	http://amigo.geneontology.org/amigo/term/GO:0010573	26	6	1.29935929	4.617660446	0.001478328	0.025949635	728;1545;3553;3569;5743;57447	C5AR1;PTGS2;NDRG2;CYP1B1;IL6;IL1B	geneontology_Biological_Process
397	GO:0010574	regulation of vascular endothelial growth factor production	http://amigo.geneontology.org/amigo/term/GO:0010574	26	6	1.29935929	4.617660446	0.001478328	0.025949635	728;1545;3553;3569;5743;57447	C5AR1;PTGS2;NDRG2;CYP1B1;IL6;IL1B	geneontology_Biological_Process
398	GO:0030947	regulation of vascular endothelial growth factor receptor signaling pathway	http://amigo.geneontology.org/amigo/term/GO:0030947	26	6	1.29935929	4.617660446	0.001478328	0.025949635	2887;3553;3678;7422;11117;26509	ITGA5;EMILIN1;MYOF;VEGFA;GRB10;IL1B	geneontology_Biological_Process
399	GO:0090049	regulation of cell migration involved in sprouting angiogenesis	http://amigo.geneontology.org/amigo/term/GO:0090049	35	7	1.749137506	4.001972387	0.001480487	0.025949635	301;3162;5743;7057;7422;8829;27286	NRP1;THBS1;PTGS2;SRPX2;VEGFA;HMOX1;ANXA1	geneontology_Biological_Process
400	GO:0046718	viral entry into host cell	http://amigo.geneontology.org/amigo/term/GO:0046718	101	13	5.047511089	2.575526783	0.001501877	0.025949635	290;1508;1803;3383;3678;3949;3956;4360;4684;5806;7852;10410;23601	ICAM1;PTX3;ITGA5;LGALS1;ANPEP;LDLR;CLEC5A;NCAM1;CTSB;CXCR4;IFITM3;MRC1;DPP4	geneontology_Biological_Process
401	GO:0042698	ovulation cycle	http://amigo.geneontology.org/amigo/term/GO:0042698	66	10	3.298373583	3.031797263	0.00150253	0.025949635	301;1958;2660;4316;4327;5806;6092;7079;9510;56729	PTX3;MSTN;MMP19;RETN;TIMP4;ROBO2;ADAMTS1;EGR1;MMP7;ANXA1	geneontology_Biological_Process
402	GO:0070613	regulation of protein processing	http://amigo.geneontology.org/amigo/term/GO:0070613	89	12	4.447806801	2.697958912	0.001505931	0.025949635	302;330;710;715;716;728;3426;4323;4627;5054;7057;7850	ANXA2;BIRC3;MMP14;C1R;CFI;THBS1;SERPING1;C1S;C5AR1;MYH9;SERPINE1;IL1R2	geneontology_Biological_Process
403	GO:0035640	exploration behavior	http://amigo.geneontology.org/amigo/term/GO:0035640	18	5	0.899556432	5.558294981	0.001521813	0.025949635	18;1803;3675;4045;7143	TNR;LSAMP;ABAT;ITGA3;DPP4	geneontology_Biological_Process
404	GO:0001516	prostaglandin biosynthetic process	http://amigo.geneontology.org/amigo/term/GO:0001516	18	5	0.899556432	5.558294981	0.001521813	0.025949635	301;2171;5743;8644;9536	PTGS2;PTGES;AKR1C3;ANXA1;FABP5	geneontology_Biological_Process
405	GO:0046457	prostanoid biosynthetic process	http://amigo.geneontology.org/amigo/term/GO:0046457	18	5	0.899556432	5.558294981	0.001521813	0.025949635	301;2171;5743;8644;9536	PTGS2;PTGES;AKR1C3;ANXA1;FABP5	geneontology_Biological_Process
406	GO:0050482	arachidonic acid secretion	http://amigo.geneontology.org/amigo/term/GO:0050482	18	5	0.899556432	5.558294981	0.001521813	0.025949635	301;624;4828;5320;5322	BDKRB2;NMB;PLA2G5;PLA2G2A;ANXA1	geneontology_Biological_Process
407	GO:1903963	arachidonate transport	http://amigo.geneontology.org/amigo/term/GO:1903963	18	5	0.899556432	5.558294981	0.001521813	0.025949635	301;624;4828;5320;5322	BDKRB2;NMB;PLA2G5;PLA2G2A;ANXA1	geneontology_Biological_Process
408	GO:0042448	progesterone metabolic process	http://amigo.geneontology.org/amigo/term/GO:0042448	11	4	0.549728931	7.27631343	0.001535257	0.025949635	133;1645;1958;8644	ADM;AKR1C1;EGR1;AKR1C3	geneontology_Biological_Process
409	GO:0014842	regulation of skeletal muscle satellite cell proliferation	http://amigo.geneontology.org/amigo/term/GO:0014842	11	4	0.549728931	7.27631343	0.001535257	0.025949635	284;2047;2660;147912	EPHB1;MSTN;SIX5;ANGPT1	geneontology_Biological_Process
410	GO:0018158	protein oxidation	http://amigo.geneontology.org/amigo/term/GO:0018158	11	4	0.549728931	7.27631343	0.001535257	0.025949635	4015;4016;4017;84171	LOX;LOXL1;LOXL4;LOXL2	geneontology_Biological_Process
411	GO:0045073	regulation of chemokine biosynthetic process	http://amigo.geneontology.org/amigo/term/GO:0045073	11	4	0.549728931	7.27631343	0.001535257	0.025949635	1958;3162;3553;3569	IL6;EGR1;HMOX1;IL1B	geneontology_Biological_Process
412	GO:0021681	cerebellar granular layer development	http://amigo.geneontology.org/amigo/term/GO:0021681	11	4	0.549728931	7.27631343	0.001535257	0.025949635	2895;4192;4983;23017	MDK;OPHN1;GRID2;FAIM2	geneontology_Biological_Process
413	GO:0040037	negative regulation of fibroblast growth factor receptor signaling pathway	http://amigo.geneontology.org/amigo/term/GO:0040037	11	4	0.549728931	7.27631343	0.001535257	0.025949635	7057;10252;10253;81848	THBS1;SPRY4;SPRY2;SPRY1	geneontology_Biological_Process
414	GO:0031640	killing of cells of other organism	http://amigo.geneontology.org/amigo/term/GO:0031640	45	8	2.248891079	3.557308788	0.001544785	0.025949635	4057;4069;5027;5551;6283;6357;6372;57817	PRF1;P2RX7;HAMP;CXCL6;LTF;LYZ;CCL13;S100A12	geneontology_Biological_Process
415	GO:0044364	disruption of cells of other organism	http://amigo.geneontology.org/amigo/term/GO:0044364	45	8	2.248891079	3.557308788	0.001544785	0.025949635	4057;4069;5027;5551;6283;6357;6372;57817	PRF1;P2RX7;HAMP;CXCL6;LTF;LYZ;CCL13;S100A12	geneontology_Biological_Process
416	GO:0031638	zymogen activation	http://amigo.geneontology.org/amigo/term/GO:0031638	45	8	2.248891079	3.557308788	0.001544785	0.025949635	302;715;4323;5054;5327;5328;7057;51279	C1RL;PLAU;ANXA2;MMP14;C1R;THBS1;PLAT;SERPINE1	geneontology_Biological_Process
417	GO:0000302	response to reactive oxygen species	http://amigo.geneontology.org/amigo/term/GO:0000302	193	20	9.645243963	2.073560822	0.001560959	0.02614375	301;358;1277;1410;1545;2353;3162;3240;3569;3939;4137;4233;4318;5603;6382;6648;7128;8061;8644;10516	MAPK13;TNFAIP3;FOSL1;CRYAB;SDC1;COL1A1;CYP1B1;LDHA;IL6;MAPT;MMP9;SOD2;HP;AKR1C3;HMOX1;FBLN5;AQP1;ANXA1;MET;FOS	geneontology_Biological_Process
418	GO:0061458	reproductive system development	http://amigo.geneontology.org/amigo/term/GO:0061458	353	31	17.64130113	1.75724	0.001574623	0.02629481	133;190;283;301;1051;1508;2706;3371;3383;3400;3726;3976;4323;4327;5743;5806;6092;6382;6615;6696;7421;7422;8061;8644;8728;9021;9510;9820;30812;56729;113026	SOCS3;LIF;ICAM1;PTX3;FOSL1;MMP14;SDC1;VDR;CUL7;MMP19;ANG;CEBPB;RETN;SOX8;PTGS2;JUNB;ADM;SNAI1;ID4;ROBO2;ADAMTS1;PLCD3;CTSB;VEGFA;TNC;AKR1C3;GJB2;NR0B1;ANXA1;SPP1;ADAM19	geneontology_Biological_Process
419	GO:0043409	negative regulation of MAPK cascade	http://amigo.geneontology.org/amigo/term/GO:0043409	140	16	6.996550025	2.286841364	0.001643044	0.027356689	1846;1847;1848;2192;3553;3976;5027;5999;10252;10253;11117;54206;57447;65268;78986;81848	LIF;DUSP5;SPRY4;P2RX7;NDRG2;ERRFI1;SPRY2;FBLN1;EMILIN1;DUSP6;DUSP4;WNK2;SPRY1;RGS4;IL1B;DUSP26	geneontology_Biological_Process
420	GO:0007613	memory	http://amigo.geneontology.org/amigo/term/GO:0007613	90	12	4.497782159	2.667981591	0.001660893	0.027572765	1051;3269;3675;3678;3710;3949;4137;4192;5743;9610;23236;84152	MDK;ITPR3;ITGA5;PPP1R1B;RIN1;PLCB1;CEBPB;PTGS2;HRH1;LDLR;MAPT;ITGA3	geneontology_Biological_Process
421	GO:0002292	T cell differentiation involved in immune response	http://amigo.geneontology.org/amigo/term/GO:0002292	56	9	2.79862001	3.215870668	0.001678994	0.027791761	301;602;3566;3569;3718;5971;10538;64332;80149	NFKBIZ;BCL3;RELB;JAK3;ZC3H12A;IL4R;IL6;BATF;ANXA1	geneontology_Biological_Process
422	GO:0001933	negative regulation of protein phosphorylation	http://amigo.geneontology.org/amigo/term/GO:0001933	325	29	16.24199113	1.785495372	0.001736063	0.02865263	284;624;1026;1846;1847;1848;2192;2810;3486;3553;3976;4616;5027;5999;7128;8651;9021;10252;10253;11117;25937;54206;56937;57447;65268;78986;80149;81848;84152	SOCS3;LIF;TNFAIP3;ZC3H12A;PPP1R1B;BDKRB2;WWTR1;SOCS1;DUSP5;SPRY4;P2RX7;NDRG2;CDKN1A;ERRFI1;SPRY2;FBLN1;EMILIN1;IGFBP3;PMEPA1;DUSP6;SFN;DUSP4;ANGPT1;GADD45B;WNK2;SPRY1;RGS4;IL1B;DUSP26	geneontology_Biological_Process
423	GO:0007249	I-kappaB kinase/NF-kappaB signaling	http://amigo.geneontology.org/amigo/term/GO:0007249	223	22	11.14450468	1.974067097	0.001762336	0.028926626	284;330;602;929;1893;3162;3553;3557;3956;4055;4057;4615;5971;6275;6283;6284;6398;7128;8795;23643;60401;80149	BCL3;RELB;MYD88;TNFAIP3;BIRC3;ZC3H12A;LGALS1;SECTM1;TNFRSF10B;LTBR;CD14;S100A4;IL1RN;S100A13;ECM1;HMOX1;ANGPT1;LY96;LTF;EDA2R;IL1B;S100A12	geneontology_Biological_Process
424	GO:0030217	T cell differentiation	http://amigo.geneontology.org/amigo/term/GO:0030217	195	20	9.745194677	2.052293532	0.001767882	0.028926626	301;602;861;1958;2064;3559;3566;3569;3575;3718;5971;6659;8324;8325;8651;8784;9935;10538;64332;80149	NFKBIZ;BCL3;RELB;JAK3;RUNX1;ZC3H12A;IL4R;FZD7;SOCS1;TNFRSF18;IL6;IL2RA;IL7R;EGR1;BATF;MAFB;FZD8;ERBB2;ANXA1;SOX4	geneontology_Biological_Process
425	GO:0030902	hindbrain development	http://amigo.geneontology.org/amigo/term/GO:0030902	128	15	6.396845737	2.344905695	0.001767994	0.028926626	18;429;728;1152;1272;1959;2213;2895;4192;4983;6752;9935;10395;23017;28514	MDK;FCGR2B;CNTN1;OPHN1;GRID2;C5AR1;SSTR2;FAIM2;ASCL1;DLL1;MAFB;ABAT;DLC1;EGR2;CKB	geneontology_Biological_Process
426	GO:0072330	monocarboxylic acid biosynthetic process	http://amigo.geneontology.org/amigo/term/GO:0072330	182	19	9.095515032	2.08894163	0.001859046	0.030241543	18;230;240;301;1382;2171;2819;3101;3939;5027;5208;5354;5743;5947;8644;9536;10675;63827;79152	HK3;ALDOC;PTGS2;P2RX7;BCAN;LDHA;ALOX5;PLP1;PTGES;AKR1C3;PFKFB2;ABAT;RBP1;ANXA1;CSPG5;FA2H;CRABP2;FABP5;GPD1	geneontology_Biological_Process
427	GO:0050670	regulation of lymphocyte proliferation	http://amigo.geneontology.org/amigo/term/GO:0050670	182	19	9.095515032	2.08894163	0.001859046	0.030241543	301;952;1051;2064;2213;3485;3553;3559;3569;3718;3958;5880;6385;7133;10451;11326;23529;29126;100133941	CLCF1;JAK3;FCGR2B;RAC2;CEBPB;LGALS3;IL6;IGFBP2;IL2RA;TNFRSF1B;CD38;SDC4;VAV3;CD274;ERBB2;ANXA1;CD24;VSIG4;IL1B	geneontology_Biological_Process
428	GO:0001818	negative regulation of cytokine production	http://amigo.geneontology.org/amigo/term/GO:0001818	210	21	10.49482504	2.000986193	0.001880895	0.030509309	284;301;602;2213;2335;3162;3569;3718;4057;5971;7057;7128;7538;7850;11326;28514;29126;54206;57447;80149;100133941	BCL3;RELB;JAK3;TNFAIP3;ZC3H12A;FCGR2B;THBS1;NDRG2;IL6;FN1;ERRFI1;DLL1;CD274;HMOX1;ANGPT1;ANXA1;LTF;CD24;ZFP36;VSIG4;IL1R2	geneontology_Biological_Process
429	GO:2000377	regulation of reactive oxygen species metabolic process	http://amigo.geneontology.org/amigo/term/GO:2000377	142	16	7.096500739	2.25463233	0.001905721	0.030591467	1026;1410;1545;2358;3240;3383;3553;4137;5743;5806;5873;5880;7057;8644;10516;80149	ICAM1;PTX3;CRYAB;ZC3H12A;THBS1;RAB27A;RAC2;PTGS2;CYP1B1;CDKN1A;MAPT;FPR2;HP;AKR1C3;FBLN5;IL1B	geneontology_Biological_Process
430	GO:0006721	terpenoid metabolic process	http://amigo.geneontology.org/amigo/term/GO:0006721	57	9	2.848595367	3.159451884	0.001907576	0.030591467	1382;1545;1645;3339;5947;6121;6382;6385;8644	SDC1;CYP1B1;AKR1C1;HSPG2;SDC4;AKR1C3;RPE65;RBP1;CRABP2	geneontology_Biological_Process
431	GO:1903391	regulation of adherens junction organization	http://amigo.geneontology.org/amigo/term/GO:1903391	57	9	2.848595367	3.159451884	0.001907576	0.030591467	4323;6281;6385;7057;7422;8829;10395;23122;29984	CLASP2;NRP1;MMP14;THBS1;S100A10;SDC4;VEGFA;DLC1;RHOD	geneontology_Biological_Process
432	GO:0014015	positive regulation of gliogenesis	http://amigo.geneontology.org/amigo/term/GO:0014015	57	9	2.848595367	3.159451884	0.001907576	0.030591467	650;2670;3553;3569;3976;7852;10215;23529;30812	CLCF1;LIF;SOX8;IL6;CXCR4;OLIG2;BMP2;GFAP;IL1B	geneontology_Biological_Process
433	GO:0010631	epithelial cell migration	http://amigo.geneontology.org/amigo/term/GO:0010631	239	23	11.9441104	1.925635249	0.001940349	0.03094669	284;301;1545;1803;2013;2050;2191;3162;3675;4017;4233;4318;4627;5217;5743;7057;7422;8829;23122;23129;27286;55612;80149	CLASP2;NRP1;ZC3H12A;PFN2;THBS1;PLXND1;FERMT1;EMP2;PTGS2;CYP1B1;MYH9;MMP9;EPHB4;SRPX2;VEGFA;ITGA3;HMOX1;ANGPT1;LOXL2;ANXA1;MET;DPP4;FAP	geneontology_Biological_Process
434	GO:0001501	skeletal system development	http://amigo.geneontology.org/amigo/term/GO:0001501	373	32	18.64080828	1.716663758	0.00194066	0.03094669	165;302;650;871;1277;1278;1281;1291;1292;1293;1305;1513;1893;3234;3487;4017;4057;4060;4318;4323;5027;5358;6615;6659;7045;7067;7076;7421;25884;55553;57453;388585	TIMP1;ANXA2;TGFBI;COL6A2;MMP14;VDR;COL1A1;HES5;THRA;SERPINH1;COL6A1;COL3A1;COL1A2;SOX6;P2RX7;SNAI1;MMP9;COL6A3;DSCAML1;HOXD8;ECM1;COL13A1;PLS3;IGFBP4;CHRDL2;AEBP1;LUM;LOXL2;LTF;BMP2;CTSK;SOX4	geneontology_Biological_Process
435	GO:0032944	regulation of mononuclear cell proliferation	http://amigo.geneontology.org/amigo/term/GO:0032944	183	19	9.145490389	2.077526649	0.001980841	0.031245173	301;952;1051;2064;2213;3485;3553;3559;3569;3718;3958;5880;6385;7133;10451;11326;23529;29126;100133941	CLCF1;JAK3;FCGR2B;RAC2;CEBPB;LGALS3;IL6;IGFBP2;IL2RA;TNFRSF1B;CD38;SDC4;VAV3;CD274;ERBB2;ANXA1;CD24;VSIG4;IL1B	geneontology_Biological_Process
436	GO:1905208	negative regulation of cardiocyte differentiation	http://amigo.geneontology.org/amigo/term/GO:1905208	19	5	0.949531789	5.26575314	0.001981455	0.031245173	650;5999;8324;28514;55553	FZD7;SOX6;DLL1;BMP2;RGS4	geneontology_Biological_Process
437	GO:0071711	basement membrane organization	http://amigo.geneontology.org/amigo/term/GO:0071711	19	5	0.949531789	5.26575314	0.001981455	0.031245173	1282;4320;22795;23122;55612	CLASP2;FERMT1;COL4A1;MMP11;NID2	geneontology_Biological_Process
438	GO:0048245	eosinophil chemotaxis	http://amigo.geneontology.org/amigo/term/GO:0048245	19	5	0.949531789	5.26575314	0.001981455	0.031245173	3269;3958;6347;6354;6357	LGALS3;HRH1;CCL2;CCL7;CCL13	geneontology_Biological_Process
439	GO:0052548	regulation of endopeptidase activity	http://amigo.geneontology.org/amigo/term/GO:0052548	313	28	15.64228684	1.790019598	0.001995889	0.031385349	330;355;358;710;871;1293;1410;1475;2810;4057;4137;4318;5054;5265;5266;5329;5743;6279;6280;6590;7057;7076;7079;7422;7980;8740;8795;10395	PLAUR;TIMP1;S100A8;BIRC3;S100A9;CRYAB;THBS1;PI3;SERPING1;TNFRSF10B;TIMP4;SERPINH1;PTGS2;TNFSF14;MAPT;CSTA;MMP9;FAS;COL6A3;SERPINA1;VEGFA;SERPINE1;SFN;DLC1;TFPI2;AQP1;LTF;SLPI	geneontology_Biological_Process
440	GO:0090132	epithelium migration	http://amigo.geneontology.org/amigo/term/GO:0090132	240	23	11.99408576	1.917611769	0.00204859	0.032124848	284;301;1545;1803;2013;2050;2191;3162;3675;4017;4233;4318;4627;5217;5743;7057;7422;8829;23122;23129;27286;55612;80149	CLASP2;NRP1;ZC3H12A;PFN2;THBS1;PLXND1;FERMT1;EMP2;PTGS2;CYP1B1;MYH9;MMP9;EPHB4;SRPX2;VEGFA;ITGA3;HMOX1;ANGPT1;LOXL2;ANXA1;MET;DPP4;FAP	geneontology_Biological_Process
441	GO:1901570	fatty acid derivative biosynthetic process	http://amigo.geneontology.org/amigo/term/GO:1901570	47	8	2.348841794	3.405933946	0.002064742	0.032288679	240;301;2171;5322;5743;8644;9536;23305	ACSL6;PTGS2;ALOX5;PLA2G5;PTGES;AKR1C3;ANXA1;FABP5	geneontology_Biological_Process
442	GO:1901654	response to ketone	http://amigo.geneontology.org/amigo/term/GO:1901654	170	18	8.495810744	2.118691263	0.002072109	0.032314618	108;358;768;952;1026;1829;2353;2660;2706;3371;3383;3767;4478;6696;7057;8061;8644;54206	ICAM1;MSTN;FOSL1;THBS1;ADCY2;MSN;CDKN1A;CA9;ERRFI1;CD38;KCNJ11;TNC;AKR1C3;GJB2;AQP1;SPP1;FOS;DSG2	geneontology_Biological_Process
443	GO:0045620	negative regulation of lymphocyte differentiation	http://amigo.geneontology.org/amigo/term/GO:0045620	37	7	1.849088221	3.785649555	0.00207908	0.032334266	301;861;2064;3566;3718;8651;80149	JAK3;RUNX1;ZC3H12A;IL4R;SOCS1;ERBB2;ANXA1	geneontology_Biological_Process
444	GO:0007411	axon guidance	http://amigo.geneontology.org/amigo/term/GO:0007411	226	22	11.29443075	1.947862666	0.002087847	0.032381649	1959;2047;2064;2887;4684;4983;6092;6405;6464;6585;7143;7422;7473;7852;8829;9046;9260;9499;9638;23129;57453;59277	EPHB1;SHC1;NRP1;WNT3;PLXND1;PDLIM7;OPHN1;TNR;MYOT;NTN4;ROBO2;NCAM1;DSCAML1;CXCR4;VEGFA;SEMA3F;DOK2;FEZ1;ERBB2;SLIT1;GRB10;EGR2	geneontology_Biological_Process
445	GO:0015849	organic acid transport	http://amigo.geneontology.org/amigo/term/GO:0015849	184	19	9.195465747	2.066235743	0.002109306	0.032412551	18;123;301;477;624;1645;3553;3766;4828;4915;5027;5320;5322;5999;6579;7057;8714;9123;10630	SLC16A3;PLIN2;SLCO1A2;THBS1;BDKRB2;ABCC3;PDPN;NTRK2;NMB;P2RX7;KCNJ10;AKR1C1;ATP1A2;PLA2G5;PLA2G2A;ABAT;ANXA1;RGS4;IL1B	geneontology_Biological_Process
446	GO:0046942	carboxylic acid transport	http://amigo.geneontology.org/amigo/term/GO:0046942	184	19	9.195465747	2.066235743	0.002109306	0.032412551	18;123;301;477;624;1645;3553;3766;4828;4915;5027;5320;5322;5999;6579;7057;8714;9123;10630	SLC16A3;PLIN2;SLCO1A2;THBS1;BDKRB2;ABCC3;PDPN;NTRK2;NMB;P2RX7;KCNJ10;AKR1C1;ATP1A2;PLA2G5;PLA2G2A;ABAT;ANXA1;RGS4;IL1B	geneontology_Biological_Process
447	GO:0060560	developmental growth involved in morphogenesis	http://amigo.geneontology.org/amigo/term/GO:0060560	184	19	9.195465747	2.066235743	0.002109306	0.032412551	1382;2335;3371;3676;4133;4137;6405;6456;6585;6696;7143;7422;7473;8153;8829;10252;10253;51330;85407	NRP1;WNT3;NKD1;TNR;MAPT;FN1;MAP2;SPRY2;VEGFA;SEMA3F;TNC;ITGA4;SLIT1;TNFRSF12A;SH3GL2;SPP1;CRABP2;SPRY1;RND2	geneontology_Biological_Process
448	GO:0007045	cell-substrate adherens junction assembly	http://amigo.geneontology.org/amigo/term/GO:0007045	69	10	3.448299655	2.89997999	0.002118467	0.032412551	87;4323;6281;6385;7057;7422;8829;10395;23122;29984	CLASP2;NRP1;MMP14;ACTN1;THBS1;S100A10;SDC4;VEGFA;DLC1;RHOD	geneontology_Biological_Process
449	GO:0048041	focal adhesion assembly	http://amigo.geneontology.org/amigo/term/GO:0048041	69	10	3.448299655	2.89997999	0.002118467	0.032412551	87;4323;6281;6385;7057;7422;8829;10395;23122;29984	CLASP2;NRP1;MMP14;ACTN1;THBS1;S100A10;SDC4;VEGFA;DLC1;RHOD	geneontology_Biological_Process
450	GO:1901137	carbohydrate derivative biosynthetic process	http://amigo.geneontology.org/amigo/term/GO:1901137	391	33	19.54036471	1.688811877	0.002164515	0.032697949	108;133;230;284;2650;2683;2819;3101;3339;3553;3718;3939;4060;4582;4878;5027;5208;5634;5836;6382;6385;7378;10675;11227;23236;23305;25825;63827;79152;83539;84752;114805;122622	PYGL;HK3;JAK3;ALDOC;ADSSL1;SDC1;PLCB1;ADCY2;ACSL6;CHST9;B4GALT1;PRPS2;GALNT5;ADM;P2RX7;BCAN;LDHA;BACE2;GCNT1;B3GNT9;HSPG2;MUC1;SDC4;GALNT13;LUM;PFKFB2;ANGPT1;UPP1;NPPA;CSPG5;FA2H;GPD1;IL1B	geneontology_Biological_Process
451	GO:0050890	cognition	http://amigo.geneontology.org/amigo/term/GO:0050890	227	22	11.34440611	1.939281773	0.00220712	0.032697949	477;590;1051;1959;2353;3269;3675;3678;3710;3949;4137;4192;4885;4915;5743;7067;7143;8061;9610;11346;23236;84152	MDK;FOSL1;ITPR3;ITGA5;PPP1R1B;SYNPO;RIN1;PLCB1;CEBPB;THRA;TNR;NTRK2;PTGS2;BCHE;HRH1;LDLR;MAPT;ATP1A2;ITGA3;EGR2;NPTX2;FOS	geneontology_Biological_Process
452	GO:0097485	neuron projection guidance	http://amigo.geneontology.org/amigo/term/GO:0097485	227	22	11.34440611	1.939281773	0.00220712	0.032697949	1959;2047;2064;2887;4684;4983;6092;6405;6464;6585;7143;7422;7473;7852;8829;9046;9260;9499;9638;23129;57453;59277	EPHB1;SHC1;NRP1;WNT3;PLXND1;PDLIM7;OPHN1;TNR;MYOT;NTN4;ROBO2;NCAM1;DSCAML1;CXCR4;VEGFA;SEMA3F;DOK2;FEZ1;ERBB2;SLIT1;GRB10;EGR2	geneontology_Biological_Process
453	GO:0002673	regulation of acute inflammatory response	http://amigo.geneontology.org/amigo/term/GO:0002673	81	11	4.048003943	2.717388658	0.002207277	0.032697949	710;715;716;728;1910;2213;3426;3553;3569;5743;9180	FCGR2B;C1R;CFI;OSMR;EDNRB;SERPING1;C1S;C5AR1;PTGS2;IL6;IL1B	geneontology_Biological_Process
454	GO:0050731	positive regulation of peptidyl-tyrosine phosphorylation	http://amigo.geneontology.org/amigo/term/GO:0050731	171	18	8.545786102	2.106301256	0.002211663	0.032697949	284;1272;1440;2065;3383;3569;3589;3678;3976;4038;4915;7422;8784;8829;9021;23529;388585;100133941	SOCS3;CLCF1;LIF;ICAM1;NRP1;ITGA5;HES5;CNTN1;NTRK2;TNFRSF18;IL6;CSF3;LRP4;VEGFA;ANGPT1;CD24;ERBB3;IL11	geneontology_Biological_Process
455	GO:0014841	skeletal muscle satellite cell proliferation	http://amigo.geneontology.org/amigo/term/GO:0014841	12	4	0.599704288	6.669953978	0.002212586	0.032697949	284;2047;2660;147912	EPHB1;MSTN;SIX5;ANGPT1	geneontology_Biological_Process
456	GO:0014857	regulation of skeletal muscle cell proliferation	http://amigo.geneontology.org/amigo/term/GO:0014857	12	4	0.599704288	6.669953978	0.002212586	0.032697949	284;2047;2660;147912	EPHB1;MSTN;SIX5;ANGPT1	geneontology_Biological_Process
457	GO:0061548	ganglion development	http://amigo.geneontology.org/amigo/term/GO:0061548	12	4	0.599704288	6.669953978	0.002212586	0.032697949	429;5999;6405;8829	NRP1;ASCL1;SEMA3F;RGS4	geneontology_Biological_Process
458	GO:0042033	chemokine biosynthetic process	http://amigo.geneontology.org/amigo/term/GO:0042033	12	4	0.599704288	6.669953978	0.002212586	0.032697949	1958;3162;3553;3569	IL6;EGR1;HMOX1;IL1B	geneontology_Biological_Process
459	GO:0050755	chemokine metabolic process	http://amigo.geneontology.org/amigo/term/GO:0050755	12	4	0.599704288	6.669953978	0.002212586	0.032697949	1958;3162;3553;3569	IL6;EGR1;HMOX1;IL1B	geneontology_Biological_Process
460	GO:0046851	negative regulation of bone remodeling	http://amigo.geneontology.org/amigo/term/GO:0046851	12	4	0.599704288	6.669953978	0.002212586	0.032697949	952;3569;5027;7128	TNFAIP3;P2RX7;IL6;CD38	geneontology_Biological_Process
461	GO:0010829	negative regulation of glucose transmembrane transport	http://amigo.geneontology.org/amigo/term/GO:0010829	12	4	0.599704288	6.669953978	0.002212586	0.032697949	2171;2887;3553;8682	PEA15;GRB10;FABP5;IL1B	geneontology_Biological_Process
462	GO:0016053	organic acid biosynthetic process	http://amigo.geneontology.org/amigo/term/GO:0016053	256	24	12.79369147	1.875924556	0.002217985	0.032697949	18;230;240;301;586;1382;2171;2819;3101;3553;3939;5027;5208;5322;5354;5743;5947;8644;9536;10675;26227;29968;63827;79152	HK3;ALDOC;PSAT1;PTGS2;P2RX7;BCAN;LDHA;PHGDH;ALOX5;PLA2G5;PLP1;PTGES;AKR1C3;PFKFB2;ABAT;RBP1;ANXA1;CSPG5;FA2H;CRABP2;FABP5;GPD1;IL1B;BCAT1	geneontology_Biological_Process
463	GO:0046394	carboxylic acid biosynthetic process	http://amigo.geneontology.org/amigo/term/GO:0046394	256	24	12.79369147	1.875924556	0.002217985	0.032697949	18;230;240;301;586;1382;2171;2819;3101;3553;3939;5027;5208;5322;5354;5743;5947;8644;9536;10675;26227;29968;63827;79152	HK3;ALDOC;PSAT1;PTGS2;P2RX7;BCAN;LDHA;PHGDH;ALOX5;PLA2G5;PLP1;PTGES;AKR1C3;PFKFB2;ABAT;RBP1;ANXA1;CSPG5;FA2H;CRABP2;FABP5;GPD1;IL1B;BCAT1	geneontology_Biological_Process
464	GO:0001655	urogenital system development	http://amigo.geneontology.org/amigo/term/GO:0001655	271	25	13.54332183	1.845928223	0.002257612	0.033109692	284;301;650;1282;1958;2650;3371;3400;3675;3976;4038;4854;6092;6382;6385;6659;7422;8829;9510;10252;25937;28514;30812;388585;100133941	LIF;NRP1;SDC1;HES5;WWTR1;SOX8;COL4A1;ID4;ROBO2;GCNT1;ADAMTS1;NOTCH3;DLL1;EGR1;LRP4;SDC4;VEGFA;TNC;ITGA3;ANGPT1;ANXA1;CD24;SPRY1;BMP2;SOX4	geneontology_Biological_Process
465	GO:0050867	positive regulation of cell activation	http://amigo.geneontology.org/amigo/term/GO:0050867	271	25	13.54332183	1.845928223	0.002257612	0.033109692	301;861;952;1326;1803;3485;3553;3559;3566;3569;3575;3718;3956;4323;4878;6347;7057;8651;8740;10451;10630;23529;29126;64332;100133941	NFKBIZ;CLCF1;JAK3;MMP14;RUNX1;IL4R;LGALS1;THBS1;SOCS1;PDPN;CCL2;MAP3K8;IL6;TNFSF14;IGFBP2;IL2RA;IL7R;CD38;VAV3;CD274;ANXA1;NPPA;DPP4;CD24;IL1B	geneontology_Biological_Process
466	GO:0043542	endothelial cell migration	http://amigo.geneontology.org/amigo/term/GO:0043542	172	18	8.595761459	2.094055319	0.002359027	0.034338285	284;301;1545;1803;2013;2050;2191;3162;4017;4233;4627;5743;7057;7422;8829;23129;27286;80149	NRP1;ZC3H12A;THBS1;PLXND1;EMP2;PTGS2;CYP1B1;MYH9;EPHB4;SRPX2;VEGFA;HMOX1;ANGPT1;LOXL2;ANXA1;MET;DPP4;FAP	geneontology_Biological_Process
467	GO:0007369	gastrulation	http://amigo.geneontology.org/amigo/term/GO:0007369	145	16	7.246426811	2.207984765	0.002365018	0.034338285	1284;1289;1291;1295;2335;3557;3675;3676;3678;3912;4318;4323;6615;7473;8324;23122	CLASP2;MMP14;ITGA5;WNT3;COL5A1;LAMB1;FZD7;COL6A1;COL4A2;SNAI1;COL8A1;FN1;MMP9;IL1RN;ITGA3;ITGA4	geneontology_Biological_Process
468	GO:0007219	Notch signaling pathway	http://amigo.geneontology.org/amigo/term/GO:0007219	145	16	7.246426811	2.207984765	0.002365018	0.034338285	429;650;1272;3559;4192;4323;4854;6092;6615;7079;8553;23129;28514;55502;92737;388585	MDK;MMP14;BHLHE40;HES6;PLXND1;HES5;CNTN1;TIMP4;ASCL1;SNAI1;ROBO2;IL2RA;DNER;NOTCH3;DLL1;BMP2	geneontology_Biological_Process
469	GO:0002042	cell migration involved in sprouting angiogenesis	http://amigo.geneontology.org/amigo/term/GO:0002042	48	8	2.398817151	3.334976989	0.002371713	0.034338285	301;2050;3162;5743;7057;7422;8829;27286	NRP1;THBS1;PTGS2;EPHB4;SRPX2;VEGFA;HMOX1;ANXA1	geneontology_Biological_Process
470	GO:2000514	regulation of CD4-positive, alpha-beta T cell activation	http://amigo.geneontology.org/amigo/term/GO:2000514	48	8	2.398817151	3.334976989	0.002371713	0.034338285	301;861;3566;3718;8651;29126;64332;80149	NFKBIZ;JAK3;RUNX1;ZC3H12A;IL4R;SOCS1;CD274;ANXA1	geneontology_Biological_Process
471	GO:0042542	response to hydrogen peroxide	http://amigo.geneontology.org/amigo/term/GO:0042542	119	14	5.947067521	2.354101404	0.002394389	0.034578156	301;358;1277;1410;1545;3162;3240;3569;3939;4233;5603;6382;7128;8061	MAPK13;TNFAIP3;FOSL1;CRYAB;SDC1;COL1A1;CYP1B1;LDHA;IL6;HP;HMOX1;AQP1;ANXA1;MET	geneontology_Biological_Process
472	GO:2000379	positive regulation of reactive oxygen species metabolic process	http://amigo.geneontology.org/amigo/term/GO:2000379	82	11	4.0979793	2.684249771	0.002437493	0.034719057	1026;2358;3383;3553;4137;5743;5806;5873;7057;8644;80149	ICAM1;PTX3;ZC3H12A;THBS1;RAB27A;PTGS2;CDKN1A;MAPT;FPR2;AKR1C3;IL1B	geneontology_Biological_Process
473	GO:0045682	regulation of epidermis development	http://amigo.geneontology.org/amigo/term/GO:0045682	59	9	2.948546082	3.05235182	0.002439095	0.034719057	861;1513;2810;7421;7538;28514;54206;55612;388585	RUNX1;VDR;HES5;FERMT1;ERRFI1;DLL1;SFN;ZFP36;CTSK	geneontology_Biological_Process
474	GO:0050771	negative regulation of axonogenesis	http://amigo.geneontology.org/amigo/term/GO:0050771	59	9	2.948546082	3.05235182	0.002439095	0.034719057	4038;4133;4974;6405;6696;7143;7473;8829;84894	NRP1;WNT3;TNR;MAP2;LRP4;OMG;SEMA3F;LINGO1;SPP1	geneontology_Biological_Process
475	GO:0097028	dendritic cell differentiation	http://amigo.geneontology.org/amigo/term/GO:0097028	38	7	1.899063578	3.686027198	0.002440944	0.034719057	1051;2213;3956;3958;4055;5971;10538	RELB;FCGR2B;LGALS1;CEBPB;LGALS3;LTBR;BATF	geneontology_Biological_Process
476	GO:0000768	syncytium formation by plasma membrane fusion	http://amigo.geneontology.org/amigo/term/GO:0000768	38	7	1.899063578	3.686027198	0.002440944	0.034719057	3566;4627;8038;8740;9518;26509;30846	ADAM12;IL4R;EHD2;MYH9;TNFSF14;MYOF;GDF15	geneontology_Biological_Process
477	GO:0140253	cell-cell fusion	http://amigo.geneontology.org/amigo/term/GO:0140253	38	7	1.899063578	3.686027198	0.002440944	0.034719057	3566;4627;8038;8740;9518;26509;30846	ADAM12;IL4R;EHD2;MYH9;TNFSF14;MYOF;GDF15	geneontology_Biological_Process
478	GO:0051251	positive regulation of lymphocyte activation	http://amigo.geneontology.org/amigo/term/GO:0051251	229	22	11.44435683	1.922344815	0.002463078	0.034946076	301;861;952;1326;1803;3485;3553;3559;3566;3569;3575;3718;3956;4323;6347;8651;8740;10451;23529;29126;64332;100133941	NFKBIZ;CLCF1;JAK3;MMP14;RUNX1;IL4R;LGALS1;SOCS1;CCL2;MAP3K8;IL6;TNFSF14;IGFBP2;IL2RA;IL7R;CD38;VAV3;CD274;ANXA1;DPP4;CD24;IL1B	geneontology_Biological_Process
479	GO:0070374	positive regulation of ERK1 and ERK2 cascade	http://amigo.geneontology.org/amigo/term/GO:0070374	201	20	10.04504682	1.991031038	0.002533556	0.035256837	284;650;728;2047;2050;2064;2065;2358;3383;4233;4915;5320;5322;6347;6354;6357;6364;6464;8829;10253	ICAM1;EPHB1;SHC1;NRP1;NTRK2;C5AR1;CCL20;CCL2;FPR2;SPRY2;CCL7;EPHB4;PLA2G5;PLA2G2A;ERBB2;ANGPT1;MET;ERBB3;BMP2;CCL13	geneontology_Biological_Process
480	GO:0090130	tissue migration	http://amigo.geneontology.org/amigo/term/GO:0090130	244	23	12.19398719	1.88617551	0.002534484	0.035256837	284;301;1545;1803;2013;2050;2191;3162;3675;4017;4233;4318;4627;5217;5743;7057;7422;8829;23122;23129;27286;55612;80149	CLASP2;NRP1;ZC3H12A;PFN2;THBS1;PLXND1;FERMT1;EMP2;PTGS2;CYP1B1;MYH9;MMP9;EPHB4;SRPX2;VEGFA;ITGA3;HMOX1;ANGPT1;LOXL2;ANXA1;MET;DPP4;FAP	geneontology_Biological_Process
481	GO:0010769	regulation of cell morphogenesis involved in differentiation	http://amigo.geneontology.org/amigo/term/GO:0010769	244	23	12.19398719	1.88617551	0.002534484	0.035256837	1382;2192;2335;4038;4133;4137;4915;4974;6092;6281;6405;6696;7143;7422;7473;8153;8829;9820;10630;23129;51330;54961;84894	NRP1;CUL7;WNT3;PLXND1;SSH3;TNR;PDPN;NTRK2;ROBO2;MAPT;FN1;S100A10;MAP2;FBLN1;LRP4;OMG;VEGFA;SEMA3F;LINGO1;TNFRSF12A;SPP1;CRABP2;RND2	geneontology_Biological_Process
482	GO:0051043	regulation of membrane protein ectodomain proteolysis	http://amigo.geneontology.org/amigo/term/GO:0051043	20	5	0.999507146	5.002465483	0.002534805	0.035256837	3553;7076;7079;7133;29763	TIMP1;TIMP4;PACSIN3;TNFRSF1B;IL1B	geneontology_Biological_Process
483	GO:0072677	eosinophil migration	http://amigo.geneontology.org/amigo/term/GO:0072677	20	5	0.999507146	5.002465483	0.002534805	0.035256837	3269;3958;6347;6354;6357	LGALS3;HRH1;CCL2;CCL7;CCL13	geneontology_Biological_Process
484	GO:0150077	regulation of neuroinflammatory response	http://amigo.geneontology.org/amigo/term/GO:0150077	20	5	0.999507146	5.002465483	0.002534805	0.035256837	3553;3569;3949;4318;7133	LDLR;IL6;MMP9;TNFRSF1B;IL1B	geneontology_Biological_Process
485	GO:0031290	retinal ganglion cell axon guidance	http://amigo.geneontology.org/amigo/term/GO:0031290	20	5	0.999507146	5.002465483	0.002534805	0.035256837	2047;6092;6585;7422;8829	EPHB1;NRP1;ROBO2;VEGFA;SLIT1	geneontology_Biological_Process
486	GO:0031639	plasminogen activation	http://amigo.geneontology.org/amigo/term/GO:0031639	20	5	0.999507146	5.002465483	0.002534805	0.035256837	302;5054;5327;5328;7057	PLAU;ANXA2;THBS1;PLAT;SERPINE1	geneontology_Biological_Process
487	GO:0007568	aging	http://amigo.geneontology.org/amigo/term/GO:0007568	259	24	12.94361755	1.8541957	0.002585791	0.035877851	18;133;597;710;1026;1075;1284;1410;1910;2353;2706;3383;3485;4000;4017;4316;5054;5743;6648;7076;7133;10135;56729;57817	TIMP1;ICAM1;CRYAB;LMNA;EDNRB;SERPING1;RETN;PTGS2;NAMPT;ADM;COL4A2;HAMP;CDKN1A;IGFBP2;TNFRSF1B;BCL2A1;SOD2;MMP7;SERPINE1;ABAT;CTSC;GJB2;LOXL2;FOS	geneontology_Biological_Process
488	GO:0030111	regulation of Wnt signaling pathway	http://amigo.geneontology.org/amigo/term/GO:0030111	230	22	11.49433218	1.913986794	0.0026002	0.03598957	650;861;1277;1482;1501;1958;2887;3485;3487;3489;3675;4038;6659;7128;7473;8321;8324;10076;25937;55612;65268;85407	TNFAIP3;RUNX1;WNT3;COL1A1;PTPRU;FERMT1;FZD7;NKD1;WWTR1;IGFBP6;IGFBP2;EGR1;LRP4;IGFBP4;ITGA3;FZD1;GRB10;WNK2;BMP2;CTNND2;SOX4;NKX2-5	geneontology_Biological_Process
489	GO:0032612	interleukin-1 production	http://amigo.geneontology.org/amigo/term/GO:0032612	71	10	3.54825037	2.818290413	0.002631646	0.036335971	301;1958;3553;5027;6284;6288;7128;7850;54206;80149	TNFAIP3;ZC3H12A;P2RX7;ERRFI1;S100A13;EGR1;SAA1;ANXA1;IL1B;IL1R2	geneontology_Biological_Process
490	GO:0002703	regulation of leukocyte mediated immunity	http://amigo.geneontology.org/amigo/term/GO:0002703	174	18	8.695712173	2.069985717	0.002678531	0.036827481	2213;2242;3162;3553;3554;3566;3569;3575;3718;4878;5027;5880;6372;7133;9466;23529;79465;80328	CLCF1;FES;JAK3;FCGR2B;IL4R;RAC2;ULBP2;IL27RA;P2RX7;ULBP3;IL6;IL7R;TNFRSF1B;IL1R1;CXCL6;HMOX1;NPPA;IL1B	geneontology_Biological_Process
491	GO:0071276	cellular response to cadmium ion	http://amigo.geneontology.org/amigo/term/GO:0071276	29	6	1.449285362	4.139971434	0.002685635	0.036827481	2353;3162;4318;4489;4496;8644	MMP9;AKR1C3;HMOX1;MT1H;FOS;MT1A	geneontology_Biological_Process
492	GO:2000117	negative regulation of cysteine-type endopeptidase activity	http://amigo.geneontology.org/amigo/term/GO:2000117	83	11	4.147954657	2.651909413	0.00268676	0.036827481	330;358;1410;2810;4057;4318;5329;5743;7057;7422;8740	PLAUR;BIRC3;CRYAB;THBS1;PTGS2;TNFSF14;MMP9;VEGFA;SFN;AQP1;LTF	geneontology_Biological_Process
493	GO:0043536	positive regulation of blood vessel endothelial cell migration	http://amigo.geneontology.org/amigo/term/GO:0043536	49	8	2.448792509	3.266916234	0.002713334	0.037012493	284;301;3162;5743;7057;7422;8829;27286	NRP1;THBS1;PTGS2;SRPX2;VEGFA;HMOX1;ANGPT1;ANXA1	geneontology_Biological_Process
494	GO:0071230	cellular response to amino acid stimulus	http://amigo.geneontology.org/amigo/term/GO:0071230	49	8	2.448792509	3.266916234	0.002713334	0.037012493	1051;1277;1278;1281;1282;1291;4915;8651	COL1A1;CEBPB;SOCS1;NTRK2;COL6A1;COL3A1;COL1A2;COL4A1	geneontology_Biological_Process
495	GO:0007416	synapse assembly	http://amigo.geneontology.org/amigo/term/GO:0007416	108	13	5.39733859	2.408594492	0.002759419	0.03747252	2047;2823;2895;3556;4038;4915;6092;6585;8321;23129;27286;92737;221935	EPHB1;PLXND1;GRID2;NTRK2;ROBO2;IL1RAP;DNER;SRPX2;SDK1;LRP4;GPM6A;FZD1;SLIT1	geneontology_Biological_Process
496	GO:0051962	positive regulation of nervous system development	http://amigo.geneontology.org/amigo/term/GO:0051962	397	33	19.84021686	1.663288272	0.002760297	0.03747252	429;650;1272;1382;1482;1638;2047;2242;2335;2670;2895;3553;3556;3569;3675;3976;4137;4915;6092;6280;7422;7473;7852;8153;8321;8829;9820;10215;23129;23529;27286;30812;51330	CLCF1;FES;LIF;EPHB1;DCT;S100A9;NRP1;CUL7;WNT3;PLXND1;CNTN1;GRID2;NTRK2;SOX8;ASCL1;ROBO2;IL6;MAPT;FN1;IL1RAP;CXCR4;SRPX2;OLIG2;VEGFA;ITGA3;FZD1;TNFRSF12A;CRABP2;RND2;BMP2;GFAP;IL1B;NKX2-5	geneontology_Biological_Process
497	GO:0014074	response to purine-containing compound	http://amigo.geneontology.org/amigo/term/GO:0014074	134	15	6.696697881	2.239909918	0.002780712	0.037480025	358;1277;2353;2819;3553;3726;3767;3939;4327;5027;5322;5743;6382;7056;8061	THBD;FOSL1;SDC1;COL1A1;MMP19;PTGS2;JUNB;P2RX7;LDHA;PLA2G5;KCNJ11;AQP1;GPD1;IL1B;FOS	geneontology_Biological_Process
498	GO:0030307	positive regulation of cell growth	http://amigo.geneontology.org/amigo/term/GO:0030307	134	15	6.696697881	2.239909918	0.002780712	0.037480025	952;1382;2064;2335;2810;4137;4323;6279;6280;7422;7473;8153;8829;51330;57817	S100A8;S100A9;NRP1;MMP14;WNT3;HAMP;MAPT;FN1;CD38;VEGFA;SFN;ERBB2;TNFRSF12A;CRABP2;RND2	geneontology_Biological_Process
499	GO:0042129	regulation of T cell proliferation	http://amigo.geneontology.org/amigo/term/GO:0042129	134	15	6.696697881	2.239909918	0.002780712	0.037480025	301;1051;2064;3485;3553;3559;3569;3718;3958;5880;6385;7133;11326;29126;100133941	JAK3;RAC2;CEBPB;LGALS3;IL6;IGFBP2;IL2RA;TNFRSF1B;SDC4;CD274;ERBB2;ANXA1;CD24;VSIG4;IL1B	geneontology_Biological_Process
500	GO:0006949	syncytium formation	http://amigo.geneontology.org/amigo/term/GO:0006949	39	7	1.949038935	3.59151368	0.002849399	0.038159852	3566;4627;8038;8740;9518;26509;30846	ADAM12;IL4R;EHD2;MYH9;TNFSF14;MYOF;GDF15	geneontology_Biological_Process
501	GO:0048588	developmental cell growth	http://amigo.geneontology.org/amigo/term/GO:0048588	175	18	8.745687531	2.058157227	0.002851372	0.038159852	1382;2335;3676;4133;4137;4878;5999;6405;6456;6585;6696;7143;7422;7473;8153;8829;51330;57817	NRP1;WNT3;TNR;HAMP;MAPT;FN1;MAP2;VEGFA;SEMA3F;ITGA4;SLIT1;TNFRSF12A;NPPA;SH3GL2;SPP1;CRABP2;RND2;RGS4	geneontology_Biological_Process
502	GO:0009913	epidermal cell differentiation	http://amigo.geneontology.org/amigo/term/GO:0009913	175	18	8.745687531	2.058157227	0.002851372	0.038159852	301;861;1475;1513;1829;2355;2810;3852;3875;5266;7421;7538;8644;10083;28514;54206;79152;388585	FOSL2;RUNX1;VDR;HES5;PI3;USH1C;KRT5;CSTA;ERRFI1;DLL1;AKR1C3;SFN;ANXA1;FA2H;KRT18;ZFP36;CTSK;DSG2	geneontology_Biological_Process
503	GO:0014013	regulation of gliogenesis	http://amigo.geneontology.org/amigo/term/GO:0014013	96	12	4.797634303	2.501232742	0.002889991	0.03858547	650;2670;3400;3553;3569;3949;3976;7852;10215;23529;30812;388585	CLCF1;LIF;HES5;SOX8;LDLR;ID4;IL6;CXCR4;OLIG2;BMP2;GFAP;IL1B	geneontology_Biological_Process
504	GO:0009991	response to extracellular stimulus	http://amigo.geneontology.org/amigo/term/GO:0009991	414	34	20.68979793	1.643321994	0.00291108	0.03877558	133;355;429;590;1026;1277;2353;3162;3371;3383;3485;3553;3745;3767;3939;3949;4316;5027;5292;5743;6696;6752;7378;7421;7538;8061;8644;9518;10135;11167;57817;80149;81788;122622	PIM1;ICAM1;FOSL1;ZC3H12A;ADSSL1;VDR;COL1A1;KCNB1;NUAK2;PTGS2;BCHE;SSTR2;NAMPT;ADM;P2RX7;ASCL1;LDLR;HAMP;LDHA;CDKN1A;IGFBP2;FSTL1;FAS;MMP7;KCNJ11;TNC;AKR1C3;HMOX1;UPP1;SPP1;ZFP36;IL1B;GDF15;FOS	geneontology_Biological_Process
505	GO:0009306	protein secretion	http://amigo.geneontology.org/amigo/term/GO:0009306	430	35	21.48940365	1.628709692	0.002940568	0.039076415	18;283;284;301;929;952;1803;2213;2335;3553;3556;3557;3566;3569;3710;3745;3767;3783;4053;5027;5208;6283;6284;6288;6659;7128;7133;7850;8651;23601;29126;55240;55612;57333;80149	TNFAIP3;ITPR3;ZC3H12A;FCGR2B;IL4R;ANG;FERMT1;KCNB1;SOCS1;LTBP2;CD14;RCN3;P2RX7;IL6;FN1;CLEC5A;IL1RAP;IL1RN;TNFRSF1B;S100A13;KCNN4;CD38;SAA1;STEAP3;KCNJ11;PFKFB2;ABAT;CD274;ANGPT1;ANXA1;DPP4;IL1B;SOX4;IL1R2;S100A12	geneontology_Biological_Process
506	GO:0051604	protein maturation	http://amigo.geneontology.org/amigo/term/GO:0051604	247	23	12.34391326	1.863266496	0.002960069	0.039243439	165;302;330;710;715;716;728;871;3426;4323;4627;5027;5054;5122;5126;5327;5328;6659;7036;7057;7850;25825;51279	C1RL;PLAU;ANXA2;BIRC3;MMP14;C1R;CFI;THBS1;SERPING1;C1S;SERPINH1;C5AR1;PLAT;P2RX7;MYH9;PCSK1;BACE2;PCSK2;AEBP1;SERPINE1;TFR2;SOX4;IL1R2	geneontology_Biological_Process
507	GO:0016485	protein processing	http://amigo.geneontology.org/amigo/term/GO:0016485	204	20	10.19497289	1.96175117	0.003010756	0.039822178	165;302;330;710;715;716;728;3426;4323;4627;5027;5054;5122;5126;5327;5328;7057;7850;25825;51279	C1RL;PLAU;ANXA2;BIRC3;MMP14;C1R;CFI;THBS1;SERPING1;C1S;C5AR1;PLAT;P2RX7;MYH9;PCSK1;BACE2;PCSK2;AEBP1;SERPINE1;IL1R2	geneontology_Biological_Process
508	GO:0050870	positive regulation of T cell activation	http://amigo.geneontology.org/amigo/term/GO:0050870	176	18	8.795662888	2.046463152	0.00303342	0.040028423	301;861;1326;1803;3485;3553;3559;3566;3569;3575;3718;3956;6347;8651;8740;29126;64332;100133941	NFKBIZ;JAK3;RUNX1;IL4R;LGALS1;SOCS1;CCL2;MAP3K8;IL6;TNFSF14;IGFBP2;IL2RA;IL7R;CD274;ANXA1;DPP4;CD24;IL1B	geneontology_Biological_Process
509	GO:0014856	skeletal muscle cell proliferation	http://amigo.geneontology.org/amigo/term/GO:0014856	13	4	0.649679645	6.156880595	0.003070861	0.040055635	284;2047;2660;147912	EPHB1;MSTN;SIX5;ANGPT1	geneontology_Biological_Process
510	GO:0045064	T-helper 2 cell differentiation	http://amigo.geneontology.org/amigo/term/GO:0045064	13	4	0.649679645	6.156880595	0.003070861	0.040055635	301;602;3566;10538	BCL3;IL4R;BATF;ANXA1	geneontology_Biological_Process
511	GO:0045623	negative regulation of T-helper cell differentiation	http://amigo.geneontology.org/amigo/term/GO:0045623	13	4	0.649679645	6.156880595	0.003070861	0.040055635	301;3566;3718;80149	JAK3;ZC3H12A;IL4R;ANXA1	geneontology_Biological_Process
512	GO:0010715	regulation of extracellular matrix disassembly	http://amigo.geneontology.org/amigo/term/GO:0010715	13	4	0.649679645	6.156880595	0.003070861	0.040055635	1803;2191;10630;23122	CLASP2;PDPN;DPP4;FAP	geneontology_Biological_Process
513	GO:0001771	immunological synapse formation	http://amigo.geneontology.org/amigo/term/GO:0001771	13	4	0.649679645	6.156880595	0.003070861	0.040055635	2047;3958;4478;5551	EPHB1;LGALS3;PRF1;MSN	geneontology_Biological_Process
514	GO:1903670	regulation of sprouting angiogenesis	http://amigo.geneontology.org/amigo/term/GO:1903670	61	9	3.048496796	2.952274711	0.003081881	0.040106967	301;3162;3678;5743;7057;7422;8829;27286;28514	NRP1;ITGA5;THBS1;PTGS2;DLL1;SRPX2;VEGFA;HMOX1;ANXA1	geneontology_Biological_Process
515	GO:0031099	regeneration	http://amigo.geneontology.org/amigo/term/GO:0031099	149	16	7.446328241	2.148710006	0.003117456	0.040476875	133;301;728;1026;1051;2660;2670;3162;3371;4974;5634;6696;7143;8324;10076;57817	MSTN;PTPRU;FZD7;CEBPB;TNR;PRPS2;C5AR1;ADM;HAMP;CDKN1A;OMG;TNC;HMOX1;ANXA1;SPP1;GFAP	geneontology_Biological_Process
516	GO:0051146	striated muscle cell differentiation	http://amigo.geneontology.org/amigo/term/GO:0051146	219	21	10.94460325	1.918753884	0.003127529	0.040514746	650;1482;2274;3566;4000;4323;4627;4878;5999;6382;7422;8038;8324;8740;9518;26509;28514;30846;55553;57817;92737	ADAM12;MMP14;SDC1;IL4R;LMNA;FZD7;EHD2;SOX6;HAMP;MYH9;TNFSF14;DNER;MYOF;DLL1;FHL2;VEGFA;NPPA;BMP2;RGS4;GDF15;NKX2-5	geneontology_Biological_Process
517	GO:0033673	negative regulation of kinase activity	http://amigo.geneontology.org/amigo/term/GO:0033673	205	20	10.24494825	1.952181652	0.003185671	0.041120736	1026;1846;1847;1848;2660;2810;3553;4137;4616;5999;7128;8651;9021;10252;10253;25937;54206;78986;81848;84152	SOCS3;MSTN;TNFAIP3;PPP1R1B;WWTR1;SOCS1;DUSP5;SPRY4;CDKN1A;MAPT;ERRFI1;SPRY2;DUSP6;SFN;DUSP4;GADD45B;SPRY1;RGS4;IL1B;DUSP26	geneontology_Biological_Process
518	GO:0050832	defense response to fungus	http://amigo.geneontology.org/amigo/term/GO:0050832	21	5	1.049482504	4.764252841	0.003192199	0.041120736	4057;6279;6280;6283;57817	S100A8;S100A9;HAMP;LTF;S100A12	geneontology_Biological_Process
519	GO:0048667	cell morphogenesis involved in neuron differentiation	http://amigo.geneontology.org/amigo/term/GO:0048667	464	37	23.1885658	1.59561399	0.003197792	0.041120736	1382;1501;1959;2047;2064;2335;2887;3676;4038;4133;4137;4684;4915;4974;4983;6092;6405;6464;6585;6696;7143;7422;7473;7852;8153;8829;9046;9260;9499;9638;9820;23129;51330;54961;57453;59277;84894	EPHB1;SHC1;NRP1;CUL7;WNT3;PLXND1;PDLIM7;OPHN1;SSH3;TNR;MYOT;NTRK2;NTN4;ROBO2;MAPT;FN1;NCAM1;MAP2;DSCAML1;CXCR4;LRP4;OMG;VEGFA;SEMA3F;DOK2;FEZ1;ERBB2;LINGO1;ITGA4;SLIT1;TNFRSF12A;GRB10;EGR2;SPP1;CRABP2;RND2;CTNND2	geneontology_Biological_Process
520	GO:2001236	regulation of extrinsic apoptotic signaling pathway	http://amigo.geneontology.org/amigo/term/GO:2001236	136	15	6.796648595	2.206970066	0.003209566	0.041120736	355;3162;3383;3553;3958;4000;4055;5054;7057;7128;8682;8795;8829;23017;51330	ICAM1;TNFAIP3;NRP1;THBS1;LMNA;LGALS3;TNFRSF10B;PEA15;LTBR;FAIM2;FAS;SERPINE1;HMOX1;TNFRSF12A;IL1B	geneontology_Biological_Process
521	GO:0046627	negative regulation of insulin receptor signaling pathway	http://amigo.geneontology.org/amigo/term/GO:0046627	30	6	1.49926072	4.001972387	0.003217892	0.041120736	1154;2660;2887;3553;8651;9021	SOCS3;MSTN;SOCS1;CISH;GRB10;IL1B	geneontology_Biological_Process
522	GO:1900077	negative regulation of cellular response to insulin stimulus	http://amigo.geneontology.org/amigo/term/GO:1900077	30	6	1.49926072	4.001972387	0.003217892	0.041120736	1154;2660;2887;3553;8651;9021	SOCS3;MSTN;SOCS1;CISH;GRB10;IL1B	geneontology_Biological_Process
523	GO:0002690	positive regulation of leukocyte chemotaxis	http://amigo.geneontology.org/amigo/term/GO:0002690	73	10	3.648201084	2.741076977	0.003239827	0.041287659	728;2358;2660;3569;5054;5880;6354;7057;7422;8740	MSTN;THBS1;RAC2;C5AR1;IL6;TNFSF14;FPR2;CCL7;VEGFA;SERPINE1	geneontology_Biological_Process
524	GO:1903707	negative regulation of hemopoiesis	http://amigo.geneontology.org/amigo/term/GO:1903707	110	13	5.497289305	2.364801865	0.003245541	0.041287659	301;861;2064;2213;3566;3718;4057;7538;8651;9935;28514;80149;388585	JAK3;RUNX1;ZC3H12A;FCGR2B;IL4R;HES5;SOCS1;DLL1;MAFB;ERBB2;ANXA1;LTF;ZFP36	geneontology_Biological_Process
525	GO:0043370	regulation of CD4-positive, alpha-beta T cell differentiation	http://amigo.geneontology.org/amigo/term/GO:0043370	40	7	1.999014293	3.501725838	0.003308237	0.041796157	301;861;3566;3718;8651;64332;80149	NFKBIZ;JAK3;RUNX1;ZC3H12A;IL4R;SOCS1;ANXA1	geneontology_Biological_Process
526	GO:0045843	negative regulation of striated muscle tissue development	http://amigo.geneontology.org/amigo/term/GO:0045843	40	7	1.999014293	3.501725838	0.003308237	0.041796157	650;2047;2660;5999;8324;28514;55553	EPHB1;MSTN;FZD7;SOX6;DLL1;BMP2;RGS4	geneontology_Biological_Process
527	GO:0002696	positive regulation of leukocyte activation	http://amigo.geneontology.org/amigo/term/GO:0002696	264	24	13.19349433	1.819078358	0.00331367	0.041796157	301;861;952;1326;1803;3485;3553;3559;3566;3569;3575;3718;3956;4323;4878;6347;7057;8651;8740;10451;23529;29126;64332;100133941	NFKBIZ;CLCF1;JAK3;MMP14;RUNX1;IL4R;LGALS1;THBS1;SOCS1;CCL2;MAP3K8;IL6;TNFSF14;IGFBP2;IL2RA;IL7R;CD38;VAV3;CD274;ANXA1;NPPA;DPP4;CD24;IL1B	geneontology_Biological_Process
528	GO:0071407	cellular response to organic cyclic compound	http://amigo.geneontology.org/amigo/term/GO:0071407	465	37	23.23854115	1.592182562	0.003315046	0.041796157	108;190;301;358;477;478;650;861;1051;1277;1545;1958;2274;2660;2706;2819;3269;3371;3383;3553;3956;4478;5027;5292;5743;6347;6696;6752;7067;7421;7538;8644;54206;56937;57817;80149;81035	PIM1;ICAM1;MSTN;RUNX1;ZC3H12A;VDR;COL1A1;LGALS1;ADCY2;CEBPB;THRA;PTGS2;HRH1;MSN;SSTR2;P2RX7;CCL2;CYP1B1;HAMP;ATP1A2;ERRFI1;EGR1;FHL2;PMEPA1;TNC;AKR1C3;GJB2;NR0B1;AQP1;ANXA1;SPP1;ZFP36;COLEC12;BMP2;GPD1;IL1B;ATP1A3	geneontology_Biological_Process
529	GO:0010038	response to metal ion	http://amigo.geneontology.org/amigo/term/GO:0010038	294	26	14.69275505	1.769579627	0.003329203	0.041881375	18;358;429;929;2353;3162;3383;3485;3710;3726;4017;4137;4318;4489;4496;5027;5743;6279;6284;6382;7036;7057;8644;9536;10397;57817	ICAM1;ITPR3;S100A8;SDC1;THBS1;PTGS2;CD14;JUNB;P2RX7;ASCL1;NDRG1;HAMP;MAPT;IGFBP2;MMP9;S100A13;PTGES;AKR1C3;ABAT;TFR2;HMOX1;MT1H;LOXL2;AQP1;FOS;MT1A	geneontology_Biological_Process
530	GO:1901214	regulation of neuron death	http://amigo.geneontology.org/amigo/term/GO:1901214	250	23	12.49383933	1.840907298	0.003444461	0.043205999	284;429;728;1051;1271;1440;1958;2047;2065;2213;2353;2895;3162;3745;4137;4192;4915;6347;6648;8321;8829;23017;23529	CLCF1;EPHB1;MDK;NRP1;FCGR2B;KCNB1;CEBPB;GRID2;NTRK2;C5AR1;FAIM2;ASCL1;CCL2;MAPT;CSF3;EGR1;SOD2;HMOX1;ANGPT1;FZD1;ERBB3;CNTFR;FOS	geneontology_Biological_Process
531	GO:0021954	central nervous system neuron development	http://amigo.geneontology.org/amigo/term/GO:0021954	62	9	3.098472154	2.904657377	0.003449764	0.043205999	429;2047;4133;4137;4915;6092;6585;6656;8829	EPHB1;NRP1;NTRK2;ASCL1;ROBO2;SOX1;MAPT;MAP2;SLIT1	geneontology_Biological_Process
532	GO:0007517	muscle organ development	http://amigo.geneontology.org/amigo/term/GO:0007517	310	27	15.49236077	1.742794426	0.003462935	0.043275222	165;650;1271;1281;1293;1410;1482;1958;1959;2047;2065;2273;2353;2660;3131;3976;5292;5999;6876;8321;8324;28514;30812;55553;56704;57817;92737	PIM1;LIF;EPHB1;MSTN;CRYAB;FZD7;HLF;SOX8;COL3A1;SOX6;HAMP;COL6A3;DNER;DLL1;TAGLN;EGR1;FHL1;AEBP1;FZD1;EGR2;JPH1;ERBB3;BMP2;RGS4;CNTFR;FOS;NKX2-5	geneontology_Biological_Process
533	GO:0048592	eye morphogenesis	http://amigo.geneontology.org/amigo/term/GO:0048592	111	13	5.547264662	2.343497343	0.003513512	0.043810558	1289;1295;1296;2047;4915;6121;6656;7422;23418;28514;30812;85407;221935	EPHB1;COL5A1;CRB1;NKD1;NTRK2;SOX8;COL8A1;SOX1;DLL1;SDK1;VEGFA;RPE65;COL8A2	geneontology_Biological_Process
534	GO:0002062	chondrocyte differentiation	http://amigo.geneontology.org/amigo/term/GO:0002062	86	11	4.297880729	2.559400945	0.003560277	0.044296106	302;650;871;1291;1292;1293;1893;4017;7045;55553;388585	ANXA2;TGFBI;COL6A2;HES5;SERPINH1;COL6A1;SOX6;COL6A3;ECM1;LOXL2;BMP2	geneontology_Biological_Process
535	GO:0031667	response to nutrient levels	http://amigo.geneontology.org/amigo/term/GO:0031667	388	32	19.39043864	1.650297891	0.003586123	0.04451983	133;355;429;590;1026;1277;3162;3371;3383;3485;3553;3745;3767;3939;3949;4316;5027;5292;5743;6696;6752;7378;7421;7538;8644;9518;10135;11167;57817;80149;81788;122622	PIM1;ICAM1;ZC3H12A;ADSSL1;VDR;COL1A1;KCNB1;NUAK2;PTGS2;BCHE;SSTR2;NAMPT;ADM;P2RX7;ASCL1;LDLR;HAMP;LDHA;CDKN1A;IGFBP2;FSTL1;FAS;MMP7;KCNJ11;TNC;AKR1C3;HMOX1;UPP1;SPP1;ZFP36;IL1B;GDF15	geneontology_Biological_Process
536	GO:0006813	potassium ion transport	http://amigo.geneontology.org/amigo/term/GO:0006813	165	17	8.245933958	2.061622139	0.003623832	0.044889519	358;477;478;2273;3745;3751;3765;3766;3767;3781;3783;4878;5999;23704;30818;56479;65268	KCNN2;KCNB1;KCNIP3;KCNJ10;KCNJ9;ATP1A2;KCNN4;FHL1;KCNJ11;KCNQ5;AQP1;NPPA;WNK2;KCND2;RGS4;ATP1A3;KCNE4	geneontology_Biological_Process
537	GO:0050730	regulation of peptidyl-tyrosine phosphorylation	http://amigo.geneontology.org/amigo/term/GO:0050730	222	21	11.09452932	1.892824777	0.00367308	0.04540023	284;1272;1440;2065;3383;3569;3589;3678;3976;4038;4915;6464;7422;8651;8784;8829;9021;23529;54206;388585;100133941	SOCS3;CLCF1;LIF;ICAM1;SHC1;NRP1;ITGA5;HES5;CNTN1;SOCS1;NTRK2;TNFRSF18;IL6;CSF3;ERRFI1;LRP4;VEGFA;ANGPT1;CD24;ERBB3;IL11	geneontology_Biological_Process
538	GO:0001659	temperature homeostasis	http://amigo.geneontology.org/amigo/term/GO:0001659	138	15	6.89659931	2.174984993	0.003691378	0.045526999	18;1051;1910;1958;2171;2887;3553;3566;3910;5743;7067;7253;7422;7852;10912	TSHR;IL4R;EDNRB;CEBPB;THRA;PTGS2;LAMA4;GADD45G;CXCR4;EGR1;VEGFA;ABAT;GRB10;FABP5;IL1B	geneontology_Biological_Process
539	GO:0050728	negative regulation of inflammatory response	http://amigo.geneontology.org/amigo/term/GO:0050728	99	12	4.947560375	2.42543781	0.003736342	0.045981378	2213;2840;3559;3949;5322;6288;7128;7133;7850;9021;10203;80149	SOCS3;TNFAIP3;ZC3H12A;FCGR2B;LDLR;IL2RA;TNFRSF1B;PLA2G5;SAA1;GPR17;CALCRL;IL1R2	geneontology_Biological_Process
540	GO:0060070	canonical Wnt signaling pathway	http://amigo.geneontology.org/amigo/term/GO:0060070	208	20	10.39487432	1.924025186	0.003762195	0.046199102	650;1277;1482;1501;1958;3485;3487;3489;4038;6382;6659;7473;8321;8324;8325;10076;25937;55612;65268;85407	SDC1;WNT3;COL1A1;PTPRU;FERMT1;FZD7;NKD1;WWTR1;IGFBP6;IGFBP2;EGR1;LRP4;IGFBP4;FZD8;FZD1;WNK2;BMP2;CTNND2;SOX4;NKX2-5	geneontology_Biological_Process
541	GO:0006875	cellular metal ion homeostasis	http://amigo.geneontology.org/amigo/term/GO:0006875	421	34	21.03962543	1.615998351	0.003798242	0.046540793	117;133;302;477;478;491;624;728;952;1910;2357;2358;2769;2840;3162;3710;4057;4489;4496;4828;5027;6279;6280;6288;6354;6357;7036;7421;7852;9429;11346;56704;57817;100133941	ANXA2;ITPR3;S100A8;S100A9;VDR;SYNPO;BDKRB2;EDNRB;GNA15;C5AR1;NMB;ADM;P2RX7;HAMP;ABCG2;FPR2;ATP1A2;CCL7;CXCR4;CD38;SAA1;ATP2B2;TFR2;HMOX1;MT1H;JPH1;GPR17;LTF;CD24;ADCYAP1R1;FPR1;ATP1A3;CCL13;MT1A	geneontology_Biological_Process
542	GO:0048635	negative regulation of muscle organ development	http://amigo.geneontology.org/amigo/term/GO:0048635	41	7	2.04898965	3.416317891	0.003821335	0.046565866	650;2047;2660;5999;8324;28514;55553	EPHB1;MSTN;FZD7;SOX6;DLL1;BMP2;RGS4	geneontology_Biological_Process
543	GO:0002791	regulation of peptide secretion	http://amigo.geneontology.org/amigo/term/GO:0002791	374	31	18.69078364	1.658571444	0.003824582	0.046565866	18;283;284;301;929;952;1803;2213;2335;3553;3556;3566;3569;3710;3745;3767;3783;5027;5208;6279;6288;6659;7036;7128;7133;7850;8651;23601;29126;55612;80149	TNFAIP3;ITPR3;S100A8;ZC3H12A;FCGR2B;IL4R;ANG;FERMT1;KCNB1;SOCS1;CD14;P2RX7;IL6;FN1;CLEC5A;IL1RAP;TNFRSF1B;KCNN4;CD38;SAA1;KCNJ11;PFKFB2;ABAT;TFR2;CD274;ANGPT1;ANXA1;DPP4;IL1B;SOX4;IL1R2	geneontology_Biological_Process
544	GO:0048009	insulin-like growth factor receptor signaling pathway	http://amigo.geneontology.org/amigo/term/GO:0048009	31	6	1.549236077	3.872876503	0.003824965	0.046565866	650;2887;3485;3486;3487;23236	PLCB1;IGFBP2;IGFBP4;IGFBP3;GRB10;BMP2	geneontology_Biological_Process
545	GO:0046632	alpha-beta T cell differentiation	http://amigo.geneontology.org/amigo/term/GO:0046632	87	11	4.347856087	2.529982543	0.003897317	0.047344877	301;602;861;3566;3569;3718;5971;8651;10538;64332;80149	NFKBIZ;BCL3;RELB;JAK3;RUNX1;ZC3H12A;IL4R;SOCS1;IL6;BATF;ANXA1	geneontology_Biological_Process
546	GO:1902106	negative regulation of leukocyte differentiation	http://amigo.geneontology.org/amigo/term/GO:1902106	75	10	3.748151799	2.667981591	0.003954887	0.047445902	301;861;2064;2213;3566;3718;4057;8651;9935;80149	JAK3;RUNX1;ZC3H12A;FCGR2B;IL4R;SOCS1;MAFB;ERBB2;ANXA1;LTF	geneontology_Biological_Process
547	GO:0008625	extrinsic apoptotic signaling pathway via death domain receptors	http://amigo.geneontology.org/amigo/term/GO:0008625	75	10	3.748151799	2.667981591	0.003954887	0.047445902	355;3162;3383;3958;5054;7057;7128;8682;8795;23017	ICAM1;TNFAIP3;THBS1;LGALS3;TNFRSF10B;PEA15;FAIM2;FAS;SERPINE1;HMOX1	geneontology_Biological_Process
548	GO:0035282	segmentation	http://amigo.geneontology.org/amigo/term/GO:0035282	75	10	3.748151799	2.667981591	0.003954887	0.047445902	1959;3234;6405;8553;8829;9935;28514;55502;85407;388585	NRP1;BHLHE40;HES6;HES5;NKD1;DLL1;HOXD8;MAFB;SEMA3F;EGR2	geneontology_Biological_Process
549	GO:0006692	prostanoid metabolic process	http://amigo.geneontology.org/amigo/term/GO:0006692	22	5	1.099457861	4.547695894	0.003964007	0.047445902	301;2171;5743;8644;9536	PTGS2;PTGES;AKR1C3;ANXA1;FABP5	geneontology_Biological_Process
550	GO:0006693	prostaglandin metabolic process	http://amigo.geneontology.org/amigo/term/GO:0006693	22	5	1.099457861	4.547695894	0.003964007	0.047445902	301;2171;5743;8644;9536	PTGS2;PTGES;AKR1C3;ANXA1;FABP5	geneontology_Biological_Process
551	GO:0008045	motor neuron axon guidance	http://amigo.geneontology.org/amigo/term/GO:0008045	22	5	1.099457861	4.547695894	0.003964007	0.047445902	1959;2064;6405;6585;8829	NRP1;SEMA3F;ERBB2;SLIT1;EGR2	geneontology_Biological_Process
552	GO:0071385	cellular response to glucocorticoid stimulus	http://amigo.geneontology.org/amigo/term/GO:0071385	52	8	2.598718581	3.078440297	0.003972334	0.047445902	301;358;2660;2706;3383;6752;7538;54206	ICAM1;MSTN;SSTR2;ERRFI1;GJB2;AQP1;ANXA1;ZFP36	geneontology_Biological_Process
553	GO:0060485	mesenchyme development	http://amigo.geneontology.org/amigo/term/GO:0060485	209	20	10.44484968	1.914819324	0.003972683	0.047445902	650;1277;1482;1910;2065;2335;3553;4017;6092;6275;6405;6615;8829;9820;10252;10630;23122;25937;30812;114990	CLASP2;NRP1;VASN;CUL7;COL1A1;EDNRB;WWTR1;PDPN;SOX8;SNAI1;ROBO2;FN1;S100A4;SEMA3F;LOXL2;SPRY1;ERBB3;BMP2;IL1B;NKX2-5	geneontology_Biological_Process
554	GO:0090090	negative regulation of canonical Wnt signaling pathway	http://amigo.geneontology.org/amigo/term/GO:0090090	100	12	4.997535732	2.401183432	0.004059117	0.048319997	650;1482;1958;3485;3487;3489;4038;8321;10076;25937;55612;85407	PTPRU;FERMT1;NKD1;WWTR1;IGFBP6;IGFBP2;EGR1;LRP4;IGFBP4;FZD1;BMP2;NKX2-5	geneontology_Biological_Process
555	GO:0031649	heat generation	http://amigo.geneontology.org/amigo/term/GO:0031649	14	4	0.699655002	5.717103409	0.004131227	0.048319997	18;1910;3553;5743	EDNRB;PTGS2;ABAT;IL1B	geneontology_Biological_Process
556	GO:0072148	epithelial cell fate commitment	http://amigo.geneontology.org/amigo/term/GO:0072148	14	4	0.699655002	5.717103409	0.004131227	0.048319997	8829;10630;28514;388585	NRP1;HES5;PDPN;DLL1	geneontology_Biological_Process
557	GO:0051917	regulation of fibrinolysis	http://amigo.geneontology.org/amigo/term/GO:0051917	14	4	0.699655002	5.717103409	0.004131227	0.048319997	2191;5054;7056;7057	THBD;THBS1;SERPINE1;FAP	geneontology_Biological_Process
558	GO:0030952	establishment or maintenance of cytoskeleton polarity	http://amigo.geneontology.org/amigo/term/GO:0030952	14	4	0.699655002	5.717103409	0.004131227	0.048319997	358;4000;8153;29984	LMNA;RHOD;AQP1;RND2	geneontology_Biological_Process
559	GO:0030949	positive regulation of vascular endothelial growth factor receptor signaling pathway	http://amigo.geneontology.org/amigo/term/GO:0030949	14	4	0.699655002	5.717103409	0.004131227	0.048319997	2887;3553;3678;7422	ITGA5;VEGFA;GRB10;IL1B	geneontology_Biological_Process
560	GO:0006882	cellular zinc ion homeostasis	http://amigo.geneontology.org/amigo/term/GO:0006882	14	4	0.699655002	5.717103409	0.004131227	0.048319997	4489;4496;6279;6280	S100A8;S100A9;MT1H;MT1A	geneontology_Biological_Process
561	GO:0055069	zinc ion homeostasis	http://amigo.geneontology.org/amigo/term/GO:0055069	14	4	0.699655002	5.717103409	0.004131227	0.048319997	4489;4496;6279;6280	S100A8;S100A9;MT1H;MT1A	geneontology_Biological_Process
562	GO:1905523	positive regulation of macrophage migration	http://amigo.geneontology.org/amigo/term/GO:1905523	14	4	0.699655002	5.717103409	0.004131227	0.048319997	728;2660;4323;7057	MSTN;MMP14;THBS1;C5AR1	geneontology_Biological_Process
563	GO:0009110	vitamin biosynthetic process	http://amigo.geneontology.org/amigo/term/GO:0009110	14	4	0.699655002	5.717103409	0.004131227	0.048319997	3553;6615;7421;29968	VDR;PSAT1;SNAI1;IL1B	geneontology_Biological_Process
564	GO:0072001	renal system development	http://amigo.geneontology.org/amigo/term/GO:0072001	239	22	11.9441104	1.841911977	0.004151146	0.04845286	284;650;1282;1958;2650;3675;3976;4038;4854;6092;6382;6385;6659;7422;8829;9510;10252;25937;28514;30812;388585;100133941	LIF;NRP1;SDC1;HES5;WWTR1;SOX8;COL4A1;ROBO2;GCNT1;ADAMTS1;NOTCH3;DLL1;EGR1;LRP4;SDC4;VEGFA;ITGA3;ANGPT1;CD24;SPRY1;BMP2;SOX4	geneontology_Biological_Process
565	GO:0051591	response to cAMP	http://amigo.geneontology.org/amigo/term/GO:0051591	88	11	4.397831444	2.501232742	0.00425935	0.049410201	358;1277;2353;2819;3726;3939;4327;5322;6382;7056;8061	THBD;FOSL1;SDC1;COL1A1;MMP19;JUNB;LDHA;PLA2G5;AQP1;GPD1;FOS	geneontology_Biological_Process
566	GO:0002688	regulation of leukocyte chemotaxis	http://amigo.geneontology.org/amigo/term/GO:0002688	88	11	4.397831444	2.501232742	0.00425935	0.049410201	728;2358;2660;3569;5054;5880;6347;6354;7057;7422;8740	MSTN;THBS1;RAC2;C5AR1;CCL2;IL6;TNFSF14;FPR2;CCL7;VEGFA;SERPINE1	geneontology_Biological_Process
567	GO:0048640	negative regulation of developmental growth	http://amigo.geneontology.org/amigo/term/GO:0048640	88	11	4.397831444	2.501232742	0.00425935	0.049410201	1026;2660;4133;5999;6405;6696;7143;7473;8829;9518;85407	MSTN;NRP1;WNT3;NKD1;TNR;CDKN1A;MAP2;SEMA3F;SPP1;RGS4;GDF15	geneontology_Biological_Process
1947	GO:0031012	extracellular matrix	http://amigo.geneontology.org/amigo/term/GO:0031012	344	83	13.02524272	6.372242099	0	0	165;283;301;302;710;871;1075;1277;1278;1281;1282;1284;1289;1291;1292;1293;1295;1296;1305;1508;1893;2162;2192;2335;3339;3371;3381;3383;3910;3912;3915;3956;3958;4015;4016;4017;4053;4060;4192;4312;4316;4318;4320;4323;4327;4684;4878;5054;5118;5265;5266;5327;5806;6279;6280;6281;6590;7045;7057;7076;7079;7143;7422;7473;7980;8404;8728;9510;9518;10516;11117;22795;25878;30008;54507;59277;63827;80781;81035;…	TIMP1;ICAM1;ANXA2;PTX3;TGFBI;MDK;EFEMP2;COL6A2;S100A8;S100A9;MMP14;VASN;WNT3;COL1A1;COL5A1;F13A1;MXRA5;LGALS1;MMP19;LAMB1;ANG;THBS1;PCOLCE;PI3;EMILIN2;SERPING1;LGALS3;ADAMTSL4;LOX;TNR;TIMP4;LTBP2;IBSP;SERPINH1;COL6A1;COL3A1;COL1A2;COL4A1;PLAT;NTN4;COL4A2;COL18A1;BCAN;COL8A1;LAMA4;FN1;LOXL1;MMP9;S100A10;COL6A3;NCAM1;ADAMTS1;MMP11;FBLN1;LAMC1;HSPG2;EMILIN1;CTSB;ECM1;SPARCL1;COL13A1;NID2;MMP7;SERPIN…	geneontology_Cellular_Component
1948	GO:0062023	collagen-containing extracellular matrix	http://amigo.geneontology.org/amigo/term/GO:0062023	278	65	10.52621359	6.175059952	0	0	165;283;301;302;710;871;1075;1277;1278;1281;1282;1284;1289;1291;1292;1293;1295;1296;1305;1508;1893;2162;2192;2335;3339;3371;3383;3910;3912;3915;3956;3958;4016;4017;4053;4060;4192;4318;4684;4878;5054;5118;5265;5327;6279;6280;6281;6590;7045;7057;7076;7143;8404;8728;9510;9518;10516;11117;22795;25878;30008;54507;59277;80781;84034	TIMP1;ICAM1;ANXA2;TGFBI;MDK;EFEMP2;COL6A2;S100A8;S100A9;COL1A1;COL5A1;F13A1;MXRA5;LGALS1;LAMB1;ANG;THBS1;PCOLCE;EMILIN2;SERPING1;LGALS3;ADAMTSL4;TNR;LTBP2;SERPINH1;COL6A1;COL3A1;COL1A2;COL4A1;PLAT;NTN4;COL4A2;COL18A1;COL8A1;LAMA4;FN1;LOXL1;MMP9;S100A10;COL6A3;NCAM1;ADAMTS1;FBLN1;LAMC1;HSPG2;EMILIN1;CTSB;ECM1;SPARCL1;COL13A1;NID2;SERPINA1;AEBP1;LUM;TNC;SERPINE1;CTSC;LOXL2;FBLN5;ANXA1;NPPA;ADAM19;G…	geneontology_Cellular_Component
1949	GO:0005604	basement membrane	http://amigo.geneontology.org/amigo/term/GO:0005604	73	23	2.76407767	8.321039691	1.11E-15	2.62E-13	283;302;1282;1284;1289;1295;1296;2192;2335;3339;3371;3910;3912;3915;4016;4017;7045;7076;9510;22795;30008;59277;80781	TIMP1;ANXA2;TGFBI;EFEMP2;COL5A1;LAMB1;ANG;COL4A1;NTN4;COL4A2;COL18A1;COL8A1;LAMA4;FN1;LOXL1;ADAMTS1;FBLN1;LAMC1;HSPG2;NID2;TNC;LOXL2;COL8A2	geneontology_Cellular_Component
1950	GO:0005788	endoplasmic reticulum lumen	http://amigo.geneontology.org/amigo/term/GO:0005788	234	37	8.860194175	4.175980714	8.68E-14	1.53E-11	590;871;1075;1277;1278;1281;1282;1284;1289;1291;1292;1293;1295;1296;1305;2335;3371;3486;3487;3569;3912;3915;3956;5265;5329;5743;6696;7057;7076;7473;8404;8974;11167;29106;54507;57333;80781	PLAUR;TIMP1;COL6A2;WNT3;COL1A1;COL5A1;LGALS1;LAMB1;THBS1;ADAMTSL4;P4HA2;SERPINH1;COL6A1;COL3A1;PTGS2;COL1A2;BCHE;COL4A1;RCN3;COL4A2;COL18A1;COL8A1;IL6;FSTL1;FN1;COL6A3;LAMC1;SPARCL1;COL13A1;SCG3;SERPINA1;IGFBP4;IGFBP3;TNC;CTSC;SPP1;COL8A2	geneontology_Cellular_Component
1951	GO:0005581	collagen trimer	http://amigo.geneontology.org/amigo/term/GO:0005581	58	19	2.196116505	8.651635721	1.53E-13	2.17E-11	1277;1278;1281;1282;1284;1289;1291;1292;1293;1295;1296;1305;4015;4060;11117;80781;81035;84034;129080	COL6A2;COL1A1;COL5A1;EMILIN2;LOX;COL6A1;COL3A1;COL1A2;COL4A1;COL4A2;COL18A1;COL8A1;COL6A3;EMILIN1;COL13A1;LUM;EMID1;COLEC12;COL8A2	geneontology_Cellular_Component
1952	GO:0044420	extracellular matrix component	http://amigo.geneontology.org/amigo/term/GO:0044420	43	15	1.62815534	9.212880143	2.08E-11	2.45E-09	1277;1278;1281;1282;1284;1289;1295;2192;3371;3912;3915;4060;7143;10516;11117	COL1A1;COL5A1;LAMB1;TNR;COL3A1;COL1A2;COL4A1;COL4A2;COL8A1;FBLN1;LAMC1;EMILIN1;LUM;TNC;FBLN5	geneontology_Cellular_Component
1953	GO:0034774	secretory granule lumen	http://amigo.geneontology.org/amigo/term/GO:0034774	264	35	9.996116505	3.501359751	7.43E-11	6.75E-09	87;230;240;302;710;1075;1265;1893;2162;2171;2335;2919;3101;3240;3310;4057;4069;5054;5122;5265;5473;5806;5836;5873;6036;6279;6280;6282;6283;6590;7057;7076;7422;29106;56729	PYGL;TIMP1;ANXA2;HK3;PTX3;S100A11;S100A8;S100A9;ALDOC;F13A1;ACTN1;THBS1;RAB27A;SERPING1;RETN;RNASE2;PCSK1;FN1;HSPA6;CNN2;ECM1;CXCL1;ALOX5;HP;SCG3;SERPINA1;VEGFA;SERPINE1;CTSC;LTF;FABP5;LYZ;PPBP;SLPI;S100A12	geneontology_Cellular_Component
1954	GO:0060205	cytoplasmic vesicle lumen	http://amigo.geneontology.org/amigo/term/GO:0060205	278	36	10.52621359	3.420033204	7.74E-11	6.75E-09	87;230;240;302;710;1075;1265;1893;2162;2171;2335;2919;3101;3240;3310;4057;4069;5054;5122;5265;5473;5806;5836;5873;6036;6279;6280;6282;6283;6288;6590;7057;7076;7422;29106;56729	PYGL;TIMP1;ANXA2;HK3;PTX3;S100A11;S100A8;S100A9;ALDOC;F13A1;ACTN1;THBS1;RAB27A;SERPING1;RETN;RNASE2;PCSK1;FN1;HSPA6;CNN2;ECM1;CXCL1;ALOX5;HP;SCG3;SERPINA1;SAA1;VEGFA;SERPINE1;CTSC;LTF;FABP5;LYZ;PPBP;SLPI;S100A12	geneontology_Cellular_Component
1955	GO:0031983	vesicle lumen	http://amigo.geneontology.org/amigo/term/GO:0031983	279	36	10.56407767	3.407775021	8.59E-11	6.75E-09	87;230;240;302;710;1075;1265;1893;2162;2171;2335;2919;3101;3240;3310;4057;4069;5054;5122;5265;5473;5806;5836;5873;6036;6279;6280;6282;6283;6288;6590;7057;7076;7422;29106;56729	PYGL;TIMP1;ANXA2;HK3;PTX3;S100A11;S100A8;S100A9;ALDOC;F13A1;ACTN1;THBS1;RAB27A;SERPING1;RETN;RNASE2;PCSK1;FN1;HSPA6;CNN2;ECM1;CXCL1;ALOX5;HP;SCG3;SERPINA1;SAA1;VEGFA;SERPINE1;CTSC;LTF;FABP5;LYZ;PPBP;SLPI;S100A12	geneontology_Cellular_Component
1956	GO:0045121	membrane raft	http://amigo.geneontology.org/amigo/term/GO:0045121	273	32	10.3368932	3.095707711	1.12E-08	7.84E-07	108;117;284;302;330;355;477;871;929;1272;1803;1910;2013;2047;3162;3383;3751;4038;4137;5743;6281;6385;7133;7143;10395;10630;23017;26509;28514;30846;79870;100133941	ICAM1;ANXA2;EPHB1;BIRC3;ADCY2;CNTN1;EDNRB;EMP2;EHD2;TNR;PDPN;SERPINH1;PTGS2;CD14;FAIM2;MAPT;FAS;S100A10;ATP1A2;TNFRSF1B;MYOF;DLL1;LRP4;SDC4;BAALC;DLC1;HMOX1;ANGPT1;DPP4;CD24;KCND2;ADCYAP1R1	geneontology_Cellular_Component
1957	GO:0098857	membrane microdomain	http://amigo.geneontology.org/amigo/term/GO:0098857	274	32	10.37475728	3.084409508	1.22E-08	7.84E-07	108;117;284;302;330;355;477;871;929;1272;1803;1910;2013;2047;3162;3383;3751;4038;4137;5743;6281;6385;7133;7143;10395;10630;23017;26509;28514;30846;79870;100133941	ICAM1;ANXA2;EPHB1;BIRC3;ADCY2;CNTN1;EDNRB;EMP2;EHD2;TNR;PDPN;SERPINH1;PTGS2;CD14;FAIM2;MAPT;FAS;S100A10;ATP1A2;TNFRSF1B;MYOF;DLL1;LRP4;SDC4;BAALC;DLC1;HMOX1;ANGPT1;DPP4;CD24;KCND2;ADCYAP1R1	geneontology_Cellular_Component
1958	GO:0070161	anchoring junction	http://amigo.geneontology.org/amigo/term/GO:0070161	497	46	18.8184466	2.44441005	1.40E-08	8.25E-07	87;301;302;1016;1264;1265;1501;1674;1803;1829;2191;2242;2273;2274;2683;3339;3371;3383;3675;3676;3678;3875;4323;4478;4627;5328;5329;5880;6282;6385;8321;8829;9124;9260;9590;9902;10095;10395;10397;23122;23418;28514;29119;54751;55612;81848	PLAUR;CTNNA3;FES;ICAM1;PLAU;ANXA2;S100A11;CLASP2;ARPC1B;NRP1;MMP14;ITGA5;MRC2;ACTN1;PDLIM7;FERMT1;CRB1;RAC2;B4GALT1;FBLIM1;PDLIM1;MSN;SPRY4;NDRG1;AKAP12;MYH9;HSPG2;DLL1;CNN2;SDC4;FHL2;FHL1;TNC;DES;ITGA3;DLC1;CDH18;CNN1;FZD1;ITGA4;ANXA1;KRT18;DPP4;FAP;CTNND2;DSG2	geneontology_Cellular_Component
1959	GO:0043235	receptor complex	http://amigo.geneontology.org/amigo/term/GO:0043235	339	36	12.83592233	2.804628999	1.83E-08	9.97E-07	117;650;929;1271;2047;2050;2064;2065;2893;2895;2900;3566;3569;3675;3676;3678;3710;3822;3949;4233;4854;4915;7036;7133;7253;7421;8829;9180;9429;9466;9568;10203;11117;23129;23643;84171	EPHB1;TSHR;ITPR3;NRP1;ITGA5;VDR;IL4R;PLXND1;OSMR;GRID2;NTRK2;CD14;IL27RA;LDLR;ABCG2;IL6;GRIA4;LOXL4;NOTCH3;EMILIN1;TNFRSF1B;EPHB4;GRIK4;GABBR2;ITGA3;TFR2;ERBB2;ITGA4;LY96;MET;KLRC2;ERBB3;BMP2;ADCYAP1R1;CALCRL;CNTFR	geneontology_Cellular_Component
1960	GO:0098589	membrane region	http://amigo.geneontology.org/amigo/term/GO:0098589	281	32	10.63980583	3.007573684	2.25E-08	1.14E-06	108;117;284;302;330;355;477;871;929;1272;1803;1910;2013;2047;3162;3383;3751;4038;4137;5743;6281;6385;7133;7143;10395;10630;23017;26509;28514;30846;79870;100133941	ICAM1;ANXA2;EPHB1;BIRC3;ADCY2;CNTN1;EDNRB;EMP2;EHD2;TNR;PDPN;SERPINH1;PTGS2;CD14;FAIM2;MAPT;FAS;S100A10;ATP1A2;TNFRSF1B;MYOF;DLL1;LRP4;SDC4;BAALC;DLC1;HMOX1;ANGPT1;DPP4;CD24;KCND2;ADCYAP1R1	geneontology_Cellular_Component
1961	GO:0005912	adherens junction	http://amigo.geneontology.org/amigo/term/GO:0005912	484	44	18.32621359	2.400932401	5.05E-08	2.38E-06	87;301;302;1016;1264;1265;1501;1674;1803;2191;2242;2273;2274;3339;3371;3383;3675;3676;3678;3875;4323;4478;4627;5328;5329;5880;6282;6385;8321;8829;9124;9260;9590;9902;10095;10395;10397;23122;23418;28514;29119;54751;55612;81848	PLAUR;CTNNA3;FES;ICAM1;PLAU;ANXA2;S100A11;CLASP2;ARPC1B;NRP1;MMP14;ITGA5;MRC2;ACTN1;PDLIM7;FERMT1;CRB1;RAC2;FBLIM1;PDLIM1;MSN;SPRY4;NDRG1;AKAP12;MYH9;HSPG2;DLL1;CNN2;SDC4;FHL2;FHL1;TNC;DES;ITGA3;DLC1;CDH18;CNN1;FZD1;ITGA4;ANXA1;KRT18;DPP4;FAP;CTNND2	geneontology_Cellular_Component
1962	GO:0098644	complex of collagen trimers	http://amigo.geneontology.org/amigo/term/GO:0098644	18	8	0.681553398	11.73789174	1.23E-07	5.45E-06	1277;1278;1281;1282;1284;1289;1295;4060	COL1A1;COL5A1;COL3A1;COL1A2;COL4A1;COL4A2;COL8A1;LUM	geneontology_Cellular_Component
1963	GO:0009897	external side of plasma membrane	http://amigo.geneontology.org/amigo/term/GO:0009897	230	26	8.708737864	2.985507246	5.66E-07	2.35E-05	290;301;361;929;1271;2213;2683;3383;3554;3559;3575;3675;3678;3949;4684;5027;6338;6382;7036;7057;7852;9180;9332;9466;29126;100133941	ICAM1;CD163;ITGA5;SDC1;FCGR2B;THBS1;OSMR;ANPEP;B4GALT1;CD14;IL27RA;P2RX7;LDLR;IL2RA;NCAM1;IL7R;CXCR4;IL1R1;ITGA3;TFR2;CD274;ANXA1;SCNN1B;CD24;AQP4;CNTFR	geneontology_Cellular_Component
1964	GO:0005925	focal adhesion	http://amigo.geneontology.org/amigo/term/GO:0005925	371	34	14.04757282	2.420346949	1.53E-06	6.03E-05	87;301;1264;1265;1803;2191;2242;2273;2274;3339;3371;3383;3675;3676;3678;4323;4478;4627;5328;5329;5880;6385;8321;8829;9124;9260;9590;9902;10095;10395;23122;54751;55612;81848	PLAUR;FES;ICAM1;PLAU;CLASP2;ARPC1B;NRP1;MMP14;ITGA5;MRC2;ACTN1;PDLIM7;FERMT1;RAC2;FBLIM1;PDLIM1;MSN;SPRY4;AKAP12;MYH9;HSPG2;CNN2;SDC4;FHL2;FHL1;TNC;ITGA3;DLC1;CNN1;FZD1;ITGA4;ANXA1;DPP4;FAP	geneontology_Cellular_Component
1965	GO:0005924	cell-substrate adherens junction	http://amigo.geneontology.org/amigo/term/GO:0005924	373	34	14.12330097	2.407369217	1.73E-06	6.45E-05	87;301;1264;1265;1803;2191;2242;2273;2274;3339;3371;3383;3675;3676;3678;4323;4478;4627;5328;5329;5880;6385;8321;8829;9124;9260;9590;9902;10095;10395;23122;54751;55612;81848	PLAUR;FES;ICAM1;PLAU;CLASP2;ARPC1B;NRP1;MMP14;ITGA5;MRC2;ACTN1;PDLIM7;FERMT1;RAC2;FBLIM1;PDLIM1;MSN;SPRY4;AKAP12;MYH9;HSPG2;CNN2;SDC4;FHL2;FHL1;TNC;ITGA3;DLC1;CNN1;FZD1;ITGA4;ANXA1;DPP4;FAP	geneontology_Cellular_Component
1966	GO:0030055	cell-substrate junction	http://amigo.geneontology.org/amigo/term/GO:0030055	376	34	14.2368932	2.388161484	2.08E-06	7.34E-05	87;301;1264;1265;1803;2191;2242;2273;2274;3339;3371;3383;3675;3676;3678;4323;4478;4627;5328;5329;5880;6385;8321;8829;9124;9260;9590;9902;10095;10395;23122;54751;55612;81848	PLAUR;FES;ICAM1;PLAU;CLASP2;ARPC1B;NRP1;MMP14;ITGA5;MRC2;ACTN1;PDLIM7;FERMT1;RAC2;FBLIM1;PDLIM1;MSN;SPRY4;AKAP12;MYH9;HSPG2;CNN2;SDC4;FHL2;FHL1;TNC;ITGA3;DLC1;CNN1;FZD1;ITGA4;ANXA1;DPP4;FAP	geneontology_Cellular_Component
1967	GO:0042581	specific granule	http://amigo.geneontology.org/amigo/term/GO:0042581	109	16	4.127184466	3.876734886	3.11E-06	0.00010486	1265;2358;2919;3240;4057;4069;5328;5329;5806;5873;6515;6590;7133;22918;23601;56729	PLAUR;SLC2A3;PLAU;PTX3;RAB27A;RETN;CD93;FPR2;CLEC5A;TNFRSF1B;CNN2;CXCL1;HP;LTF;LYZ;SLPI	geneontology_Cellular_Component
1968	GO:0097060	synaptic membrane	http://amigo.geneontology.org/amigo/term/GO:0097060	344	31	13.02524272	2.379994037	6.39E-06	0.000205246	301;491;1272;1305;1410;2171;2823;2893;2895;2900;3675;3745;3751;3765;4038;8061;8572;8787;8829;9123;9568;9627;10675;11178;11346;23017;27286;53616;53826;64101;79870	SLC16A3;FOSL1;NRP1;LZTS1;CRYAB;SYNPO;CNTN1;KCNB1;ADAM22;GRID2;FAIM2;RGS9;KCNJ9;FXYD6;GRIA4;SRPX2;COL13A1;LRP4;LRRC4;ATP2B2;GRIK4;GPM6A;BAALC;GABBR2;ITGA3;SNCAIP;ANXA1;CSPG5;PDLIM4;FABP5;KCND2	geneontology_Cellular_Component
1969	GO:0045177	apical part of cell	http://amigo.geneontology.org/amigo/term/GO:0045177	281	27	10.63980583	2.537640296	7.99E-06	0.000245504	301;358;728;1271;1803;1829;2013;2064;2065;2191;2335;3485;3710;3949;4478;4582;5327;5873;6338;9180;9429;10083;10630;23418;23704;28514;57817	ITPR3;OSMR;RAB27A;CRB1;USH1C;EMP2;PDPN;C5AR1;PLAT;MSN;LDLR;HAMP;ABCG2;IGFBP2;FN1;DLL1;MUC1;ERBB2;AQP1;ANXA1;SCNN1B;DPP4;FAP;ERBB3;CNTFR;KCNE4;DSG2	geneontology_Cellular_Component
1970	GO:0070820	tertiary granule	http://amigo.geneontology.org/amigo/term/GO:0070820	119	16	4.505825243	3.550958845	9.94E-06	0.000292698	230;1265;2357;2358;2919;3240;3958;4057;4069;4318;5328;5473;5806;6515;22918;23601	SLC2A3;PLAU;PTX3;ALDOC;LGALS3;CD93;FPR2;MMP9;CLEC5A;CNN2;CXCL1;HP;LTF;LYZ;FPR1;PPBP	geneontology_Cellular_Component
1971	GO:0071437	invadopodium	http://amigo.geneontology.org/amigo/term/GO:0071437	15	6	0.567961165	10.56410256	1.06E-05	0.000300191	1803;2191;3675;4478;5329;10630	PLAUR;PDPN;MSN;ITGA3;DPP4;FAP	geneontology_Cellular_Component
1972	GO:0005913	cell-cell adherens junction	http://amigo.geneontology.org/amigo/term/GO:0005913	96	14	3.634951456	3.851495726	1.39E-05	0.000378522	87;301;302;1016;1501;1674;3875;4627;6282;9124;9260;10397;23418;29119	CTNNA3;ANXA2;S100A11;ACTN1;PDLIM7;CRB1;PDLIM1;NDRG1;MYH9;DES;CDH18;ANXA1;KRT18;CTNND2	geneontology_Cellular_Component
1973	GO:0005583	fibrillar collagen trimer	http://amigo.geneontology.org/amigo/term/GO:0005583	10	5	0.378640777	13.20512821	1.63E-05	0.000412487	1277;1278;1281;1289;4060	COL1A1;COL5A1;COL3A1;COL1A2;LUM	geneontology_Cellular_Component
1974	GO:0098643	banded collagen fibril	http://amigo.geneontology.org/amigo/term/GO:0098643	10	5	0.378640777	13.20512821	1.63E-05	0.000412487	1277;1278;1281;1289;4060	COL1A1;COL5A1;COL3A1;COL1A2;LUM	geneontology_Cellular_Component
1975	GO:0035580	specific granule lumen	http://amigo.geneontology.org/amigo/term/GO:0035580	42	9	1.590291262	5.659340659	2.14E-05	0.00052237	1265;2919;3240;4057;4069;5806;5873;6590;56729	PTX3;RAB27A;RETN;CNN2;CXCL1;HP;LTF;LYZ;SLPI	geneontology_Cellular_Component
1976	GO:0098978	glutamatergic synapse	http://amigo.geneontology.org/amigo/term/GO:0098978	300	27	11.3592233	2.376923077	2.62E-05	0.000597629	87;491;1607;2047;2823;2895;3556;3751;4885;4983;5217;5327;6405;6456;7143;8404;8787;8829;10397;10675;11346;23236;53616;53826;63827;64101;84152	EPHB1;NRP1;PPP1R1B;PFN2;SYNPO;ACTN1;PLCB1;OPHN1;ADAM22;TNR;GRID2;DGKB;PLAT;NDRG1;BCAN;RGS9;FXYD6;IL1RAP;SPARCL1;LRRC4;ATP2B2;GPM6A;SEMA3F;SH3GL2;CSPG5;KCND2;NPTX2	geneontology_Cellular_Component
1977	GO:1904724	tertiary granule lumen	http://amigo.geneontology.org/amigo/term/GO:1904724	43	9	1.62815534	5.527728086	2.62E-05	0.000597629	230;1265;2919;3240;4057;4069;4318;5473;5806	PTX3;ALDOC;MMP9;CNN2;CXCL1;HP;LTF;LYZ;PPBP	geneontology_Cellular_Component
1978	GO:0098552	side of membrane	http://amigo.geneontology.org/amigo/term/GO:0098552	395	32	14.95631068	2.139565076	3.92E-05	0.000865755	290;301;361;929;1271;2213;2242;2670;2683;2769;3383;3554;3559;3575;3675;3678;3949;4684;4885;5027;6338;6382;6769;7036;7057;7852;9180;9332;9466;29126;54206;100133941	FES;ICAM1;CD163;ITGA5;SDC1;FCGR2B;THBS1;OSMR;ANPEP;B4GALT1;GNA15;CD14;IL27RA;P2RX7;LDLR;IL2RA;NCAM1;IL7R;ERRFI1;CXCR4;IL1R1;ITGA3;TFR2;CD274;STAC;ANXA1;SCNN1B;CD24;NPTX2;GFAP;AQP4;CNTFR	geneontology_Cellular_Component
1979	GO:0031093	platelet alpha granule lumen	http://amigo.geneontology.org/amigo/term/GO:0031093	56	10	2.12038835	4.716117216	4.04E-05	0.000865755	87;710;2162;2335;5054;5265;5473;7057;7076;7422	TIMP1;F13A1;ACTN1;THBS1;SERPING1;FN1;SERPINA1;VEGFA;SERPINE1;PPBP	geneontology_Cellular_Component
1980	GO:0044297	cell body	http://amigo.geneontology.org/amigo/term/GO:0044297	453	35	17.15242718	2.040527537	4.56E-05	0.000947584	283;429;478;1152;1410;1501;2213;2670;2706;2823;2893;3676;3710;3745;3751;3767;3781;3783;4038;4133;4137;4885;5027;5126;6121;6456;6515;7133;8829;9499;9610;9627;11346;84152;92737	SLC2A3;ITPR3;NRP1;CRYAB;FCGR2B;PPP1R1B;SYNPO;RIN1;ANG;KCNN2;KCNB1;MYOT;P2RX7;ASCL1;MAPT;PCSK2;GRIA4;DNER;MAP2;TNFRSF1B;KCNN4;LRP4;GPM6A;KCNJ11;GJB2;RPE65;SNCAIP;ITGA4;SH3GL2;CKB;KCND2;NPTX2;GFAP;CTNND2;ATP1A3	geneontology_Cellular_Component
1981	GO:0031256	leading edge membrane	http://amigo.geneontology.org/amigo/term/GO:0031256	138	16	5.225242718	3.062058714	6.41E-05	0.001265445	1803;2191;3678;3745;3767;4137;6092;10253;10395;10630;23122;23129;55612;64787;81848;83871	RAB34;CLASP2;ITGA5;PLXND1;FERMT1;KCNB1;PDPN;SPRY4;ROBO2;MAPT;SPRY2;KCNJ11;DLC1;EPS8L2;DPP4;FAP	geneontology_Cellular_Component
1982	GO:0032432	actin filament bundle	http://amigo.geneontology.org/amigo/term/GO:0032432	59	10	2.233980583	4.476314646	6.44E-05	0.001265445	87;1265;1410;4627;5358;8572;9260;10398;11346;54751	CRYAB;SYNPO;ACTN1;PDLIM7;FBLIM1;MYH9;CNN2;MYL9;PLS3;PDLIM4	geneontology_Cellular_Component
1983	GO:0005911	cell-cell junction	http://amigo.geneontology.org/amigo/term/GO:0005911	353	29	13.36601942	2.169681122	7.09E-05	0.001353504	87;117;301;302;477;1016;1265;1305;1501;1674;1803;1829;2683;2706;3678;3767;3875;4627;5027;6282;9124;9260;10076;10397;11346;23418;29119;51599;57817	CTNNA3;ANXA2;S100A11;ITGA5;SYNPO;ACTN1;PTPRU;PDLIM7;CRB1;LSR;B4GALT1;PDLIM1;P2RX7;NDRG1;HAMP;MYH9;ATP1A2;CNN2;COL13A1;KCNJ11;DES;GJB2;CDH18;ANXA1;KRT18;DPP4;ADCYAP1R1;CTNND2;DSG2	geneontology_Cellular_Component
1984	GO:0005775	vacuolar lumen	http://amigo.geneontology.org/amigo/term/GO:0005775	125	15	4.733009709	3.169230769	7.27E-05	0.001353504	302;1075;1508;1513;2171;3339;4060;4069;6036;6382;6385;10675;56729;63827;129807	ANXA2;NEU4;SDC1;RETN;BCAN;RNASE2;HSPG2;CTSB;SDC4;LUM;CTSC;CSPG5;FABP5;LYZ;CTSK	geneontology_Cellular_Component
1985	GO:0043025	neuronal cell body	http://amigo.geneontology.org/amigo/term/GO:0043025	394	31	14.9184466	2.077964337	8.97E-05	0.001614581	283;429;478;1152;1410;1501;2823;2893;3676;3710;3745;3751;3767;3781;3783;4038;4133;4137;4885;5027;5126;6456;6515;7133;8829;9499;9610;9627;11346;84152;92737	SLC2A3;ITPR3;NRP1;CRYAB;PPP1R1B;SYNPO;RIN1;ANG;KCNN2;KCNB1;MYOT;P2RX7;ASCL1;MAPT;PCSK2;GRIA4;DNER;MAP2;TNFRSF1B;KCNN4;LRP4;GPM6A;KCNJ11;SNCAIP;ITGA4;SH3GL2;CKB;KCND2;NPTX2;CTNND2;ATP1A3	geneontology_Cellular_Component
1986	GO:0000323	lytic vacuole	http://amigo.geneontology.org/amigo/term/GO:0000323	451	34	17.07669903	1.991017113	9.54E-05	0.001614581	290;301;302;1075;1291;1508;1513;1803;2171;2357;2670;2683;3339;3553;3949;4060;4069;4878;5551;5873;6036;6284;6382;6385;7128;7852;10203;10410;10675;23682;56729;63827;114990;129807	ANXA2;TNFAIP3;NEU4;VASN;SDC1;RAB27A;ANPEP;RETN;B4GALT1;PRF1;COL6A1;RAB38;LDLR;BCAN;RNASE2;HSPG2;CTSB;CXCR4;S100A13;SDC4;IFITM3;LUM;CTSC;ANXA1;NPPA;CSPG5;FABP5;DPP4;LYZ;CTSK;GFAP;IL1B;FPR1;CALCRL	geneontology_Cellular_Component
1987	GO:0005764	lysosome	http://amigo.geneontology.org/amigo/term/GO:0005764	451	34	17.07669903	1.991017113	9.54E-05	0.001614581	290;301;302;1075;1291;1508;1513;1803;2171;2357;2670;2683;3339;3553;3949;4060;4069;4878;5551;5873;6036;6284;6382;6385;7128;7852;10203;10410;10675;23682;56729;63827;114990;129807	ANXA2;TNFAIP3;NEU4;VASN;SDC1;RAB27A;ANPEP;RETN;B4GALT1;PRF1;COL6A1;RAB38;LDLR;BCAN;RNASE2;HSPG2;CTSB;CXCR4;S100A13;SDC4;IFITM3;LUM;CTSC;ANXA1;NPPA;CSPG5;FABP5;DPP4;LYZ;CTSK;GFAP;IL1B;FPR1;CALCRL	geneontology_Cellular_Component
1988	GO:0030667	secretory granule membrane	http://amigo.geneontology.org/amigo/term/GO:0030667	205	20	7.762135922	2.576610381	9.78E-05	0.001614581	290;728;929;952;2171;2212;2357;2358;2683;3710;3958;5099;5328;5329;5873;6515;7133;8153;22918;23601	PLAUR;SLC2A3;PLAU;ITPR3;RAB27A;LGALS3;ANPEP;B4GALT1;CD93;C5AR1;CD14;PCDH7;FPR2;CLEC5A;TNFRSF1B;CD38;FCGR2A;FABP5;RND2;FPR1	geneontology_Cellular_Component
1989	GO:0043197	dendritic spine	http://amigo.geneontology.org/amigo/term/GO:0043197	143	16	5.414563107	2.954993724	9.85E-05	0.001614581	477;1410;2213;2823;2893;2895;3751;3781;4137;4915;4983;8572;11178;11346;64101;84152	LZTS1;CRYAB;FCGR2B;PPP1R1B;SYNPO;KCNN2;OPHN1;GRID2;NTRK2;MAPT;GRIA4;ATP1A2;LRRC4;GPM6A;PDLIM4;KCND2	geneontology_Cellular_Component
1990	GO:0031253	cell projection membrane	http://amigo.geneontology.org/amigo/term/GO:0031253	255	23	9.655339806	2.382101559	0.000100483	0.001614581	358;768;1803;2191;2683;3675;3678;3745;3767;4137;4478;5329;6092;8787;10253;10395;10630;23122;23129;55612;64787;81848;83871	PLAUR;RAB34;CLASP2;ITGA5;PLXND1;FERMT1;KCNB1;B4GALT1;PDPN;MSN;SPRY4;ROBO2;RGS9;MAPT;CA9;SPRY2;KCNJ11;ITGA3;DLC1;EPS8L2;AQP1;DPP4;FAP	geneontology_Cellular_Component
1991	GO:0044309	neuron spine	http://amigo.geneontology.org/amigo/term/GO:0044309	145	16	5.490291262	2.91423519	0.000116265	0.001826657	477;1410;2213;2823;2893;2895;3751;3781;4137;4915;4983;8572;11178;11346;64101;84152	LZTS1;CRYAB;FCGR2B;PPP1R1B;SYNPO;KCNN2;OPHN1;GRID2;NTRK2;MAPT;GRIA4;ATP1A2;LRRC4;GPM6A;PDLIM4;KCND2	geneontology_Cellular_Component
1992	GO:0001726	ruffle	http://amigo.geneontology.org/amigo/term/GO:0001726	146	16	5.52815534	2.894274675	0.000126146	0.001938808	87;302;2191;3678;4627;6282;9260;10253;10395;10630;23122;51330;55612;64787;81848;83871	ANXA2;RAB34;S100A11;CLASP2;ITGA5;ACTN1;PDLIM7;FERMT1;PDPN;SPRY4;MYH9;SPRY2;DLC1;EPS8L2;TNFRSF12A;FAP	geneontology_Cellular_Component
1993	GO:0031091	platelet alpha granule	http://amigo.geneontology.org/amigo/term/GO:0031091	78	11	2.953398058	3.72452334	0.000157985	0.002376491	87;710;2162;2335;5054;5099;5265;5473;7057;7076;7422	TIMP1;F13A1;ACTN1;THBS1;SERPING1;PCDH7;FN1;SERPINA1;VEGFA;SERPINE1;PPBP	geneontology_Cellular_Component
1994	GO:0045211	postsynaptic membrane	http://amigo.geneontology.org/amigo/term/GO:0045211	248	22	9.390291262	2.342845327	0.000180404	0.002657201	491;1272;1305;2171;2893;2895;2900;3745;3751;8572;8787;8829;9123;9568;10675;11178;11346;23017;53616;53826;64101;79870	SLC16A3;NRP1;LZTS1;SYNPO;CNTN1;KCNB1;ADAM22;GRID2;FAIM2;RGS9;FXYD6;GRIA4;COL13A1;LRRC4;ATP2B2;GRIK4;BAALC;GABBR2;CSPG5;PDLIM4;FABP5;KCND2	geneontology_Cellular_Component
1995	GO:0005796	Golgi lumen	http://amigo.geneontology.org/amigo/term/GO:0005796	80	11	3.029126214	3.631410256	0.000198861	0.002869285	3339;4060;4320;4323;4582;6382;6385;7473;10675;50512;63827	MMP14;SDC1;WNT3;BCAN;MMP11;HSPG2;MUC1;SDC4;LUM;PODXL2;CSPG5	geneontology_Cellular_Component
1996	GO:0016323	basolateral plasma membrane	http://amigo.geneontology.org/amigo/term/GO:0016323	169	17	6.399029126	2.656653012	0.000223847	0.003165192	301;302;358;361;728;768;952;2064;2065;2683;3675;3766;3949;4233;4478;7253;10630	ANXA2;TSHR;B4GALT1;PDPN;C5AR1;MSN;LDLR;KCNJ10;CA9;CD38;ITGA3;ERBB2;AQP1;ANXA1;MET;ERBB3;AQP4	geneontology_Cellular_Component
1997	GO:0031225	anchored component of membrane	http://amigo.geneontology.org/amigo/term/GO:0031225	99	12	3.748543689	3.201243201	0.000345169	0.004784996	929;1271;1272;4045;4684;4974;4978;5329;63827;79465;80328;100133941	PLAUR;CNTN1;ULBP2;CD14;BCAN;ULBP3;NCAM1;LSAMP;OMG;CD24;CNTFR;OPCML	geneontology_Cellular_Component
1998	GO:0031252	cell leading edge	http://amigo.geneontology.org/amigo/term/GO:0031252	336	26	12.7223301	2.043650794	0.000428749	0.005829335	87;302;1803;2191;3678;3745;3767;4137;4627;5880;6092;6282;7852;8572;9260;10253;10395;10630;23122;23129;29119;51330;55612;64787;81848;83871	CTNNA3;ANXA2;RAB34;S100A11;CLASP2;ITGA5;ACTN1;PLXND1;PDLIM7;FERMT1;RAC2;KCNB1;PDPN;SPRY4;ROBO2;MYH9;MAPT;SPRY2;CXCR4;KCNJ11;DLC1;EPS8L2;TNFRSF12A;PDLIM4;DPP4;FAP	geneontology_Cellular_Component
1999	GO:0044437	vacuolar part	http://amigo.geneontology.org/amigo/term/GO:0044437	355	27	13.44174757	2.008667389	0.000437834	0.005840537	290;302;534;1075;1291;1508;1513;1803;2171;2357;2670;2683;3339;3949;4060;4069;6036;6382;6385;7056;8714;10410;10675;56729;63827;114990;129807	ANXA2;THBD;NEU4;VASN;SDC1;ABCC3;ANPEP;RETN;B4GALT1;COL6A1;LDLR;BCAN;RNASE2;HSPG2;CTSB;SDC4;IFITM3;LUM;ATP6V1G2;CTSC;CSPG5;FABP5;DPP4;LYZ;CTSK;GFAP;FPR1	geneontology_Cellular_Component
2000	GO:0016324	apical plasma membrane	http://amigo.geneontology.org/amigo/term/GO:0016324	233	20	8.822330097	2.266974799	0.000538972	0.007056535	301;358;1271;1803;1829;2013;2064;2065;2335;3485;4478;4582;5873;6338;9180;9429;10630;23418;23704;28514	OSMR;RAB27A;CRB1;EMP2;PDPN;MSN;ABCG2;IGFBP2;FN1;DLL1;MUC1;ERBB2;AQP1;ANXA1;SCNN1B;DPP4;ERBB3;CNTFR;KCNE4;DSG2	geneontology_Cellular_Component
2001	GO:0043209	myelin sheath	http://amigo.geneontology.org/amigo/term/GO:0043209	136	14	5.149514563	2.718702866	0.000626398	0.008008137	302;477;1152;1272;1410;2064;2670;3710;3767;4478;5354;10397;23236;26227	ANXA2;ITPR3;CRYAB;PLCB1;CNTN1;MSN;NDRG1;PHGDH;ATP1A2;PLP1;KCNJ11;ERBB2;CKB;GFAP	geneontology_Cellular_Component
2002	GO:0043202	lysosomal lumen	http://amigo.geneontology.org/amigo/term/GO:0043202	64	9	2.423300971	3.713942308	0.000634308	0.008008137	1508;1513;3339;4060;6382;6385;10675;63827;129807	NEU4;SDC1;BCAN;HSPG2;CTSB;SDC4;LUM;CSPG5;CTSK	geneontology_Cellular_Component
2003	GO:0098797	plasma membrane protein complex	http://amigo.geneontology.org/amigo/term/GO:0098797	468	32	17.72038835	1.805829498	0.000855002	0.010605031	355;477;478;650;1016;1271;1305;2706;2769;2893;2895;2900;3339;3569;3675;3676;3678;3745;3751;3767;3783;6328;6464;7036;8325;9180;9568;10203;11117;23704;30818;56479	SHC1;ITGA5;OSMR;KCNB1;SCN3A;GRID2;GNA15;KCNIP3;IL6;FAS;GRIA4;ATP1A2;HSPG2;EMILIN1;KCNN4;COL13A1;GRIK4;KCNJ11;GABBR2;GJB2;ITGA3;TFR2;FZD8;CDH18;KCNQ5;ITGA4;BMP2;KCND2;CALCRL;CNTFR;ATP1A3;KCNE4	geneontology_Cellular_Component
2004	GO:0001725	stress fiber	http://amigo.geneontology.org/amigo/term/GO:0001725	54	8	2.044660194	3.912630579	0.000888035	0.010641371	87;1265;4627;8572;9260;10398;11346;54751	SYNPO;ACTN1;PDLIM7;FBLIM1;MYH9;CNN2;MYL9;PDLIM4	geneontology_Cellular_Component
2005	GO:0097517	contractile actin filament bundle	http://amigo.geneontology.org/amigo/term/GO:0097517	54	8	2.044660194	3.912630579	0.000888035	0.010641371	87;1265;4627;8572;9260;10398;11346;54751	SYNPO;ACTN1;PDLIM7;FBLIM1;MYH9;CNN2;MYL9;PDLIM4	geneontology_Cellular_Component
2006	GO:0032587	ruffle membrane	http://amigo.geneontology.org/amigo/term/GO:0032587	81	10	3.066990291	3.260525483	0.000919289	0.010832288	2191;3678;10253;10395;10630;23122;55612;64787;81848;83871	RAB34;CLASP2;ITGA5;FERMT1;PDPN;SPRY4;SPRY2;DLC1;EPS8L2;FAP	geneontology_Cellular_Component
2007	GO:0042383	sarcolemma	http://amigo.geneontology.org/amigo/term/GO:0042383	117	12	4.430097087	2.708744247	0.001554229	0.018013768	301;302;358;477;1291;1292;1293;1674;3745;3767;6769;9499	ANXA2;COL6A2;KCNB1;MYOT;COL6A1;COL6A3;ATP1A2;KCNJ11;DES;STAC;AQP1;ANXA1	geneontology_Cellular_Component
2008	GO:0098936	intrinsic component of postsynaptic membrane	http://amigo.geneontology.org/amigo/term/GO:0098936	87	10	3.294174757	3.035661656	0.001601713	0.018264692	1272;2895;2900;3751;8829;9123;10675;53616;53826;64101	SLC16A3;NRP1;CNTN1;ADAM22;GRID2;FXYD6;LRRC4;GRIK4;CSPG5;KCND2	geneontology_Cellular_Component
2009	GO:0014704	intercalated disc	http://amigo.geneontology.org/amigo/term/GO:0014704	49	7	1.855339806	3.772893773	0.00229839	0.025793041	87;477;1674;1829;3767;29119;57817	CTNNA3;ACTN1;HAMP;ATP1A2;KCNJ11;DES;DSG2	geneontology_Cellular_Component
2010	GO:0060076	excitatory synapse	http://amigo.geneontology.org/amigo/term/GO:0060076	37	6	1.400970874	4.282744283	0.002434546	0.026894127	2895;3675;3765;9123;27286;64101	SLC16A3;GRID2;KCNJ9;SRPX2;LRRC4;ITGA3	geneontology_Cellular_Component
2011	GO:0072562	blood microparticle	http://amigo.geneontology.org/amigo/term/GO:0072562	94	10	3.559223301	2.809601746	0.00286517	0.031164238	590;710;715;716;1192;2162;2335;3240;3310;4478	CLIC1;C1R;F13A1;SERPING1;C1S;BCHE;MSN;FN1;HSPA6;HP	geneontology_Cellular_Component
2012	GO:0098802	plasma membrane receptor complex	http://amigo.geneontology.org/amigo/term/GO:0098802	160	14	6.058252427	2.310897436	0.002990487	0.031676816	650;1271;2893;2895;2900;3569;3675;3676;3678;7036;9180;9568;10203;11117	ITGA5;OSMR;GRID2;IL6;GRIA4;EMILIN1;GRIK4;GABBR2;ITGA3;TFR2;ITGA4;BMP2;CALCRL;CNTFR	geneontology_Cellular_Component
2013	GO:0042641	actomyosin	http://amigo.geneontology.org/amigo/term/GO:0042641	65	8	2.461165049	3.250493097	0.003001905	0.031676816	87;1265;4627;8572;9260;10398;11346;54751	SYNPO;ACTN1;PDLIM7;FBLIM1;MYH9;CNN2;MYL9;PDLIM4	geneontology_Cellular_Component
2014	GO:0044853	plasma membrane raft	http://amigo.geneontology.org/amigo/term/GO:0044853	96	10	3.634951456	2.751068376	0.003344033	0.034768106	117;477;2013;3162;3751;4038;5743;10395;26509;30846	EMP2;EHD2;PTGS2;ATP1A2;MYOF;LRP4;DLC1;HMOX1;KCND2;ADCYAP1R1	geneontology_Cellular_Component
2015	GO:0099240	intrinsic component of synaptic membrane	http://amigo.geneontology.org/amigo/term/GO:0099240	129	12	4.884466019	2.456768038	0.003536941	0.036240833	1272;2823;2895;2900;3751;3765;8829;9123;10675;53616;53826;64101	SLC16A3;NRP1;CNTN1;ADAM22;GRID2;KCNJ9;FXYD6;LRRC4;GRIK4;GPM6A;CSPG5;KCND2	geneontology_Cellular_Component
2016	GO:0098858	actin-based cell projection	http://amigo.geneontology.org/amigo/term/GO:0098858	148	13	5.603883495	2.31981982	0.004022838	0.040431204	284;768;2047;2683;2823;3675;4133;4478;4885;10083;10630;23418;64787	EPHB1;CRB1;USH1C;B4GALT1;PDPN;MSN;CA9;MAP2;GPM6A;ITGA3;EPS8L2;ANGPT1;NPTX2	geneontology_Cellular_Component
2017	GO:0031258	lamellipodium membrane	http://amigo.geneontology.org/amigo/term/GO:0031258	18	4	0.681553398	5.868945869	0.004060277	0.040431204	1803;2191;10630;23129	PLXND1;PDPN;DPP4;FAP	geneontology_Cellular_Component
2018	GO:0099055	integral component of postsynaptic membrane	http://amigo.geneontology.org/amigo/term/GO:0099055	85	9	3.218446602	2.79638009	0.004727658	0.046174872	2895;2900;3751;8829;9123;10675;53616;53826;64101	SLC16A3;NRP1;ADAM22;GRID2;FXYD6;LRRC4;GRIK4;CSPG5;KCND2	geneontology_Cellular_Component
2019	GO:0005901	caveola	http://amigo.geneontology.org/amigo/term/GO:0005901	70	8	2.650485437	3.018315018	0.004767702	0.046174872	117;477;2013;3162;5743;10395;26509;30846	EMP2;EHD2;PTGS2;ATP1A2;MYOF;DLC1;HMOX1;ADCYAP1R1	geneontology_Cellular_Component
2020	GO:0101002	ficolin-1-rich granule	http://amigo.geneontology.org/amigo/term/GO:0101002	152	13	5.755339806	2.25877193	0.005042929	0.048180413	230;240;1508;2357;2358;3101;3310;3958;4318;5265;5836;6515;22918	PYGL;SLC2A3;HK3;ALDOC;LGALS3;CD93;FPR2;MMP9;HSPA6;CTSB;ALOX5;SERPINA1;FPR1	geneontology_Cellular_Component
2021	GO:0045178	basal part of cell	http://amigo.geneontology.org/amigo/term/GO:0045178	43	6	1.62815534	3.685152057	0.005277137	0.04974581	358;2064;2065;2191;4233;23122	CLASP2;ERBB2;AQP1;MET;FAP;ERBB3	geneontology_Cellular_Component
2112	GO:0005201	extracellular matrix structural constituent	http://amigo.geneontology.org/amigo/term/GO:0005201	116	34	5.330067601	6.378905963	0	0	165;1277;1278;1281;1282;1284;1289;1291;1292;1293;1295;1296;1305;1893;2192;2335;3339;3371;3910;3912;3915;4053;4060;5118;7045;7057;7980;10516;11117;22795;25878;30008;80781;84034	TGFBI;EFEMP2;COL6A2;COL1A1;COL5A1;MXRA5;LAMB1;THBS1;PCOLCE;EMILIN2;LTBP2;COL6A1;COL3A1;COL1A2;COL4A1;COL4A2;COL18A1;COL8A1;LAMA4;FN1;COL6A3;FBLN1;LAMC1;HSPG2;EMILIN1;ECM1;COL13A1;NID2;AEBP1;LUM;TNC;TFPI2;FBLN5;COL8A2	geneontology_Molecular_Function
2113	GO:0019838	growth factor binding	http://amigo.geneontology.org/amigo/term/GO:0019838	114	26	5.238169883	4.96356563	6.61E-12	3.14E-09	1277;1278;1281;1282;1289;1291;2064;2065;3485;3486;3487;3489;3554;3557;3559;4053;4915;6284;6464;7057;7850;8829;9180;11082;27286;114990	SHC1;NRP1;VASN;COL1A1;COL5A1;THBS1;OSMR;LTBP2;NTRK2;COL6A1;COL3A1;COL1A2;COL4A1;IGFBP6;IGFBP2;IL2RA;IL1RN;S100A13;SRPX2;IGFBP4;IL1R1;IGFBP3;ERBB2;ESM1;ERBB3;IL1R2	geneontology_Molecular_Function
2114	GO:0030020	extracellular matrix structural constituent conferring tensile strength	http://amigo.geneontology.org/amigo/term/GO:0030020	29	13	1.3325169	9.755973825	1.19E-10	3.78E-08	1277;1278;1281;1282;1284;1289;1291;1292;1293;1295;1296;1305;80781	COL6A2;COL1A1;COL5A1;COL6A1;COL3A1;COL1A2;COL4A1;COL4A2;COL18A1;COL8A1;COL6A3;COL13A1;COL8A2	geneontology_Molecular_Function
2115	GO:0005125	cytokine activity	http://amigo.geneontology.org/amigo/term/GO:0005125	165	27	7.581561673	3.561271564	7.14E-09	1.70E-06	650;970;1440;2660;2919;2920;2921;3553;3557;3569;3589;3976;5473;6347;6354;6357;6364;6372;6374;6398;6696;7076;7422;8740;9518;10135;23529	CLCF1;TIMP1;LIF;MSTN;CXCL3;SECTM1;CXCL5;CCL20;NAMPT;CCL2;IL6;TNFSF14;CSF3;IL1RN;CCL7;CXCL1;CXCL2;VEGFA;CXCL6;CD70;SPP1;IL11;BMP2;IL1B;PPBP;GDF15;CCL13	geneontology_Molecular_Function
2116	GO:0004252	serine-type endopeptidase activity	http://amigo.geneontology.org/amigo/term/GO:0004252	117	22	5.376016459	4.092249376	1.34E-08	2.55E-06	715;716;1075;1508;1513;1803;2191;3240;3426;4057;4312;4316;4318;4320;4323;4327;5122;5126;5327;5328;5648;51279	C1RL;PLAU;MMP14;C1R;CFI;MMP19;C1S;PLAT;PCSK1;MMP9;PCSK2;MMP11;CTSB;HP;MMP7;MMP1;MASP1;CTSC;LTF;DPP4;FAP;CTSK	geneontology_Molecular_Function
2117	GO:0005509	calcium ion binding	http://amigo.geneontology.org/amigo/term/GO:0005509	458	49	21.04457725	2.328390797	2.25E-08	3.56E-06	87;301;302;715;716;1016;1607;1829;2192;3339;3710;3949;4017;4038;4053;4854;5099;5320;5322;5358;5551;5648;6275;6279;6280;6281;6282;6283;6284;6585;7056;7057;8404;10398;10516;10627;11167;22795;22918;23236;23418;28514;30008;30818;30846;57333;80303;85407;92737	ANXA2;THBD;S100A11;EFEMP2;MYL12A;ITPR3;S100A8;S100A9;C1R;ACTN1;THBS1;PLCB1;CRB1;NKD1;C1S;EHD2;LTBP2;CD93;PRF1;KCNIP3;DGKB;EFHD1;RCN3;LDLR;PCDH7;FSTL1;S100A4;S100A10;DNER;FBLN1;HSPG2;NOTCH3;DLL1;MYL9;S100A13;SPARCL1;NID2;PLA2G5;PLS3;LRP4;PLA2G2A;MASP1;CDH18;SLIT1;LOXL2;FBLN5;ANXA1;S100A12;DSG2	geneontology_Molecular_Function
2118	GO:0048018	receptor ligand activity	http://amigo.geneontology.org/amigo/term/GO:0048018	349	40	16.03615166	2.494364037	7.50E-08	1.02E-05	133;650;970;1440;2660;2919;2920;2921;3553;3557;3569;3589;3958;3976;4137;4192;4828;4878;5473;6288;6289;6347;6354;6357;6364;6372;6374;6398;6405;6696;7076;7422;7473;8740;9518;10135;10675;23529;56729;57817	CLCF1;TIMP1;LIF;MSTN;MDK;CXCL3;WNT3;SECTM1;LGALS3;CXCL5;RETN;NMB;CCL20;NAMPT;ADM;CCL2;HAMP;IL6;TNFSF14;MAPT;CSF3;IL1RN;CCL7;CXCL1;CXCL2;SAA1;VEGFA;SEMA3F;CXCL6;CD70;SAA2;NPPA;CSPG5;SPP1;IL11;BMP2;IL1B;PPBP;GDF15;CCL13	geneontology_Molecular_Function
2119	GO:0008236	serine-type peptidase activity	http://amigo.geneontology.org/amigo/term/GO:0008236	130	22	5.973351621	3.683024438	9.75E-08	1.16E-05	715;716;1075;1508;1513;1803;2191;3240;3426;4057;4312;4316;4318;4320;4323;4327;5122;5126;5327;5328;5648;51279	C1RL;PLAU;MMP14;C1R;CFI;MMP19;C1S;PLAT;PCSK1;MMP9;PCSK2;MMP11;CTSB;HP;MMP7;MMP1;MASP1;CTSC;LTF;DPP4;FAP;CTSK	geneontology_Molecular_Function
2120	GO:0005518	collagen binding	http://amigo.geneontology.org/amigo/term/GO:0005518	55	14	2.527187224	5.539755767	1.18E-07	1.20E-05	165;871;1508;1513;2335;3675;4060;4318;5118;7045;7057;8404;9902;22795	TGFBI;MRC2;THBS1;PCOLCE;SERPINH1;FN1;MMP9;CTSB;SPARCL1;NID2;AEBP1;LUM;ITGA3;CTSK	geneontology_Molecular_Function
2121	GO:0017171	serine hydrolase activity	http://amigo.geneontology.org/amigo/term/GO:0017171	132	22	6.065249339	3.627221038	1.29E-07	1.20E-05	715;716;1075;1508;1513;1803;2191;3240;3426;4057;4312;4316;4318;4320;4323;4327;5122;5126;5327;5328;5648;51279	C1RL;PLAU;MMP14;C1R;CFI;MMP19;C1S;PLAT;PCSK1;MMP9;PCSK2;MMP11;CTSB;HP;MMP7;MMP1;MASP1;CTSC;LTF;DPP4;FAP;CTSK	geneontology_Molecular_Function
2122	GO:0005178	integrin binding	http://amigo.geneontology.org/amigo/term/GO:0005178	112	20	5.146272166	3.886308255	1.51E-07	1.20E-05	87;1281;1289;2013;2191;2335;2670;3381;3383;3553;3675;3678;4323;4627;7045;7057;10516;11082;11117;53616	ICAM1;TGFBI;MMP14;ITGA5;COL5A1;ACTN1;THBS1;ADAM22;EMP2;IBSP;COL3A1;MYH9;FN1;EMILIN1;ITGA3;ESM1;FBLN5;FAP;GFAP;IL1B	geneontology_Molecular_Function
2123	GO:0001968	fibronectin binding	http://amigo.geneontology.org/amigo/term/GO:0001968	21	9	0.964926031	9.327139811	1.52E-07	1.20E-05	1513;2192;3486;3489;3675;3676;6385;7057;7422	THBS1;IGFBP6;FBLN1;SDC4;IGFBP3;VEGFA;ITGA3;ITGA4;CTSK	geneontology_Molecular_Function
2124	GO:0002020	protease binding	http://amigo.geneontology.org/amigo/term/GO:0002020	115	20	5.284118742	3.7849263	2.36E-07	1.73E-05	302;624;970;1277;1278;1281;1475;1803;1893;2191;2335;3554;3675;3949;5054;5265;7076;7079;7128;54507	TIMP1;ANXA2;TNFAIP3;COL1A1;BDKRB2;ADAMTSL4;TIMP4;COL3A1;COL1A2;LDLR;CSTA;FN1;ECM1;SERPINA1;IL1R1;SERPINE1;CD70;ITGA3;DPP4;FAP	geneontology_Molecular_Function
2125	GO:0030545	receptor regulator activity	http://amigo.geneontology.org/amigo/term/GO:0030545	371	40	17.04702655	2.346450267	3.89E-07	2.64E-05	133;650;970;1440;2660;2919;2920;2921;3553;3557;3569;3589;3958;3976;4137;4192;4828;4878;5473;6288;6289;6347;6354;6357;6364;6372;6374;6398;6405;6696;7076;7422;7473;8740;9518;10135;10675;23529;56729;57817	CLCF1;TIMP1;LIF;MSTN;MDK;CXCL3;WNT3;SECTM1;LGALS3;CXCL5;RETN;NMB;CCL20;NAMPT;ADM;CCL2;HAMP;IL6;TNFSF14;MAPT;CSF3;IL1RN;CCL7;CXCL1;CXCL2;SAA1;VEGFA;SEMA3F;CXCL6;CD70;SAA2;NPPA;CSPG5;SPP1;IL11;BMP2;IL1B;PPBP;GDF15;CCL13	geneontology_Molecular_Function
2126	GO:0008201	heparin binding	http://amigo.geneontology.org/amigo/term/GO:0008201	118	19	5.421965318	3.504264392	1.61E-06	0.000101683	283;1289;1305;2335;2660;4053;4057;4192;4316;5118;5322;6288;6354;6372;7057;7422;8829;9510;11167	MSTN;MDK;NRP1;COL5A1;ANG;THBS1;PCOLCE;LTBP2;FSTL1;FN1;ADAMTS1;CCL7;COL13A1;PLA2G5;MMP7;SAA1;VEGFA;CXCL6;LTF	geneontology_Molecular_Function
2127	GO:0005126	cytokine receptor binding	http://amigo.geneontology.org/amigo/term/GO:0005126	228	28	10.47633977	2.672689186	1.85E-06	0.000109815	650;970;1271;1440;1893;2660;2919;2920;2921;3553;3557;3569;3589;3678;3976;4615;5473;6347;6354;6357;6364;6372;6374;6464;7422;8740;9518;23529	CLCF1;LIF;MSTN;MYD88;SHC1;CXCL3;ITGA5;CXCL5;CCL20;CCL2;IL6;TNFSF14;CSF3;IL1RN;CCL7;ECM1;CXCL1;CXCL2;VEGFA;CXCL6;CD70;IL11;BMP2;IL1B;PPBP;CNTFR;GDF15;CCL13	geneontology_Molecular_Function
2128	GO:0048407	platelet-derived growth factor binding	http://amigo.geneontology.org/amigo/term/GO:0048407	11	6	0.505437445	11.87090521	3.46E-06	0.000182559	1277;1278;1281;1282;1289;1291	COL1A1;COL5A1;COL6A1;COL3A1;COL1A2;COL4A1	geneontology_Molecular_Function
2129	GO:0050786	RAGE receptor binding	http://amigo.geneontology.org/amigo/term/GO:0050786	11	6	0.505437445	11.87090521	3.46E-06	0.000182559	2357;6275;6279;6280;6283;6284	S100A8;S100A9;S100A4;S100A13;FPR1;S100A12	geneontology_Molecular_Function
2130	GO:0050840	extracellular matrix binding	http://amigo.geneontology.org/amigo/term/GO:0050840	45	11	2.067698638	5.319924189	4.21E-06	0.000210397	302;1893;3675;3956;3958;6696;7045;7057;7422;8404;59277	ANXA2;TGFBI;LGALS1;THBS1;LGALS3;NTN4;ECM1;SPARCL1;VEGFA;ITGA3;SPP1	geneontology_Molecular_Function
2131	GO:0005539	glycosaminoglycan binding	http://amigo.geneontology.org/amigo/term/GO:0005539	154	21	7.076124228	2.967726304	7.14E-06	0.00033919	283;1289;1305;2335;2660;4053;4057;4192;4316;5118;5322;6288;6354;6372;7057;7422;8829;9510;11167;50512;63827	MSTN;MDK;NRP1;COL5A1;ANG;THBS1;PCOLCE;LTBP2;BCAN;FSTL1;FN1;ADAMTS1;CCL7;COL13A1;PLA2G5;MMP7;SAA1;VEGFA;CXCL6;PODXL2;LTF	geneontology_Molecular_Function
2132	GO:0050839	cell adhesion molecule binding	http://amigo.geneontology.org/amigo/term/GO:0050839	424	40	19.48231606	2.053143984	1.11E-05	0.000501135	87;301;302;1016;1192;1265;1281;1289;1501;1829;2013;2191;2335;2670;2810;3381;3383;3553;3675;3676;3678;3875;3939;4323;4478;4627;4854;6282;7045;7057;8407;9124;10397;10516;11082;11117;29119;53616;64787;114990	CTNNA3;ICAM1;ANXA2;TGFBI;S100A11;CLIC1;MMP14;ITGA5;VASN;COL5A1;ACTN1;THBS1;ADAM22;EMP2;IBSP;PDLIM1;COL3A1;MSN;NDRG1;LDHA;MYH9;FN1;TAGLN2;NOTCH3;EMILIN1;CNN2;SFN;ITGA3;CDH18;ESM1;EPS8L2;ITGA4;FBLN5;ANXA1;KRT18;FAP;GFAP;IL1B;CTNND2;DSG2	geneontology_Molecular_Function
2133	GO:0008009	chemokine activity	http://amigo.geneontology.org/amigo/term/GO:0008009	42	10	1.929852062	5.18174434	1.49E-05	0.000642325	2919;2920;2921;5473;6347;6354;6357;6364;6372;6374	CXCL3;CXCL5;CCL20;CCL2;CCL7;CXCL1;CXCL2;CXCL6;PPBP;CCL13	geneontology_Molecular_Function
2134	GO:0019955	cytokine binding	http://amigo.geneontology.org/amigo/term/GO:0019955	109	16	5.00842559	3.194616694	3.51E-05	0.001450528	1271;3554;3557;3559;3676;5355;7057;7133;7538;7850;7852;8829;9180;9466;10630;114990	NRP1;VASN;THBS1;PLP2;OSMR;PDPN;IL27RA;IL2RA;IL1RN;TNFRSF1B;CXCR4;IL1R1;ITGA4;ZFP36;IL1R2;CNTFR	geneontology_Molecular_Function
2135	GO:0030246	carbohydrate binding	http://amigo.geneontology.org/amigo/term/GO:0030246	161	20	7.397766239	2.703518786	4.68E-05	0.001853016	1272;3101;3822;3956;3958;4017;4360;4885;5634;5806;5836;6515;8974;9902;11227;22918;23601;63827;81035;114805	PYGL;SLC2A3;HK3;PTX3;MRC2;LGALS1;CNTN1;LGALS3;PRPS2;P4HA2;CD93;GALNT5;BCAN;CLEC5A;GALNT13;MRC1;LOXL2;KLRC2;COLEC12;NPTX2	geneontology_Molecular_Function
2136	GO:1901681	sulfur compound binding	http://amigo.geneontology.org/amigo/term/GO:1901681	168	20	7.719408249	2.59087217	8.58E-05	0.003262108	283;1289;1305;2335;2660;4053;4057;4192;4316;5118;5322;6288;6354;6372;7057;7422;8829;9510;9536;11167	MSTN;MDK;NRP1;COL5A1;ANG;THBS1;PCOLCE;LTBP2;FSTL1;FN1;ADAMTS1;CCL7;COL13A1;PLA2G5;MMP7;SAA1;PTGES;VEGFA;CXCL6;LTF	geneontology_Molecular_Function
2137	GO:0042379	chemokine receptor binding	http://amigo.geneontology.org/amigo/term/GO:0042379	52	10	2.389340649	4.185255043	0.000105817	0.003866405	2919;2920;2921;5473;6347;6354;6357;6364;6372;6374	CXCL3;CXCL5;CCL20;CCL2;CCL7;CXCL1;CXCL2;CXCL6;PPBP;CCL13	geneontology_Molecular_Function
2138	GO:0061134	peptidase regulator activity	http://amigo.geneontology.org/amigo/term/GO:0061134	151	18	6.938277653	2.594303789	0.000188881	0.006645822	330;710;871;1075;1293;1475;2192;2335;4057;5054;5118;5265;5266;6590;7076;7079;7980;8740	TIMP1;BIRC3;PCOLCE;PI3;SERPING1;TIMP4;SERPINH1;TNFSF14;CSTA;FN1;COL6A3;FBLN1;SERPINA1;SERPINE1;CTSC;TFPI2;LTF;SLPI	geneontology_Molecular_Function
2139	GO:0004222	metalloendopeptidase activity	http://amigo.geneontology.org/amigo/term/GO:0004222	68	11	3.124522387	3.520538066	0.000244376	0.008290579	2191;4312;4316;4318;4320;4323;4327;8038;8728;9510;53616	ADAM12;MMP14;MMP19;ADAM22;MMP9;ADAMTS1;MMP11;MMP7;MMP1;FAP;ADAM19	geneontology_Molecular_Function
2140	GO:0004175	endopeptidase activity	http://amigo.geneontology.org/amigo/term/GO:0004175	283	27	13.00352699	2.076359746	0.000253081	0.008290579	715;716;1075;1508;1513;1803;2191;3240;3426;4057;4312;4316;4318;4320;4323;4327;5122;5126;5327;5328;5648;8038;8728;9510;25825;51279;53616	C1RL;ADAM12;PLAU;MMP14;C1R;CFI;MMP19;ADAM22;C1S;PLAT;PCSK1;BACE2;MMP9;PCSK2;ADAMTS1;MMP11;CTSB;HP;MMP7;MMP1;MASP1;CTSC;LTF;DPP4;FAP;CTSK;ADAM19	geneontology_Molecular_Function
2141	GO:0005267	potassium channel activity	http://amigo.geneontology.org/amigo/term/GO:0005267	80	12	3.67590869	3.264498934	0.000268591	0.008403015	358;2900;3745;3751;3765;3766;3767;3781;3783;23704;30818;56479	KCNN2;KCNB1;KCNIP3;KCNJ10;KCNJ9;KCNN4;GRIK4;KCNJ11;KCNQ5;AQP1;KCND2;KCNE4	geneontology_Molecular_Function
2142	GO:0015079	potassium ion transmembrane transporter activity	http://amigo.geneontology.org/amigo/term/GO:0015079	104	14	4.778681297	2.92967853	0.000274204	0.008403015	358;477;478;2900;3745;3751;3765;3766;3767;3781;3783;23704;30818;56479	KCNN2;KCNB1;KCNIP3;KCNJ10;KCNJ9;ATP1A2;KCNN4;GRIK4;KCNJ11;KCNQ5;AQP1;KCND2;ATP1A3;KCNE4	geneontology_Molecular_Function
2143	GO:0001664	G protein-coupled receptor binding	http://amigo.geneontology.org/amigo/term/GO:0001664	218	22	10.01685118	2.196298977	0.000433242	0.012861861	133;624;1910;2357;2769;2919;2920;2921;4828;4878;5473;6288;6347;6354;6357;6364;6372;6374;7473;8321;8324;84152	CXCL3;PPP1R1B;WNT3;BDKRB2;FZD7;EDNRB;CXCL5;GNA15;NMB;CCL20;ADM;CCL2;CCL7;CXCL1;CXCL2;SAA1;CXCL6;FZD1;NPPA;FPR1;PPBP;CCL13	geneontology_Molecular_Function
2144	GO:0015267	channel activity	http://amigo.geneontology.org/amigo/term/GO:0015267	280	26	12.86568042	2.020880292	0.000498474	0.013927949	302;358;361;1192;2706;2823;2893;2895;2900;3710;3745;3751;3765;3766;3767;3781;3783;5027;5551;6328;6338;10630;23704;30818;56479;56704	ANXA2;CLIC1;ITPR3;KCNN2;KCNB1;SCN3A;GRID2;PDPN;PRF1;KCNIP3;P2RX7;KCNJ10;KCNJ9;GRIA4;KCNN4;GRIK4;GPM6A;KCNJ11;GJB2;KCNQ5;AQP1;JPH1;SCNN1B;KCND2;AQP4;KCNE4	geneontology_Molecular_Function
2145	GO:0022803	passive transmembrane transporter activity	http://amigo.geneontology.org/amigo/term/GO:0022803	280	26	12.86568042	2.020880292	0.000498474	0.013927949	302;358;361;1192;2706;2823;2893;2895;2900;3710;3745;3751;3765;3766;3767;3781;3783;5027;5551;6328;6338;10630;23704;30818;56479;56704	ANXA2;CLIC1;ITPR3;KCNN2;KCNB1;SCN3A;GRID2;PDPN;PRF1;KCNIP3;P2RX7;KCNJ10;KCNJ9;GRIA4;KCNN4;GRIK4;GPM6A;KCNJ11;GJB2;KCNQ5;AQP1;JPH1;SCNN1B;KCND2;AQP4;KCNE4	geneontology_Molecular_Function
2146	GO:0004857	enzyme inhibitor activity	http://amigo.geneontology.org/amigo/term/GO:0004857	270	25	12.40619183	2.015122799	0.000663338	0.018004893	301;302;330;710;871;1026;1293;1475;2810;3958;4057;5054;5265;5266;5502;6590;7076;7079;7980;8651;8740;9021;10253;84152;116154	SOCS3;TIMP1;ANXA2;BIRC3;PPP1R1B;PHACTR3;PI3;SERPING1;LGALS3;SOCS1;TIMP4;SERPINH1;CDKN1A;TNFSF14;CSTA;COL6A3;SPRY2;SERPINA1;SERPINE1;SFN;TFPI2;ANXA1;LTF;PPP1R1A;SLPI	geneontology_Molecular_Function
2147	GO:0016641	oxidoreductase activity, acting on the CH-NH2 group of donors, oxygen as acceptor	http://amigo.geneontology.org/amigo/term/GO:0016641	10	4	0.459488586	8.70533049	0.00074062	0.019544144	4015;4016;4017;84171	LOX;LOXL1;LOXL4;LOXL2	geneontology_Molecular_Function
2148	GO:0005507	copper ion binding	http://amigo.geneontology.org/amigo/term/GO:0005507	44	8	2.02174978	3.956968405	0.000769531	0.019581616	283;1638;4015;4016;4017;6283;6284;84171	DCT;ANG;LOX;LOXL1;LOXL4;S100A13;LOXL2;S100A12	geneontology_Molecular_Function
2149	GO:0005520	insulin-like growth factor binding	http://amigo.geneontology.org/amigo/term/GO:0005520	17	5	0.781130597	6.400978302	0.000783265	0.019581616	3485;3486;3487;3489;11082	IGFBP6;IGFBP2;IGFBP4;IGFBP3;ESM1	geneontology_Molecular_Function
2150	GO:0004896	cytokine receptor activity	http://amigo.geneontology.org/amigo/term/GO:0004896	78	11	3.584010973	3.069187032	0.000820223	0.019979781	1271;2840;3554;3556;3559;3566;3575;7850;7852;9180;9466	IL4R;OSMR;IL27RA;IL2RA;IL1RAP;IL7R;CXCR4;IL1R1;GPR17;IL1R2;CNTFR	geneontology_Molecular_Function
2151	GO:0004866	endopeptidase inhibitor activity	http://amigo.geneontology.org/amigo/term/GO:0004866	117	14	5.376016459	2.604158694	0.000919997	0.021552224	330;710;871;1293;1475;4057;5054;5265;5266;6590;7076;7079;7980;8740	TIMP1;BIRC3;PI3;SERPING1;TIMP4;SERPINH1;TNFSF14;CSTA;COL6A3;SERPINA1;SERPINE1;TFPI2;LTF;SLPI	geneontology_Molecular_Function
2152	GO:0008233	peptidase activity	http://amigo.geneontology.org/amigo/term/GO:0008233	404	33	18.56333889	1.777697439	0.000930149	0.021552224	165;290;715;716;1075;1508;1513;1803;2191;3240;3426;4057;4312;4316;4318;4320;4323;4327;5122;5126;5327;5328;5648;7128;8038;8728;9510;25825;51279;53616;54507;80149;159195	C1RL;ADAM12;PLAU;TNFAIP3;MMP14;ZC3H12A;C1R;CFI;MMP19;ADAM22;ADAMTSL4;C1S;ANPEP;PLAT;PCSK1;BACE2;MMP9;PCSK2;USP54;ADAMTS1;MMP11;CTSB;HP;MMP7;AEBP1;MMP1;MASP1;CTSC;LTF;DPP4;FAP;CTSK;ADAM19	geneontology_Molecular_Function
2153	GO:0043236	laminin binding	http://amigo.geneontology.org/amigo/term/GO:0043236	26	6	1.194670324	5.022306052	0.000956116	0.021626437	1893;3675;3956;3958;7057;59277	LGALS1;THBS1;LGALS3;NTN4;ECM1;ITGA3	geneontology_Molecular_Function
2154	GO:0022838	substrate-specific channel activity	http://amigo.geneontology.org/amigo/term/GO:0022838	262	24	12.03860096	1.993587135	0.000982507	0.021706554	302;358;361;1192;2823;2893;2895;2900;3710;3745;3751;3765;3766;3767;3781;3783;5027;6328;6338;10630;23704;30818;56479;56704	ANXA2;CLIC1;ITPR3;KCNN2;KCNB1;SCN3A;GRID2;PDPN;KCNIP3;P2RX7;KCNJ10;KCNJ9;GRIA4;KCNN4;GRIK4;GPM6A;KCNJ11;KCNQ5;AQP1;JPH1;SCNN1B;KCND2;AQP4;KCNE4	geneontology_Molecular_Function
2155	GO:0098641	cadherin binding involved in cell-cell adhesion	http://amigo.geneontology.org/amigo/term/GO:0098641	18	5	0.827079455	6.045368396	0.001043956	0.022324752	301;302;3875;6282;9124	ANXA2;S100A11;PDLIM1;ANXA1;KRT18	geneontology_Molecular_Function
2156	GO:0030414	peptidase inhibitor activity	http://amigo.geneontology.org/amigo/term/GO:0030414	119	14	5.467914177	2.560391321	0.001088138	0.022324752	330;710;871;1293;1475;4057;5054;5265;5266;6590;7076;7079;7980;8740	TIMP1;BIRC3;PI3;SERPING1;TIMP4;SERPINH1;TNFSF14;CSTA;COL6A3;SERPINA1;SERPINE1;TFPI2;LTF;SLPI	geneontology_Molecular_Function
2157	GO:0070011	peptidase activity, acting on L-amino acid peptides	http://amigo.geneontology.org/amigo/term/GO:0070011	392	32	18.01195258	1.776598059	0.001119175	0.022324752	165;290;715;716;1075;1508;1513;1803;2191;3240;3426;4057;4312;4316;4318;4320;4323;4327;5122;5126;5327;5328;5648;7128;8038;8728;9510;25825;51279;53616;80149;159195	C1RL;ADAM12;PLAU;TNFAIP3;MMP14;ZC3H12A;C1R;CFI;MMP19;ADAM22;C1S;ANPEP;PLAT;PCSK1;BACE2;MMP9;PCSK2;USP54;ADAMTS1;MMP11;CTSB;HP;MMP7;AEBP1;MMP1;MASP1;CTSC;LTF;DPP4;FAP;CTSK;ADAM19	geneontology_Molecular_Function
2158	GO:0022836	gated channel activity	http://amigo.geneontology.org/amigo/term/GO:0022836	219	21	10.06280004	2.086894296	0.001127987	0.022324752	302;358;1192;2893;2895;2900;3710;3745;3751;3765;3766;3767;3781;3783;5027;6328;6338;23704;30818;56479;56704	ANXA2;CLIC1;ITPR3;KCNN2;KCNB1;SCN3A;GRID2;KCNIP3;P2RX7;KCNJ10;KCNJ9;GRIA4;KCNN4;GRIK4;KCNJ11;KCNQ5;AQP1;JPH1;SCNN1B;KCND2;KCNE4	geneontology_Molecular_Function
2159	GO:0022839	ion gated channel activity	http://amigo.geneontology.org/amigo/term/GO:0022839	219	21	10.06280004	2.086894296	0.001127987	0.022324752	302;358;1192;2893;2895;2900;3710;3745;3751;3765;3766;3767;3781;3783;5027;6328;6338;23704;30818;56479;56704	ANXA2;CLIC1;ITPR3;KCNN2;KCNB1;SCN3A;GRID2;KCNIP3;P2RX7;KCNJ10;KCNJ9;GRIA4;KCNN4;GRIK4;KCNJ11;KCNQ5;AQP1;JPH1;SCNN1B;KCND2;KCNE4	geneontology_Molecular_Function
2160	GO:0005261	cation channel activity	http://amigo.geneontology.org/amigo/term/GO:0005261	205	20	9.419516018	2.123251339	0.001188575	0.022959869	302;358;2823;2893;2900;3710;3745;3751;3765;3766;3767;3781;3783;5027;6328;6338;23704;30818;56479;56704	ANXA2;ITPR3;KCNN2;KCNB1;SCN3A;KCNIP3;P2RX7;KCNJ10;KCNJ9;GRIA4;KCNN4;GRIK4;GPM6A;KCNJ11;KCNQ5;AQP1;JPH1;SCNN1B;KCND2;KCNE4	geneontology_Molecular_Function
2161	GO:0038024	cargo receptor activity	http://amigo.geneontology.org/amigo/term/GO:0038024	58	9	2.6650338	3.377067863	0.001208414	0.022959869	2358;3426;3949;4017;4360;7036;9332;81035;84171	CD163;CFI;LDLR;FPR2;LOXL4;TFR2;MRC1;LOXL2;COLEC12	geneontology_Molecular_Function
2162	GO:0008237	metallopeptidase activity	http://amigo.geneontology.org/amigo/term/GO:0008237	109	13	5.00842559	2.595626064	0.001429513	0.026628185	165;290;2191;4312;4316;4318;4320;4323;4327;8038;8728;9510;53616	ADAM12;MMP14;MMP19;ADAM22;ANPEP;MMP9;ADAMTS1;MMP11;MMP7;AEBP1;MMP1;FAP;ADAM19	geneontology_Molecular_Function
2163	GO:0061135	endopeptidase regulator activity	http://amigo.geneontology.org/amigo/term/GO:0061135	123	14	5.651709611	2.477126562	0.001502506	0.027449626	330;710;871;1293;1475;4057;5054;5265;5266;6590;7076;7079;7980;8740	TIMP1;BIRC3;PI3;SERPING1;TIMP4;SERPINH1;TNFSF14;CSTA;COL6A3;SERPINA1;SERPINE1;TFPI2;LTF;SLPI	geneontology_Molecular_Function
2164	GO:0031994	insulin-like growth factor I binding	http://amigo.geneontology.org/amigo/term/GO:0031994	12	4	0.551386304	7.254442075	0.001621991	0.029073424	3485;3486;3487;3489	IGFBP6;IGFBP2;IGFBP4;IGFBP3	geneontology_Molecular_Function
2165	GO:0001618	virus receptor activity	http://amigo.geneontology.org/amigo/term/GO:0001618	61	9	2.802880376	3.210982558	0.001742455	0.030096951	290;1803;3383;3678;3949;4360;4684;7852;23601	ICAM1;ITGA5;ANPEP;LDLR;CLEC5A;NCAM1;CXCR4;MRC1;DPP4	geneontology_Molecular_Function
2166	GO:0104005	hijacked molecular function	http://amigo.geneontology.org/amigo/term/GO:0104005	61	9	2.802880376	3.210982558	0.001742455	0.030096951	290;1803;3383;3678;3949;4360;4684;7852;23601	ICAM1;ITGA5;ANPEP;LDLR;CLEC5A;NCAM1;CXCR4;MRC1;DPP4	geneontology_Molecular_Function
2167	GO:0043394	proteoglycan binding	http://amigo.geneontology.org/amigo/term/GO:0043394	30	6	1.378465759	4.352665245	0.002110047	0.035795449	1289;1508;1513;2335;3371;7057	COL5A1;THBS1;FN1;CTSB;TNC;CTSK	geneontology_Molecular_Function
2168	GO:0016638	oxidoreductase activity, acting on the CH-NH2 group of donors	http://amigo.geneontology.org/amigo/term/GO:0016638	13	4	0.597335162	6.69640807	0.002258509	0.037641819	4015;4016;4017;84171	LOX;LOXL1;LOXL4;LOXL2	geneontology_Molecular_Function
2169	GO:0070851	growth factor receptor binding	http://amigo.geneontology.org/amigo/term/GO:0070851	116	13	5.330067601	2.438993456	0.002515226	0.041197674	1440;1893;3553;3554;3557;3569;3589;3678;6464;7422;10451;11082;84894	SHC1;ITGA5;IL6;CSF3;IL1RN;ECM1;IL1R1;VAV3;VEGFA;LINGO1;ESM1;IL11;IL1B	geneontology_Molecular_Function
2170	GO:0008083	growth factor activity	http://amigo.geneontology.org/amigo/term/GO:0008083	131	14	6.01930048	2.325851658	0.002730213	0.043961056	650;1440;2660;2919;3569;3589;3976;4192;5473;7076;7422;9518;10675;23529	CLCF1;TIMP1;LIF;MSTN;MDK;IL6;CSF3;CXCL1;VEGFA;CSPG5;IL11;BMP2;PPBP;GDF15	geneontology_Molecular_Function
