# Supplementary material for: Novel tumor necrosis factor-related long non-coding RNAs signature for risk stratification and prognosis in glioblastoma
Source: Front Neurol. 2023 Apr 20;14:1054686. doi: 10.3389/fneur.2023.1054686 (PMC10156969; doi:10.3389/fneur.2023.1054686)
Supplement: Supplementary file 7 [file Data_Sheet_6.CSV]

	logFC	AveExpr	t	P.Value	adj.P.Val	B
EMP3	2.53131656401244	7.07670876801852	16.7056223928183	1.19875427045202e-42	1.89211374048147e-38	86.1563747535862
RAB34	2.13504491977165	5.90552705551613	16.3976220924507	1.38611800122315e-41	1.09392432656531e-37	83.744567126009
C1RL	1.99284233544686	4.56002415797888	16.0453743804155	2.2833497460962e-40	1.20134641307941e-36	80.9835987980109
CHI3L1	5.01840016657182	10.1705722188265	15.9468817558858	4.9993559830211e-40	1.97274587090013e-36	80.2112517984472
EFEMP2	1.97849035278678	6.46697428136046	15.488940333954	1.91205686855191e-38	6.03598112264467e-35	76.6194241993398
TAGLN2	1.90390444901337	8.24201046023543	15.3594847445288	5.35565982273963e-38	1.40889557736871e-34	75.6040932028495
MRC2	2.04126105062298	6.73208349886241	15.2618309861131	1.16461575410434e-37	2.62604215182614e-34	74.8382847790852
ZDHHC22	-2.4247783039652	3.24497058822609	-15.1430617239963	2.99511574161835e-37	5.90936335821301e-34	73.9070525329837
DSCAML1	-1.74437480980909	2.44573578948063	-15.1255503518577	3.4426164096816e-37	6.0375841567127e-34	73.7697700845777
ABCC3	2.91688175321681	4.57961855782755	15.0785484865918	5.00258760393762e-37	7.89608427405515e-34	73.4013205485017
C1R	2.36998757201899	8.09214512085147	14.7483127689427	6.90041003235798e-36	9.90146108643076e-33	70.8140040910021
KCNB1	-1.25273541575049	2.05919806981189	-14.6891685650294	1.10365887559587e-35	1.45167930770043e-32	70.350948220804
FAM222A	-2.07084844967976	3.84023186669719	-14.6326226895929	1.72895210178041e-35	2.09921384419246e-32	69.9083462601922
FLRT1	-1.52000445537056	2.49279511551966	-14.608002167983	2.10207595969664e-35	2.36994049627513e-32	69.7156695755996
GSAP	1.46286166951208	3.91516707538843	14.3156060901244	2.13627157466318e-34	2.24792736896558e-31	67.4293070465236
PDPN	2.95263947435299	5.96764076625472	14.176783370445	6.41391788214755e-34	6.32732999073856e-31	66.3452013307768
CLIC1	1.73017160863876	7.6321651680976	14.0638744848766	1.56716300990643e-33	1.45506476166842e-30	65.464239164377
CBLN1	-1.61494200313853	1.94856791915544	-13.9980479368693	2.63730057400188e-33	2.29588215113767e-30	64.9509806559821
STEAP3	2.13105041441008	4.62934682788479	13.9921269677925	2.76366959399492e-33	2.29588215113767e-30	64.904827180673
MSN	1.8472292229815	7.1111459366786	13.9807664339294	3.02331710452301e-33	2.38600185888956e-30	64.8162789215827
TNFRSF1A	1.35563473024141	6.72436599917666	13.8500880941448	8.48783999116817e-33	6.37962221050469e-30	63.7983279167449
SLC43A3	1.48107819015614	4.89387069682369	13.734243712083	2.11730177078575e-32	1.51906777954919e-29	62.8969154810707
NNMT	3.52501983292063	6.44821744648859	13.7103231878544	2.55682828385784e-32	1.75465120140922e-29	62.7109064880054
CD151	1.29328773591377	8.04349887322494	13.646638293846	4.22380989271415e-32	2.69143258227812e-29	62.2158974700483
FBXO17	1.57442309994211	3.95247575302007	13.6454687915269	4.26291273168735e-32	2.69143258227812e-29	62.2068101230326
FCHSD1	1.25337962569387	3.97040299310351	13.4770705880788	1.60494297164308e-31	9.74323840939016e-29	60.8994710880849
DPP10	-1.65984569128621	2.33194162629514	-13.4070149452545	2.78398595397428e-31	1.62749756657519e-28	60.3563129899029
SP140L	1.17368472558904	3.35200764263906	13.3469675806392	4.46217619959572e-31	2.51539246908639e-28	59.8911023411752
TCIRG1	1.69176231977545	5.95238907008241	13.2849967756561	7.25829997933925e-31	3.95051747841003e-28	59.4113414479501
TNFRSF14	1.35429658219359	5.3760605895072	13.2594385782884	8.87009563978956e-31	4.66685298594794e-28	59.2135835941458
SH2D4A	1.15724750551403	2.28819405395491	13.2465132499519	9.8166368240707e-31	4.998251471972e-28	59.1135973366435
OSMR	1.73583332486337	3.92543349755372	13.1478733279688	2.12702769094272e-30	1.0491564085575e-27	58.3510964125119
PDLIM4	2.69625027385456	5.59214506223588	13.0198402081608	5.79421187975931e-30	2.7713891003067e-27	57.3628809792018
ACSS3	1.73044641765581	3.70496109756962	12.9688461646692	8.63221758712628e-30	4.00738007044709e-27	56.9697798241772
ANXA2	2.11016028577064	8.33614474410708	12.8352744234752	2.44904758901411e-29	1.10445048985711e-26	55.9415045103631
FLNA	1.56036531722044	8.98689764138931	12.8205262347513	2.74754765062208e-29	1.20464700326164e-26	55.8280963818177
TUBA1C	2.02236011139275	6.393441003204	12.7248321805911	5.79102641987431e-29	2.47042056787287e-26	55.0928848906607
SHISA7	-1.52835921239217	2.15396988811079	-12.7021230258358	6.91077387743667e-29	2.79691422772975e-26	54.9185779986346
CASP4	1.51064143812759	4.80388657958172	12.6987152468937	7.09650759519118e-29	2.80028189706244e-26	54.8924267712937
TRIP6	1.41502532350168	6.45548930731119	12.6422501877728	1.10102713369272e-28	4.23868592151364e-26	54.4593301345466
PRICKLE3	1.02028410184841	2.58423842348882	12.6271805550289	1.2378754513158e-28	4.65205383894489e-26	54.343812798809
FAM20C	1.77026379251782	6.94189313911731	12.604105134487	1.48101869843815e-28	5.43637189212739e-26	54.1669838871257
PLK3	1.29153667859625	4.8605982162482	12.5821450249747	1.75651366141753e-28	6.30109355268507e-26	53.9987666857519
FZD7	1.75215907249475	4.01597295990785	12.5292470529316	2.64855455089925e-28	9.28995222919861e-26	53.5938253231073
ATP6V1G2	-1.95249231426704	4.97124731015148	-12.5121423188245	3.02444931135788e-28	1.03778060718419e-25	53.4629669633789
PHYHIPL	-2.13809795479413	5.13066886215902	-12.4805903987396	3.86296209478399e-28	1.29729773838448e-25	53.2216865948887
SLC11A1	2.22760281239479	5.41710411088803	12.4568697481061	4.64277646935773e-28	1.52669966234047e-25	53.0403831991939
ZNF488	-2.11461939891814	2.83590539822162	-12.4445062927175	5.10959850076066e-28	1.61299805472013e-25	52.9459170338566
CDHR1	-1.53344011547577	2.40232829747838	-12.4181094674462	6.26893347457264e-28	1.94017345024813e-25	52.744297197439
INA	-2.27439667273638	2.70580306217496	-12.4130520351991	6.51933822500221e-28	1.97886989506606e-25	52.705679605549
C1S	2.00838537344321	6.55814848968056	12.4047603394873	6.9516496115109e-28	2.07027995222808e-25	52.6423736579785
SP100	1.53177827680333	5.18591545322294	12.4015688015245	7.12557062684912e-28	2.08277790322568e-25	52.6180093180599
LGALS3	2.2813938994442	7.11336909852776	12.3984920960235	7.29734190936491e-28	2.09420444904392e-25	52.5945229902868
SCRT1	-1.80691330505646	2.0770973781964	-12.3890796161476	7.84891026587223e-28	2.21227142208084e-25	52.5226803240787
SLC2A10	1.18672067618593	3.30655442441162	12.2927089834665	1.65381174079982e-27	4.57960780996216e-25	51.7878513000917
SNAP91	-2.02577578738877	2.99027521747276	-12.254162897704	2.22732185555821e-27	6.06138761519496e-25	51.4943205555898
ADAMTSL4	1.42801432903192	3.04862609753232	12.2221978214287	2.850566791565e-27	7.62599088780712e-25	51.2510747611521
BCL7A	-1.40125513771959	3.35609790394986	-12.2101812777066	3.12747403025576e-27	8.22734168225948e-25	51.1596723570984
PHACTR3	-2.026911875263	3.87261152968071	-12.1375351998285	5.47513382185715e-27	1.41671331547858e-24	50.6075748328211
VIM	1.66116963015316	11.0476456428182	12.0916978606431	7.79223208182959e-27	1.98375147063868e-24	50.2596464326394
DUSP26	-1.97818397614424	3.64024559190273	-12.0606239691634	9.89649410201145e-27	2.47946449057379e-24	50.0239715799208
SMOC1	-3.06434127765262	4.80133624696938	-12.0290047339277	1.26198232840569e-26	3.0644813956239e-24	49.7843216747647
CHPF2	1.00579971157127	5.41741313434961	12.0223190485351	1.32851576099766e-26	3.1771655714526e-24	49.7336702102649
MMD2	-1.57264745769896	2.34837003481169	-11.9805357972081	1.83124180015068e-26	4.314077697549e-24	49.4172833505031
GALNT13	-1.93356986420053	3.32731130483023	-11.9759296404483	1.89715603008921e-26	4.40363393807766e-24	49.3824228676572
ENHO	-2.29300659540125	5.59244749992077	-11.8456812867547	5.14894621736187e-26	1.17784010282377e-23	48.3981656804858
VSTM2B	-2.15380013410061	2.88683179276738	-11.824771432222	6.04243641049634e-26	1.36248309004678e-23	48.2404283181197
RAB36	1.24284052967869	3.02298105460641	11.7371489854829	1.180481885624e-25	2.62432761728016e-23	47.5802786224402
SPOCD1	2.79429569289957	5.93125754762663	11.7237213086753	1.30790830017739e-25	2.86722564027776e-23	47.479236643307
RNF135	1.04769504969992	4.04057611060135	11.7143892597923	1.40445650311994e-25	3.03670430756783e-23	47.4090332838144
XKR8	1.02366814399328	3.10668683848752	11.6856811427888	1.74830746339795e-25	3.69698566365264e-23	47.1931675728767
LINGO1	-2.01483067755207	4.92315805015084	-11.68505485609	1.75667717165451e-25	3.69698566365264e-23	47.1884600148907
CAPG	1.70559315885823	7.60173773206179	11.6765483028779	1.87439443891305e-25	3.89282129260573e-23	47.1245267061442
RUNX1	1.52188837299482	3.84870181695386	11.6278999822349	2.71547380654486e-25	5.56636864448105e-23	46.7591565500748
LINC00672	-1.40458072674261	2.65180012188614	-11.6128867922453	3.04430224868039e-25	6.14703361243871e-23	46.6464908496205
FES	1.15535187764464	4.21384041289945	11.6114990190373	3.07663238331639e-25	6.14703361243871e-23	46.6360785349154
ITGA5	1.68761347062255	5.25117653387825	11.5879608138773	3.68015809786049e-25	7.17131054526296e-23	46.4595297309709
ARSD	1.08219532929267	3.91141285334159	11.5689180485766	4.25370189815076e-25	8.1878574098063e-23	46.316776622982
BCL3	1.59310554365097	4.70830534499959	11.5483217199998	4.97468236788543e-25	9.46028752948237e-23	46.1624559382023
PLAUR	1.94466430118717	5.19823500540958	11.5379141846576	5.3840877963694e-25	1.01169573545113e-22	46.0845073665984
JPH3	-2.09479915919852	2.77748491280963	-11.533016454213	5.58820594625973e-25	1.03769697242075e-22	46.0478324735989
FAM171A1	-1.18566768065988	4.50037032360044	-11.5128641829536	6.51245082807852e-25	1.19526190546967e-22	45.8969787058492
ANXA1	2.20201782044175	7.37571325120984	11.4889655010902	7.80781506177437e-25	1.41653509120743e-22	45.7181837418155
LRRC4	-1.22739198091733	3.46244895349752	-11.423179168153	1.28573160834548e-24	2.25488752290278e-22	45.2265974217227
TNFRSF12A	2.00384681078034	6.63367797890284	11.415962691771	1.35796923527641e-24	2.35540509995636e-22	45.1727253810634
TOX3	-1.5205463401852	2.54866028310643	-11.4117652927332	1.40183137984531e-24	2.40505505429112e-22	45.1413960359408
SERPINE1	2.6186707754483	5.57314200217276	11.3946598175796	1.5956668367138e-24	2.70817261835382e-22	45.0137579101804
SOX8	-2.59891825933292	6.09309797117263	-11.384563881472	1.72237523234928e-24	2.89212453908522e-22	44.9384517212163
MICALL2	1.62487764480067	6.43424667597534	11.3816462238823	1.76082625096911e-24	2.92556647845225e-22	44.9166926170793
G0S2	2.32432552634519	4.08874949947891	11.3728306711048	1.88227819320781e-24	3.09477906266584e-22	44.8509591876795
SMIM18	-1.37420350398006	1.94825007502515	-11.3701462450723	1.92089351383963e-24	3.12570961056131e-22	44.8309458505988
AEBP1	2.15564955217333	7.33943305213969	11.3319453479285	2.56413089268764e-24	4.08810525355371e-22	44.5463057322819
FAM13C	-1.22551988095522	3.5922865779896	-11.307201120363	3.0911570871917e-24	4.87908234642338e-22	44.3620947284387
RCOR2	-1.97625419940799	3.60298213364564	-11.2872233643265	3.59437912307405e-24	5.56212549790204e-22	44.2134617437651
PTPN7	1.08397563251449	2.7710022566941	11.2653201215169	4.24031734782158e-24	6.49797757456464e-22	44.0505999730394
CLCF1	1.66540861624961	3.2344234397039	11.2552267303329	4.57571066252457e-24	6.87838258069407e-22	43.9755846909008
KCTD4	-1.23463062371743	1.71936262684731	-11.2459100491557	4.90869911836861e-24	7.30933083814436e-22	43.9063612555861
H2AFY2	-1.69462370044207	3.69320680558047	-11.2224017791339	5.86016360789994e-24	8.5635164603972e-22	43.7317760512308
CD163	2.5097588051623	5.92994013806339	11.1965605313052	7.11918056786895e-24	1.01233464939859e-21	43.5400020314713
FKBP9	1.62777137870709	6.04643468535554	11.1920091593973	7.36732752325012e-24	1.03826694309803e-21	43.5062401815918
IQGAP1	1.12878192547875	5.88554699367933	11.1717242841249	8.58231654079843e-24	1.19879012637135e-21	43.3558227522277
TCEA3	1.59628243797726	3.869654760425	11.1690807593799	8.75469848502417e-24	1.21214176217212e-21	43.336226961408
OSBPL3	1.34436488459802	4.24266358068405	11.1653227519024	9.00570790289908e-24	1.23605298729878e-21	43.3083724170486
ATP1A3	-2.51365077378596	4.50565174366249	-11.1583165872446	9.4929688393721e-24	1.29169844966077e-21	43.256450619291
GPX8	1.55974121945931	3.3838245299484	11.1473544141866	1.03085707446714e-23	1.39068786866576e-21	43.1752329515612
NKAIN1	-1.69016777087997	2.68891894959749	-11.1451180343126	1.04833441254602e-23	1.40228053962935e-21	43.1586670763295
RAB33A	-1.69888991999829	3.48727894392099	-11.1422925498814	1.07083824693324e-23	1.42034545290707e-21	43.1377390123518
TMEM246	-1.3095024689993	2.67497797294482	-11.1368746379232	1.11534439540393e-23	1.4670496614213e-21	43.097614034579
UNC5A	-1.65363195115214	2.49952381722096	-11.1125800165307	1.33868080703083e-23	1.73194572607989e-21	42.9177682396776
CSMD3	-1.03083424531036	1.65718378338027	-11.1030435691168	1.43805994847074e-23	1.84539335176115e-21	42.8472085967085
GDAP1L1	-2.30006305434038	4.19180169133188	-11.079083807368	1.72137416919514e-23	2.1911427327884e-21	42.6700212707603
SOCS3	2.63024322821182	5.77526169707362	11.0456563399919	2.21177770053396e-23	2.79285593801824e-21	42.4230339748637
FBXL16	-2.05900957588219	4.39692109389589	-11.0375247165554	2.3507585546427e-23	2.94479151003813e-21	42.3629896573778
SERPINH1	1.61424674478061	6.97245079194235	11.0363960167832	2.37072495488329e-23	2.94641910928172e-21	42.3546564690465
DLL1	-1.75268536613935	3.75307046278095	-11.0329000906953	2.43364501598444e-23	3.00098851033581e-21	42.3288478926666
PCDH15	-2.033652829647	2.68347250927759	-11.0272278154419	2.53929279912891e-23	3.1069920574768e-21	42.2869784025052
SH3GL2	-1.93345676177334	3.30622820187846	-11.0256807534859	2.56889184058572e-23	3.11902990860038e-21	42.2755601497917
CXXC4	-1.11996066202242	2.50080823865708	-11.0126986167347	2.83120419987297e-23	3.41127687715992e-21	42.1797656789263
TGFBI	2.0871540220439	7.05880223945311	11.0040544790781	3.02049211425906e-23	3.61177632814129e-21	42.1160024696203
PCSK2	-1.75521186713113	2.33428852750604	-10.9924344972633	3.29494819841578e-23	3.91033551607479e-21	42.0303150905452
FMOD	1.97223172393798	3.69312333621676	10.9829981748762	3.53599493012085e-23	4.16508537141997e-21	41.9607532162226
PYGL	1.35969003390975	5.18368119677673	10.972343448938	3.8293337180447e-23	4.47720025226797e-21	41.882234360116
RHBDL3	-1.48111070185546	3.60660186161042	-10.9363079999158	5.01301963601008e-23	5.8180516128517e-21	41.6168705331038
EMILIN1	1.74858442231797	6.16477486234186	10.9148764166445	5.88311721964021e-23	6.728921898174e-21	41.4591931712643
GBP1	1.68656907340328	5.03508382728814	10.9040883368271	6.37644213722376e-23	7.18898304956713e-21	41.379863586047
SLITRK1	-1.07519149061786	1.86979482453026	-10.8998684061335	6.58043565843482e-23	7.36635435693158e-21	41.3488400301397
EPHB1	-1.59458693091314	3.44037599999416	-10.8884401372579	7.16610260605334e-23	7.96547630520746e-21	41.2648443108602
IFI30	1.79535666876605	7.38880837646357	10.8857638555025	7.3105901197304e-23	8.0692555559318e-21	41.2451786025883
JPH4	-1.97078299353424	3.98819201135059	-10.8815476570522	7.54412183700565e-23	8.20878162190199e-21	41.2142008178371
MAPT	-1.74770764403987	5.58414198420703	-10.8806813344649	7.59301898630062e-23	8.20878162190199e-21	41.2078361873147
RRBP1	1.05198580556735	6.27886403543144	10.8626498321218	8.68553068862048e-23	9.32601472035276e-21	41.075404409762
PID1	-1.35017246042575	4.09433315923923	-10.8581923582105	8.97890744453725e-23	9.57588345301188e-21	41.0426786222143
TMCC2	-1.27678531345375	3.82287614230916	-10.8508549236269	9.48347507201292e-23	1.00461188279632e-20	40.9888191758787
KCNIP3	-1.64380273712289	4.05196843484014	-10.8471272622864	9.75052793922638e-23	1.02601555328499e-20	40.9614617342192
CRTAC1	-1.8393914825533	3.24091068856881	-10.8268314713702	1.13414541746178e-22	1.18444007742198e-20	40.8125689067734
APOBEC3G	1.09400065590526	3.67316334176541	10.8260672321434	1.14061639488179e-22	1.18444007742198e-20	40.8069642812943
OPLAH	1.25221221464702	3.36969680126408	10.8221413696295	1.17444149735735e-22	1.20255604416468e-20	40.7781758004444
COLGALT1	1.02729434972118	6.12836385365381	10.8214024759976	1.18091856845873e-22	1.20255604416468e-20	40.7727578860659
FLNC	1.99447863477773	4.46053744863071	10.8055733266955	1.32854401003965e-22	1.33743418682735e-20	40.6567229583335
CHRNA4	-1.16462767922246	1.68920857200669	-10.8016821240437	1.3675630949301e-22	1.35758590505514e-20	40.6282079839764
CSDC2	-1.63211828769571	3.19123529519143	-10.7992241888966	1.39279590955454e-22	1.37399316477556e-20	40.6101979835486
THRA	-1.28502927696181	6.70363684617982	-10.7982741318727	1.40267280246817e-22	1.37514208162469e-20	40.6032370360866
RIPPLY2	-1.77115965558086	2.94007768147422	-10.7966743071461	1.41946258343802e-22	1.38301218623369e-20	40.5915158204248
ECHDC2	1.82155872654224	5.43766621503578	10.7820402836112	1.58263464071872e-22	1.52318933957952e-20	40.4843277508519
WWTR1	1.63303943167912	5.46348409214102	10.7662185469331	1.7801125534325e-22	1.70286645717446e-20	40.3684992171928
FAM114A1	1.22678624473981	4.35610461180274	10.7577017296815	1.89638148742149e-22	1.80316177093137e-20	40.306174380149
APOBEC3F	1.01498081218433	2.66123923433973	10.7532819063294	1.95966838014072e-22	1.85217998276294e-20	40.2738378022532
SLC1A6	-1.43479984529668	1.81591976059121	-10.7424775383465	2.12336746049975e-22	1.98314982227977e-20	40.1948105619279
NOG	-1.32333591163288	2.55629921798982	-10.7317485043929	2.29938932550696e-22	2.10272165999984e-20	40.116362964701
PARP12	1.03617318004113	4.31348230541309	10.7314387715963	2.30468098821573e-22	2.10272165999984e-20	40.1140987124027
TRIM22	1.37892182608667	5.61834317833879	10.7198277726774	2.51204355658568e-22	2.26571974269419e-20	40.0292355725406
RUNDC3A	-2.16627706587938	5.3596370145621	-10.703379674468	2.8379603974626e-22	2.53075519285591e-20	39.9090763309888
KCNIP2	-1.83285899485645	3.29101004622672	-10.6963764124166	2.98919986912987e-22	2.65064779406438e-20	39.8579355504879
CLEC5A	1.67801973636009	2.86671415828061	10.6863749113457	3.21919990371444e-22	2.82288062667937e-20	39.7849217125073
PDE2A	-1.66992465763788	3.82687406803618	-10.6668087105594	3.72131721175579e-22	3.24515308675985e-20	39.6421556913783
ALPK1	1.04269679288396	2.9647590084958	10.6634870190159	3.81398674939511e-22	3.30769048639849e-20	39.6179283658054
IGFBP2	2.31913808764142	9.00562315668168	10.6401001001616	4.53478827155462e-22	3.91131683487531e-20	39.4474311422494
RGR	-1.51922169893586	2.38292847874622	-10.635183143047	4.70278474811421e-22	4.03417143827362e-20	39.4116028539711
PDXP	-1.45549480023389	5.03013126244399	-10.6314655440469	4.83390283340979e-22	4.12423363905622e-20	39.3845180011698
LAMB1	1.59577956492792	5.95270330146363	10.628421860244	4.94395656217418e-22	4.19545217082566e-20	39.3623456392395
KCNE4	1.55616920761527	3.71085130939654	10.6229160826752	5.14940887592613e-22	4.34643153463198e-20	39.3222436541713
FAM171A2	-1.31214853781096	4.10582560314637	-10.6052999416809	5.86559645769079e-22	4.89854891471913e-20	39.1939866384945
SRPX2	1.87489998081987	3.96795565399706	10.6016415661193	6.0263274834559e-22	5.00629226309831e-20	39.1673612810233
LOXL1	1.66680427369511	4.42290065217364	10.5992027145195	6.13590643704901e-22	5.07063597918228e-20	39.1496134350669
COL8A1	2.44173546112845	3.59306063593367	10.5897317573304	6.58057320145043e-22	5.40977955269238e-20	39.080706581002
HMX1	-2.46048234410873	2.96656825314975	-10.5846121890072	6.83414724651358e-22	5.56031856386445e-20	39.0434683264
HES6	-2.25486084018036	7.01703690930737	-10.5646814574511	7.91740419931603e-22	6.34356892802052e-20	38.8985626993571
PLAU	1.93880114375162	4.78789643058139	10.5639389953984	7.96090270713572e-22	6.34620648128435e-20	38.8931666519544
C6orf141	2.04161142023057	3.06798413007719	10.5580912662035	8.31192114249524e-22	6.59273182478115e-20	38.8506716904236
SBNO2	1.18787833384289	5.28633996019607	10.5500331735914	8.82099092962485e-22	6.91559527587764e-20	38.7921288194822
CEBPD	1.58723072315759	6.50986580711794	10.5430839078584	9.28485469633061e-22	7.21931756290061e-20	38.741655320546
KLRC3	-1.31593916968282	2.0354233405056	-10.5416188461922	9.38570396336572e-22	7.26195839989042e-20	38.7310159842948
ELMO1	-1.38375587396088	5.3859646734299	-10.5194315826205	1.10532560202568e-21	8.51046795237726e-20	38.5699600760665
HRH1	1.16174281500279	3.62286147257916	10.5164825647061	1.12960372174393e-21	8.65517725437195e-20	38.5485631000385
MMP14	1.93328267556165	6.84286133094061	10.4874815909063	1.39851512412232e-21	1.06638467242255e-19	38.3382653556743
NAP1L3	-1.17926604270545	4.3205459821832	-10.4750143369574	1.53287340253026e-21	1.16321508584315e-19	38.2479289143704
TYMP	1.85524200192155	6.49772114085247	10.4665101136876	1.63181661528352e-21	1.23237289261412e-19	38.1863319719593
B3GNT5	1.00233944779115	3.3273145252429	10.4585379691264	1.73033131509865e-21	1.30054997511986e-19	38.1286064930754
NSG2	-2.50406707675254	3.88912531786096	-10.4574418245148	1.74433172718038e-21	1.30485933563105e-19	38.1206707539549
PLP2	1.85062815439696	5.72952102177419	10.4546263126711	1.78081137737829e-21	1.32586447078014e-19	38.100288818316
COL22A1	1.72973437624176	3.89268312665411	10.4502357858692	1.83921863605802e-21	1.35655266128691e-19	38.0685093452541
GSDMD	1.51883037775728	5.57367790146109	10.4416198519701	1.95943421632587e-21	1.4174782083842e-19	38.0061606244379
VIPR2	-1.91018223088037	2.45918465242638	-10.4411517094018	1.96618553377909e-21	1.4174782083842e-19	38.0027735091848
HSPA6	1.87642573826612	4.04712217189454	10.440520178358	1.97532984737931e-21	1.4174782083842e-19	37.9982043356012
DLL3	-2.8751254603635	4.56519645271216	-10.4392625865309	1.99366549836095e-21	1.4174782083842e-19	37.9891058861232
TNR	-2.08134699365958	3.15080208452639	-10.4240787468437	2.22887533698314e-21	1.57760396049067e-19	37.8792872235761
SLC16A3	1.91506977369427	5.9651382828916	10.4176144688297	2.33720852691939e-21	1.64689729414712e-19	37.8325525903074
ELFN2	-1.74081301112007	2.43168689324292	-10.4098361417838	2.47452945630459e-21	1.73590990836941e-19	37.7763328216116
OMG	-1.93044555186804	3.99890264951017	-10.3946338139486	2.76651566253354e-21	1.93215412466501e-19	37.6665017325967
MYCN	-1.60653674139314	2.84746436541921	-10.3933967562459	2.79173179193629e-21	1.94117597374108e-19	37.6575672260811
LMNA	1.0275843150327	7.46613336729259	10.3865990497564	2.9344323992422e-21	2.0314509205982e-19	37.6084790279317
FERMT1	-1.749290182305	2.66623309781592	-10.3741795405483	3.2141472143529e-21	2.21537552975311e-19	37.5188267973539
TMBIM1	1.32160113531847	6.29633632860255	10.3540786833192	3.72413275795921e-21	2.5557265848534e-19	37.3738151883643
TNFAIP2	1.80040290175291	5.82271850835743	10.3520048632714	3.78112627460807e-21	2.58360593586207e-19	37.3588605629907
CASP1	1.18971949098506	4.80163452644964	10.3466558916316	3.93216619710148e-21	2.67522893340731e-19	37.32029380813
CFI	1.6724767662013	5.07340930890034	10.3453890972841	3.96880720173538e-21	2.6885687927979e-19	37.3111612192723
TIMP1	2.94965612326994	9.30020064010387	10.3419497754569	4.07000887750807e-21	2.74534274028151e-19	37.286368655825
LIF	2.20432333302152	3.40315377692958	10.3411052060653	4.09525037031246e-21	2.75061412106433e-19	37.2802810254261
DLGAP1	-1.5006367664091	3.47162040064597	-10.3378018556046	4.19548179833063e-21	2.7955509827111e-19	37.2564724714689
CHRNB2	-1.11366885581337	2.13591574940882	-10.3377336384357	4.19757718514022e-21	2.7955509827111e-19	37.2559808351649
CDK5R1	-1.46331838222428	3.69790654635606	-10.3288554832598	4.47935978700075e-21	2.97068129739579e-19	37.1920076025564
SCG3	-2.1749596177917	5.15778387369538	-10.3217253061535	4.71922692186142e-21	3.09079990600251e-19	37.1406455921017
ACTN1	1.46362098927163	6.6768754529404	10.3175152196707	4.86681510104113e-21	3.17428965102617e-19	37.1103249992412
TOM1L1	1.20380202974268	3.19866048328017	10.2910546524755	5.90544260455769e-21	3.82014369140732e-19	36.9198719837019
LAMB2	1.17418289191386	8.48235554001973	10.2903861303389	5.93435887628258e-21	3.82318042870384e-19	36.9150627535796
F3	1.72686170648819	6.49451913845562	10.2770426935399	6.54190073875753e-21	4.19745370977841e-19	36.8190986621394
LINC00634	-1.75852995944559	3.69496068122443	-10.2735097835687	6.71286656470433e-21	4.28971197802806e-19	36.7936988573367
WASF1	-1.28358665379983	4.17525559341921	-10.2666476033315	7.05774611924414e-21	4.49191390105442e-19	36.7443733580654
FAXC	-1.16998005153668	3.79272963602896	-10.264812154726	7.15294281083862e-21	4.53421884844485e-19	36.7311823645591
RNF165	-1.19101052464563	2.63454031248347	-10.2446957652867	8.28382307960769e-21	5.20923758918437e-19	36.5866724022718
C5AR1	1.57739674318527	3.93139384407572	10.2248443277929	9.57390487727547e-21	5.99660772154429e-19	36.4441783200799
BTBD19	1.13829282342773	3.49903472016532	10.2156274248694	1.02389989809407e-20	6.36269133524284e-19	36.3780573431227
NDRG2	-1.84155006032825	8.08266449874584	-10.2137459305245	1.03803146647264e-20	6.4053354260741e-19	36.3645627068731
RBMS1	1.13796337427386	4.48377409294417	10.2099734445119	1.06695302844366e-20	6.55283525328976e-19	36.3375083674538
VASN	1.54667966263114	4.03785750588656	10.1994899058827	1.15160161519978e-20	7.04530228461758e-19	36.2623471982985
RPRM	-1.67612128231334	3.01859058935971	-10.1843109223351	1.28613299765063e-20	7.8379626389643e-19	36.1535782218661
SIPA1L1	1.07738094683577	5.17895092990669	10.1836373565932	1.29245220241822e-20	7.84617906268043e-19	36.1487531471214
POSTN	3.13152420773265	4.45022724992334	10.1557177479321	1.58342320970914e-20	9.50294750648252e-19	35.9488669156425
PINLYP	1.42916736926319	4.32059750392004	10.1528313921555	1.61699206186875e-20	9.66765253959708e-19	35.9282153666177
OR4N2	-1.11014879628391	1.51610191427616	-10.1457454714542	1.70243463685629e-20	1.0140086154015e-18	35.8775266750977
PARP10	1.22033913167393	6.14993767965757	10.0907307025017	2.53792473787418e-20	1.50032224953581e-18	35.4844812484393
OLIG2	-2.26660374088203	6.08728917780701	-10.0855710639284	2.63464776370156e-20	1.55168956351737e-18	35.4476645582349
SERPINA1	1.80175283858617	5.4217740659266	10.0791814410536	2.75952296405125e-20	1.61919369756821e-18	35.4020822022955
ACCS	1.17976614715612	4.12121437534956	10.0779722069482	2.78380952664328e-20	1.62739442846435e-18	35.3934571156406
COL6A2	2.28647242712768	7.11523035567726	10.0724449992291	2.89755363334273e-20	1.68763788002515e-18	35.3540387969383
ATCAY	-2.20538744424284	3.98226769771992	-10.0686163442071	2.97904110423302e-20	1.72872002901522e-18	35.3267393368513
NLRC5	1.06463794504828	4.61830967877428	10.0612133502036	3.14312140724914e-20	1.81725378359049e-18	35.2739661130777
TTC12	1.21220591177538	3.13261529390593	10.0560635629654	3.26253130663039e-20	1.87940854539614e-18	35.2372647846978
GABRB3	-1.52169652058467	2.48005137205536	-10.0540490483452	3.3104605730344e-20	1.90008398853727e-18	35.2229099592115
TEAD3	1.00150394243672	3.12170716495119	10.0391476717876	3.6874232837163e-20	2.10116567184758e-18	35.1167648286727
GABRA3	-1.31446186754175	2.19776671942952	-10.0363438547366	3.76298193562474e-20	2.12884970867029e-18	35.096800162759
ITGA3	1.57172193865889	5.408027592207	10.0344042356565	3.81615067786277e-20	2.1512186535495e-18	35.0829904220917
MYOF	1.20174779208319	3.83145055788149	9.99721136689026	4.99315131554816e-20	2.77506691424691e-18	34.8184024422854
BCL2L12	1.07242367698637	4.33057305947666	9.98688259989736	5.37978965324729e-20	2.96904195408585e-18	34.7449981987758
ATL1	-1.05594679943099	3.58125256284778	-9.97716548813798	5.7706550950512e-20	3.17365923415638e-18	34.6759703705144
TMEFF2	-1.69586330876989	3.11022086690742	-9.96781139090653	6.17355650009479e-20	3.38345193741306e-18	34.6095484030161
FAM110B	-1.1348679812316	4.41409968140775	-9.95507345684559	6.76753313481294e-20	3.6834049310306e-18	34.5191412074458
HLF	-1.11653863005288	2.56281305246481	-9.94584066735737	7.23325982261058e-20	3.92335989828472e-18	34.4536426738012
UPP1	1.53962452037629	6.02510628101548	9.93336252581099	7.91370263847291e-20	4.26313591964697e-18	34.3651627086506
ICAM1	1.81951352811714	4.55183555131351	9.92324561542455	8.5118075676071e-20	4.56974049820103e-18	34.2934608564448
SERP2	-1.37767028309031	4.39266961628238	-9.91416024891976	9.08711626130268e-20	4.84564334690545e-18	34.2290967538154
PDIA4	1.02686710026549	6.59726401978988	9.90030210450034	1.0039934894778e-19	5.31779638856296e-18	34.1309696124474
CASKIN1	-1.56294150671033	3.45812070844638	-9.87849021662816	1.17446084160526e-19	6.19897908312916e-18	33.9766439438932
KHNYN	1.44466347444073	4.00615679046139	9.87804619162432	1.17821447347868e-19	6.19897908312916e-18	33.9735038693419
ARL4C	1.24588224981346	5.48074140204492	9.87738301144779	1.18384298478026e-19	6.20789955872812e-18	33.9688140784353
HK3	1.53829588245369	3.60249137728262	9.8731824188742	1.22012009543855e-19	6.37694555841129e-18	33.939112059647
LGALS1	1.48657320498484	10.4549465901016	9.86184062766533	1.32368396398115e-19	6.89538867573545e-18	33.858942755032
HSD3B7	1.07261824351913	3.98472760058344	9.85899158585116	1.35104385892737e-19	7.01476193069395e-18	33.8388106562427
KCNJ9	-1.60604852884933	3.18439396809483	-9.84669854830161	1.47568808498806e-19	7.62734311581506e-18	33.7519738779866
ARAP3	1.15830337695972	4.2266503663119	9.83667551206934	1.58572428187719e-19	8.12632209907454e-18	33.681207253825
RAB3A	-1.62988889966556	3.96384467766908	-9.83487610489773	1.60632507206074e-19	8.20525402505073e-18	33.6685060674821
DPYSL4	-1.38156275767998	4.98466427819543	-9.83373083170527	1.61957522378044e-19	8.24625010714533e-18	33.6604226423124
TMEM176B	1.67693777949616	6.78589823363778	9.8314476727085	1.64631508483833e-19	8.35544607687725e-18	33.6443091651113
CNTNAP2	-1.30712213102533	2.22774241851123	-9.80694220897099	1.96246080291088e-19	9.86480296596984e-18	33.4714645597612
NKD1	-1.28376210399894	2.9813474176385	-9.7943270322845	2.14803652019419e-19	1.0763367757062e-17	33.3825599558098
FCGR2B	1.92007798898426	3.87369179634817	9.79359065776908	2.15939233050567e-19	1.07860280204752e-17	33.3773719675231
SPAG4	1.42807114163453	3.26546671467989	9.75809974644558	2.78361764027584e-19	1.37301940106606e-17	33.1275324084767
COL5A2	2.02896073515302	4.98208283702214	9.75289895259237	2.88905042386765e-19	1.41617304007227e-17	33.0909550854654
JAK3	1.15002708849584	2.87586874276132	9.7492193457765	2.9660330905072e-19	1.44940762540451e-17	33.065081557832
PSD	-1.65058321760482	4.82834335468555	-9.74810814481446	2.98967929829598e-19	1.45305881598847e-17	33.0572688911973
IGFBP3	2.37957929693242	6.85605399262364	9.74800346075309	2.99191659399552e-19	1.45305881598847e-17	33.0565328956692
RTN4R	-1.40769910447703	2.64960396131946	-9.72897078181708	3.4276049812564e-19	1.64943039707777e-17	32.9227797010975
NAMPT	1.99805702517763	6.83180884890968	9.72672265267708	3.48306349868855e-19	1.67102353383891e-17	32.9069885663117
FN1	1.80852983236243	8.94129736184726	9.72563528261607	3.51020660290864e-19	1.67894245516091e-17	32.8993513316586
DNM3	-1.04684569454882	3.31483421817529	-9.72479273020864	3.53138298096981e-19	1.68396824687696e-17	32.8934338571044
CD44	1.77296107185908	7.34714913746888	9.7241507750311	3.54760279928031e-19	1.68660730674218e-17	32.8889253854757
IL13RA1	1.05622522411868	4.77162217218061	9.718334054912	3.69798551874822e-19	1.75282292576342e-17	32.8480804519418
MDK	1.57440531430382	7.85515950586	9.71438938198929	3.80355704737144e-19	1.79746540226679e-17	32.8203872433138
LUZP2	-1.77920206875752	2.77335910416337	-9.71285703020614	3.84537044713094e-19	1.81180081007507e-17	32.8096308703679
CKMT1B	-1.64501715476393	2.42038070508151	-9.70452828043117	4.08075505275229e-19	1.91698326644768e-17	32.7511803734784
ZC4H2	-1.01380632223575	3.73875011212294	-9.69237563304021	4.45012256781088e-19	2.08429479555866e-17	32.6659345183696
IL4R	1.1524203449006	4.31122835819221	9.68088653609987	4.82980718091746e-19	2.25543421726631e-17	32.5853874520088
DACT3	-1.00448228307989	4.76098374098703	-9.65819227292086	5.67691662213599e-19	2.62001321531563e-17	32.4264107438165
KIF21B	-1.25945224190576	3.39195001529917	-9.65648744421111	5.74621457107407e-19	2.6442638714237e-17	32.4144749854453
NET1	-1.07208983765357	3.80355267919557	-9.64911639166702	6.05563595949716e-19	2.77855110420649e-17	32.3628801537492
EMP1	2.10108617732562	6.90165121765054	9.6467476699501	6.15854228563922e-19	2.80943443458178e-17	32.3463037133873
CELF3	-1.8436175006769	3.48240966410407	-9.64600278608171	6.19126059474992e-19	2.81622066938135e-17	32.3410913585126
SERPING1	1.82481815272462	7.09758076101169	9.63999192785087	6.46168024911601e-19	2.93078049000135e-17	32.2990368290164
WNT7B	-1.38737780994846	2.10884322250508	-9.63531541373429	6.6801588702094e-19	3.02119276811992e-17	32.266326185719
APOBEC3C	1.07755120796455	3.93018307782367	9.62862855395507	7.00536575168593e-19	3.15021917449033e-17	32.2195664035763
SHC1	1.25367632251324	6.38713075042747	9.62744395752678	7.06459556890265e-19	3.16782887669203e-17	32.2112843157388
DNAJC12	-1.09334087189303	3.65359042430055	-9.616436357232	7.63932412882477e-19	3.41583830168187e-17	32.1343470730097
TNC	2.02456226500434	6.98558825476529	9.6071375204297	8.16086575667941e-19	3.63873178258271e-17	32.0693844996054
HFE	1.06337626333139	2.71058037348296	9.60618981251366	8.21596634642185e-19	3.65298064258937e-17	32.0627653341336
ASCL1	-1.92351171056956	3.95598328315877	-9.60129170440312	8.50669306631811e-19	3.77161919547093e-17	32.0285597812336
ALCAM	-1.14313757178482	4.99817241860364	-9.60061781549872	8.54748341783212e-19	3.77908902708858e-17	32.0238543561035
COL5A1	1.94776598583712	4.45366705769687	9.5967729630451	8.78395628094247e-19	3.87279234464793e-17	31.9970105917593
CNTN1	-1.91956809464227	4.49167750404698	-9.58587544839047	9.49009838138593e-19	4.17247111007787e-17	31.9209537616881
RAB3C	-1.17290009769772	2.08785293492994	-9.58307670992027	9.6803766980221e-19	4.24430738337725e-17	31.9014269784128
RDH10	1.65351423716303	4.76596323211557	9.57669691511127	1.01284059578023e-18	4.4284420952341e-17	31.8569249801352
RBP1	2.18146355031946	6.83333987476286	9.57615307254181	1.0167537600623e-18	4.43327109083518e-17	31.8531320588707
UNC93B1	1.10393597855744	5.25247209495195	9.57245143872481	1.04379046831507e-18	4.53861949087742e-17	31.8273183870908
PLXND1	1.14943410020027	7.0605342921839	9.55278066472048	1.1999076033706e-18	5.20311582736308e-17	31.6902196792867
RFTN2	-1.06890570263259	4.27092601295654	-9.54168483451102	1.29798412645317e-18	5.61298121970871e-17	31.6129429222557
MYO1F	1.08054949280342	4.85072997693073	9.53875397103359	1.32519358979692e-18	5.69941570064156e-17	31.5925379021997
CNTFR	-1.67167559874766	4.55033471762798	-9.52954900111775	1.41438883974609e-18	6.05005784459412e-17	31.5284706951918
MAST1	-1.49231140410893	3.980950463984	-9.52459332790253	1.46485266402772e-18	6.24898228351719e-17	31.4939907591036
REPS2	-1.1391063357365	2.48607367933021	-9.52067082395241	1.50606037894109e-18	6.40745472269707e-17	31.4667051777235
SHF	-1.04766817290258	4.12234620337883	-9.5131796157813	1.58798474730657e-18	6.73783635792661e-17	31.4146096193919
YPEL4	-1.10030047259927	3.38127190273453	-9.50097577137262	1.73102902601669e-18	7.26663886878921e-17	31.3297822009299
STAB1	1.61312103733156	6.76243462682773	9.49694496828357	1.78103144784048e-18	7.43698422558573e-17	31.3017757358748
CPQ	1.09760345131448	4.51285006476066	9.49244142515108	1.83859671057807e-18	7.63695012625373e-17	31.2704911805052
SUSD5	-1.34651317257824	2.18516100832377	-9.47950488963422	2.01443669730912e-18	8.34537239641131e-17	31.1806641162665
CMTM5	-1.78245444150014	4.86708180570337	-9.47341329840126	2.10292472454979e-18	8.68915284091462e-17	31.1383859547944
CPLX1	-2.34328759874758	4.25196896881186	-9.47106669060276	2.13803293012905e-18	8.81115189795219e-17	31.1221029235646
SHD	-2.69016959868833	4.46973076581536	-9.45096174306371	2.46370360210003e-18	1.00855937088908e-16	30.9826729904252
POLR2F	-1.12491534086715	7.61554142526026	-9.45080387954846	2.46644651015702e-18	1.00855937088908e-16	30.9815787412345
MAP3K6	1.31343011896539	4.75984700499764	9.44240912811571	2.61676035984511e-18	1.06450890514936e-16	30.9234019457131
CLEC18B	1.37584786979085	3.85477070648871	9.41610296815333	3.14924828259212e-18	1.27455730493421e-16	30.741254599431
UBA7	1.12750629173341	5.94887650943992	9.39414630640373	3.67511306842328e-18	1.47228387492368e-16	30.5894079800585
MSR1	1.61345691689594	4.88366387343778	9.39172993718086	3.73806466432934e-18	1.49371171295631e-16	30.5727072712538
KCNJ11	-1.0660939057787	2.31638313233624	-9.38754358664579	3.84967282357289e-18	1.53442514765845e-16	30.5437781911753
CNRIP1	-1.01988606710221	5.11451591778722	-9.38371659241398	3.95459273352366e-18	1.56832391220948e-16	30.5173377514029
PARVG	1.23792445822573	4.94072598280345	9.37865260285982	4.09780219498855e-18	1.62104535954134e-16	30.4823588854089
HDHD3	1.17528459379227	3.93376914357755	9.3728224422356	4.2690663106127e-18	1.68457356616777e-16	30.4420989318233
MXI1	-1.03794272391261	5.04321581173837	-9.34367410786744	5.23791442922274e-18	2.06172671697884e-16	30.240995616978
DENND3	1.13023772047087	4.71728176503784	9.33502522896956	5.56531870794042e-18	2.18514901706795e-16	30.1813820589689
CCDC8	1.19971033525906	2.73077017677604	9.33160794641182	5.70021049348363e-18	2.22703273339469e-16	30.1578352832367
SEZ6L	-1.88196696966497	3.92381277723575	-9.32934365378842	5.791372900071e-18	2.25706246554866e-16	30.1422354622803
CTTNBP2	-1.03251004569766	3.47587770212059	-9.32234342326979	6.08246390047417e-18	2.36467020209567e-16	30.0940189551245
TLR2	1.17421242065591	3.48964897858035	9.31919334379264	6.21814934788877e-18	2.41148081835568e-16	30.0723273738508
CBLN2	-1.16821020095166	1.66731801933669	-9.31496201988153	6.40514866200241e-18	2.47791339414329e-16	30.0431958516953
RARRES2	2.38525892640441	6.32770601697	9.3146075445974	6.42106551501711e-18	2.47799750828925e-16	30.0407556743627
KLRC2	-2.03957432324163	2.80612316653624	-9.30657867925127	6.7922886017475e-18	2.61486544609713e-16	29.9854976449222
COL1A2	2.31414678713218	6.79548713354816	9.29699104008084	7.26358854668657e-18	2.78273013642963e-16	29.9195416018769
ALDOC	-1.79162419570368	7.41793298676958	-9.28463729194729	7.91901898278771e-18	3.01917380735075e-16	29.8346051777272
PLA2G5	1.99014855715964	4.09502223172468	9.28329675399495	7.99358123910218e-18	3.03294918937473e-16	29.825391788595
DENND2D	1.10927507383016	3.37069700024211	9.26765476134345	8.91685572478522e-18	3.35103930380976e-16	29.7179335438673
NTNG2	-1.10854488711761	3.6031678728938	-9.26689557295673	8.96426676163745e-18	3.3608547877835e-16	29.7127202662945
CTSC	1.46962196798957	6.20535925227323	9.26558831230898	9.04649190038945e-18	3.38364521696083e-16	29.7037439124939
FBLL1	-1.63850715032771	4.0959765807867	-9.26190014938821	9.28253099368897e-18	3.46372267622663e-16	29.67842232165
CD276	1.03256160713204	6.63913894229713	9.25050216905997	1.00513246823362e-17	3.74174784872629e-16	29.6001989115458
BACE2	1.14611883195492	4.39511181533525	9.25007732287956	1.00811710293645e-17	3.74402831829388e-16	29.59728413328
ARPC1B	1.17521855876953	7.29883056288894	9.24854553539708	1.01895146629296e-17	3.77538261595496e-16	29.5867754102468
DPYD	1.58908311524214	3.90401939527806	9.24483819704083	1.04565433242273e-17	3.86084295233576e-16	29.5613449797632
MYO1G	1.25224624479392	2.99256822754907	9.24466635615209	1.04690875798258e-17	3.86084295233576e-16	29.5601663603464
BRSK2	-1.54809340719417	4.26659708544945	-9.24146800549419	1.07053103461944e-17	3.93088264040362e-16	29.5382315161311
SLCO1A2	-1.22328188256992	2.25154233571785	-9.24108807587705	1.07337203371386e-17	3.93088264040362e-16	29.5356261388319
EHD2	1.06591582962983	5.26905086804395	9.22140419563139	1.23126901969045e-17	4.48830258817413e-16	29.4007150001305
ADCY5	-1.00525956369301	3.1893365532865	-9.21885332095833	1.25335066542517e-17	4.5582688716753e-16	29.3832418853532
LAIR1	1.35855584924747	5.30946536316599	9.21194672580804	1.31513026781573e-17	4.76101287779897e-16	29.3359446143482
HOXB3	1.9292306937372	2.92368127761676	9.19955309843034	1.433664724215e-17	5.14294636522943e-16	29.2511150230198
CD58	1.16241039244205	4.07154548004015	9.1762665236968	1.68578575252092e-17	6.00642038776301e-16	29.0918793353359
MYBPH	1.7738201979659	2.48274495939531	9.17028285876811	1.75738489834506e-17	6.24742415213476e-16	29.0509946213353
NFKBIZ	1.62127181990807	3.59418433769223	9.16388718786879	1.83725327177489e-17	6.51667542509997e-16	29.0073093457032
EFEMP1	1.81162237638126	7.21874783970927	9.15865859925059	1.90521566474252e-17	6.7425838682278e-16	28.9716069528479
COL1A1	2.47992732783345	6.28208062729825	9.15416118080931	1.96566640732929e-17	6.92243365674692e-16	28.9409052767088
FKBP10	1.10216938223397	7.35522703805885	9.14769464920742	2.05593506716044e-17	7.21130646668009e-16	28.8967745149632
NPPA	-1.96521454222207	3.07089152768326	-9.14418062916613	2.10670160004025e-17	7.37298848226946e-16	28.87279961112
PTX3	2.27725191544105	4.06621994618443	9.13596790232424	2.23025303470993e-17	7.78812254421716e-16	28.8167849290958
CHRM1	-1.35411971091474	1.8639654462618	-9.13212020742161	2.29058530388633e-17	7.95394321052665e-16	28.7905504261262
DIRAS3	1.48025002752875	3.98076107982556	9.13022390294475	2.32091263761021e-17	8.03361514737711e-16	28.7776229890944
C21orf62	1.48106553785312	4.05859806016416	9.11964698775245	2.49752401498287e-17	8.62602167450539e-16	28.7055428151259
BHLHE40	1.37786802010181	5.41778366155087	9.11855432037081	2.51651240665598e-17	8.65373242410849e-16	28.6980988119637
MXRA8	1.23178808769283	6.24566978408031	9.11204569602392	2.6326246059352e-17	9.01374116704582e-16	28.6537667849029
PPP1R15A	1.00916553918528	5.79546290709155	9.10949478135461	2.67956887508793e-17	9.15434871468043e-16	28.6363961088702
MOXD1	1.8715199546384	3.88605361700996	9.10918687790128	2.68529108901231e-17	9.15434871468043e-16	28.634299577486
CCL2	2.24049016311553	6.91848855725224	9.10084299626403	2.84505990176061e-17	9.61593693562942e-16	28.5774990979043
FAIM2	-1.46781304813998	5.79588373447203	-9.09650690438167	2.93177651536574e-17	9.8878548116523e-16	28.5479916745927
RIN1	1.20726128225966	4.14630330001013	9.08800071176671	3.10958107928174e-17	1.04207277612278e-15	28.4901268368229
HRH3	-1.3555055055748	1.70417350210823	-9.08059274985223	3.27312083342857e-17	1.08764082599656e-15	28.4397549799698
YBX3	1.07307825668548	6.55309980132184	9.07577991413382	3.38391470656981e-17	1.11974234231652e-15	28.4070402125878
BTBD17	-1.92730010372535	3.57943360891465	-9.06952944203793	3.53337545201661e-17	1.16431728882318e-15	28.3645662437228
LAMC1	1.30667828078595	5.3170380991244	9.06075755695129	3.75423536353356e-17	1.23451772870862e-15	28.3049832472963
SBK1	-1.24706286354509	3.46019906675326	-9.05798711108532	3.82679623819105e-17	1.25576199217479e-15	28.2861710265416
COL6A1	1.45455113263854	7.9493696828067	9.05492355033111	3.90865514149026e-17	1.27996292019258e-15	28.2653718308085
ARPP21	-1.45906253565034	3.2791641168354	-9.05108213761606	4.01375753013394e-17	1.30894935652137e-15	28.2392966293765
LTF	3.50119556062514	5.59622423700951	9.04494103093061	4.18763467318428e-17	1.36283764291836e-15	28.1976228667579
SFRP4	1.56375009981729	4.28858295629046	9.03945684136799	4.34921783815125e-17	1.410097110222e-15	28.1604190201481
PLIN2	1.45430782807094	5.35368761611544	9.03933469781586	4.35288615691102e-17	1.410097110222e-15	28.1595905478085
SH3D21	1.03967046110967	3.27361041911258	9.03910970128845	4.35965148117292e-17	1.410097110222e-15	28.1580644615745
CDH10	-1.20576144720312	3.19058513050531	-9.03547013906999	4.47054850956478e-17	1.44300895040839e-15	28.1333810293119
SPTBN2	-1.52254857267648	4.63215651347688	-9.03000660515931	4.64229694679339e-17	1.49538806139157e-15	28.0963368847098
DOK3	1.1355841964026	4.39927032399508	9.02533943804948	4.79418509445194e-17	1.53491719129471e-15	28.0647012772062
FOXO6	-1.15773900743302	2.59732457704993	-9.02382277326815	4.84459701356959e-17	1.5479173939713e-15	28.0544226004793
FCGR2A	1.43388106925182	5.66562866599334	9.02143924326224	4.92488714026866e-17	1.57039229539395e-15	28.03827080714
CKMT1A	-1.55105355831167	2.1543097422477	-9.02076601951814	4.94780309421592e-17	1.57451862982065e-15	28.0337091533346
MVP	1.01901387705223	6.31116674095622	9.01925189331328	4.99972990132841e-17	1.58784178596716e-15	28.0234503117584
EFS	-1.0356471484268	5.23011948551284	-9.0177636662599	5.05129532382553e-17	1.6002085568209e-15	28.013367797388
ADAM12	1.40904412100013	3.31014224192921	9.01754413945827	5.05894621042593e-17	1.6002085568209e-15	28.0118806076353
MAGEH1	-1.22718337331911	5.54743645009038	-9.0140091992981	5.18374002998303e-17	1.63313677910683e-15	27.9879355930198
FGFBP3	-1.05786205235733	3.09650983866316	-9.00448254793534	5.53547221421139e-17	1.72790471594711e-15	27.9234275592719
PSRC1	1.13001537119662	6.62613328342763	9.00438276299757	5.53927892973414e-17	1.72790471594711e-15	27.9227520663303
TREM1	2.22530575850819	3.99237030134258	9.00143274423675	5.65300077104628e-17	1.75643630256288e-15	27.9027836662272
SHOX2	1.25774686524547	2.52048085764794	8.99528455650336	5.89750784465205e-17	1.81809109023414e-15	27.8611778402775
RASL10A	-1.61668550293974	3.90516141437876	-8.98361877490772	6.39064120901827e-17	1.96627448037319e-15	27.7822732600658
SLIT1	-1.63514416187559	3.33269861579848	-8.96192202377716	7.41907422115585e-17	2.26943154082798e-15	27.6356603879585
MAP2	-1.37796406538213	6.09373415681821	-8.96059814215161	7.48689042745724e-17	2.28574619936141e-15	27.6267202951633
DGCR6	-1.28748956553363	5.09547057397134	-8.95703182401027	7.67265089111329e-17	2.33343201667307e-15	27.6026405229449
RCAN1	1.41517661863015	7.05796626593421	8.95559160944343	7.74895754658332e-17	2.35210665221675e-15	27.5929175868323
IRF7	1.00013644609109	5.14041862888374	8.95498174139698	7.78149653108326e-17	2.35744992795812e-15	27.5888005885336
UBE2QL1	-1.23113952373189	2.24313842889731	-8.95148690577574	7.97059131373373e-17	2.40550312229394e-15	27.565210985589
S100A4	1.77214041123243	5.99369278324797	8.94506982870983	8.32974511072862e-17	2.50431803481411e-15	27.521908978354
CHGB	-1.7110915030711	3.55657885781074	-8.94162585467973	8.52907183379091e-17	2.55451365890998e-15	27.4986758326538
RTN3	-1.0586475738606	7.55184185882073	-8.93715202606958	8.79508376282915e-17	2.62422688303394e-15	27.4685021093616
FAS	1.05133402902636	3.56633651240881	8.93573189330292	8.88123278504551e-17	2.6449316656445e-15	27.4589256480791
FSTL1	1.43244908708646	6.15231525068683	8.93294173347901	9.05293644982386e-17	2.69098962192128e-15	27.4401128809286
DLGAP3	-1.37154838839934	2.48582089830823	-8.91746351513	1.00669930365864e-16	2.96450406883357e-15	27.3358051899596
CHGA	-2.33960411831246	3.33001038095344	-8.91189791157049	1.04585206909905e-16	3.06265845244146e-15	27.2983213461942
CMYA5	1.14529862552266	2.72252070193326	8.90474319474423	1.09841000953341e-16	3.21061177601396e-15	27.2501526805965
AHNAK2	1.34549084244553	3.08048214686921	8.90401049566876	1.10393803734035e-16	3.22080554184476e-15	27.2452209576722
STXBP1	-1.15668510092423	4.93417565276399	-8.90228717855468	1.11704904179751e-16	3.25304466341918e-15	27.2336223107081
FOSL1	1.33909970370022	3.29461412241623	8.89975833811226	1.13656855705037e-16	3.29772023979468e-15	27.2166042510916
MYL12A	1.22973754715736	7.32132672440127	8.89795847361578	1.15066699311476e-16	3.33250051730704e-15	27.2044934209658
TNFAIP3	1.34236155333109	3.78386310292208	8.89454676156663	1.17786881681314e-16	3.40354855965044e-15	27.1815403500746
C2	1.38572169785472	4.75237338368146	8.89434323357877	1.17951157002584e-16	3.40354855965044e-15	27.1801712128229
OLIG1	-2.48660801999871	7.40420162253105	-8.88859675988066	1.22684318755841e-16	3.52081688589489e-15	27.1415212399851
ITGAM	1.08744096206863	3.81744589091566	8.88776561761631	1.23384316692814e-16	3.53447922809325e-15	27.1359321630989
TTC9B	-2.09108962232538	3.60804066143484	-8.88450185164364	1.26171627099528e-16	3.60777710532418e-15	27.1139873453736
CDH20	-1.45284887555856	3.4849416610131	-8.87185409740674	1.37575512849122e-16	3.92674845354528e-15	27.0289861555192
P4HA2	1.18325142808122	4.3363161905259	8.85805298182784	1.51187879651336e-16	4.2997288151652e-15	26.9363052823572
SAT1	1.1250927632852	9.14984423002193	8.85496812499217	1.54408650027423e-16	4.37555858533726e-15	26.915599290012
FSD1	-1.2903504793144	5.04266958681274	-8.83723978147946	1.7428156277667e-16	4.92103790137203e-15	26.7966769278744
GSTA4	-1.00023510467053	5.47869779813301	-8.83650520199028	1.75157592236002e-16	4.93694184973759e-15	26.7917520212387
ACTL6B	-1.99300725569186	3.08234905127062	-8.8345466668715	1.77514660837911e-16	4.99445883541102e-15	26.7786222832983
CLEC7A	1.09218796818343	3.74637191805235	8.82602685382175	1.88139565322077e-16	5.2839766886898e-15	26.7215243540074
KCNJ10	-1.47773223661625	4.84156799671785	-8.82269671639965	1.92461856527343e-16	5.39576899365467e-15	26.6992143188185
FBLN7	1.21348495044446	3.40734216157235	8.82044195819121	1.95444139911557e-16	5.45998283958232e-15	26.6841112132852
BCAT1	1.31329029549693	4.2177655498025	8.8169990551586	2.00086570985126e-16	5.5797993576488e-15	26.6610534199135
CTSB	1.28818823322767	9.64332538924446	8.79237135686045	2.36639983426032e-16	6.56436818698855e-15	26.496254428034
FGF13	-1.3013943113433	2.44751858408549	-8.78986342619084	2.40714912538417e-16	6.66569154299365e-15	26.4794858959862
GNAO1	-1.2753006210565	5.05894454150937	-8.78493737329519	2.4892246740973e-16	6.85687997486068e-15	26.4465566257387
FXYD6	-1.74577497795948	8.11306453249295	-8.78222829277544	2.53553849273302e-16	6.97228912357108e-15	26.428451324234
FZD1	1.04459044575299	3.74856470023982	8.77512004984268	2.6611610804908e-16	7.27968223474294e-15	26.380959548534
CDH22	-1.19325949131294	2.07760039398255	-8.77096740080342	2.7373855749572e-16	7.47524116178623e-15	26.3532241312619
SDC4	1.40991082539455	5.23964584423223	8.74476256519074	3.27087327324033e-16	8.8706982379425e-15	26.1783626211765
HES5	-1.72952378442421	2.56444325686258	-8.72896915989126	3.64092334792713e-16	9.77352621151051e-15	26.073108919694
SLC25A48	-1.72937822968785	3.06156583627084	-8.72756949031234	3.67565468927418e-16	9.83888629947793e-15	26.0637858144396
XAF1	1.45000968584592	4.92436007897658	8.72748591849463	3.67773879668777e-16	9.83888629947793e-15	26.0632291732496
IRF1	1.09988413324821	4.79247930072221	8.72494404224126	3.74169067028971e-16	9.99303647036425e-15	26.0463000198853
GRIA4	-1.55535107805185	4.02237128819428	-8.71970885712452	3.87689832120339e-16	1.03018456400462e-14	26.0114414032642
MAOB	1.84800061447675	6.04668895816786	8.71319109837221	4.05201687238145e-16	1.07311891805984e-14	25.9680582679529
CELF5	-1.63325597046156	3.1051294620957	-8.71318912992702	4.05207092729132e-16	1.07311891805984e-14	25.9680451683041
FABP5	2.16639862992882	6.96423319515557	8.71015569183121	4.13622641408488e-16	1.09357115108737e-14	25.94786005288
SPON2	1.39319276490376	5.04316366645423	8.70384257040732	4.31696394149141e-16	1.1375452229132e-14	25.905863245228
IRX2	-1.23611420859899	1.87918754703032	-8.68882216969946	4.77906423845216e-16	1.25192172959604e-14	25.8060081814046
GPRIN1	-1.01368558558109	3.56988334438315	-8.68754877226715	4.82042395621741e-16	1.25761275578406e-14	25.7975469123812
CIITA	1.24404117726519	3.6063202162939	8.68633755909388	4.86009311891374e-16	1.26586979849727e-14	25.7894994496661
ITGAX	1.26220693652738	4.53125333193097	8.68151118118169	5.02140423812842e-16	1.30573055180591e-14	25.7574382981879
DES	1.34256046064658	2.6794216468694	8.66734192276558	5.52628267237789e-16	1.42527525654922e-14	25.6633683546814
ITGA7	1.24388850703528	7.15597611310674	8.66264373395937	5.70455228090898e-16	1.46646014986755e-14	25.6321951572421
ATP8A1	-1.10631861759622	3.1543000435335	-8.65705059022405	5.92422530127166e-16	1.51798656096221e-14	25.595095607851
PPP1R1A	-1.66219366758582	2.87943133771477	-8.64813067230677	6.29203084634216e-16	1.60441704165856e-14	25.5359560268865
HIST3H2A	-1.61167214997482	4.89013208710516	-8.64687844181729	6.34544554747606e-16	1.61542762131229e-14	25.5276562848693
MMP19	1.49487772235125	3.34916094522598	8.6392232305786	6.68189476177836e-16	1.69288967768715e-14	25.4769318414135
FAM163B	-1.86492883583278	2.40250610720328	-8.63582605675406	6.83680974107174e-16	1.7238371398255e-14	25.4544294563079
NALCN	-1.17161138186079	2.60901966220658	-8.62950739540232	7.13447550168215e-16	1.79316180443553e-14	25.4125882310385
CACNA2D4	1.11216119672532	3.03447932273028	8.62274474588894	7.46729588659957e-16	1.87382827144813e-14	25.3678252584361
ITGB5	1.02040641655702	6.16833031384925	8.61987281085795	7.61324958532182e-16	1.90439827978953e-14	25.3488212202276
PLSCR1	1.07532477796892	5.46891211504997	8.60887789053214	8.19862246537663e-16	2.03790640934653e-14	25.2760977089376
ARSJ	1.36726907898954	2.78598330327989	8.60066110747698	8.66500931155521e-16	2.1437070058556e-14	25.2217823264568
PLA2G2A	2.93496768146236	4.00350695328661	8.59972848780511	8.71957902022688e-16	2.15349930846584e-14	25.2156192051258
TMEM179	-1.59602872864262	3.73401170246597	-8.59951909892879	8.73187758120971e-16	2.15349930846584e-14	25.2142355299395
SOD2	1.90836832273845	8.75455721147527	8.57895739537165	1.00271900164261e-15	2.46141784166826e-14	25.0784494047401
EFNA2	-1.05532976224671	2.24966755125469	-8.57106789809131	1.05732555596132e-15	2.58340968657794e-14	25.0263952715519
LDHA	1.24118054984792	8.33882266192469	8.5660226021035	1.09378049416444e-15	2.6601280924332e-14	24.9931205431509
PABPC1L	1.23803870955937	5.43558900889911	8.55634522063207	1.1672252959605e-15	2.82722216510394e-14	24.9293261217639
OCIAD2	1.89712102602889	5.93747195574208	8.55622187128097	1.16819229416067e-15	2.82722216510394e-14	24.9285132418961
CP	1.78828268887686	4.85510889827305	8.54764056970739	1.23745076404857e-15	2.97742726520468e-14	24.8719776075144
LOX	1.7013928859046	3.4738388338125	8.54492224744324	1.26022708340595e-15	3.02301280919142e-14	24.8540751112874
MAPK8IP2	-1.47655452990335	4.5756678106596	-8.54021684618712	1.30063874785107e-15	3.11521729834314e-14	24.8230933302914
SEL1L3	1.31903463947311	4.33483111712921	8.53771961103877	1.322604756049e-15	3.16302931355717e-14	24.8066545649539
HCLS1	1.14587386235059	5.78753540698967	8.53666396931738	1.33200048569593e-15	3.18068013104759e-14	24.7997062905736
GNG4	-1.50694280780711	4.10464117023585	-8.53321959162728	1.36311946223496e-15	3.25007214379404e-14	24.7770385284741
COL16A1	1.33103340343325	6.30029685975271	8.53124182593378	1.38131245858915e-15	3.28848202811029e-14	24.7640249323952
FERMT3	1.04335452181054	5.03621955922618	8.52872227501521	1.4048380501541e-15	3.33945237705306e-14	24.7474488062122
GBP3	1.18557314001297	4.32259316652815	8.52117291659881	1.47773100652779e-15	3.50744454241123e-14	24.6977976124087
ODF3B	1.35565546961061	4.53663655736434	8.50419704643061	1.6556131275264e-15	3.88871988167809e-14	24.5862374201271
SVOP	-1.52918985462942	2.06191045440369	-8.4839472216981	1.89572179255509e-15	4.41143213946046e-14	24.4533216230364
CSTA	1.2738411211875	3.01794220627967	8.48378953806571	1.89772074423065e-15	4.41143213946046e-14	24.4522873031957
SIGLEC9	1.00147961293372	3.24427559627	8.48258117308118	1.91310863135966e-15	4.4406627407913e-14	24.4443614300101
PLS3	1.03968306632043	5.83994569768661	8.48035388223452	1.94179660082308e-15	4.5006340010854e-14	24.4297538765762
DSCAM	-1.03968733162893	2.56850684842693	-8.46910541308233	2.09332000705189e-15	4.83055014492792e-14	24.3560137718118
GRIK2	-1.27786853782184	3.10864617095227	-8.46872478852575	2.09864710914862e-15	4.83577313442362e-14	24.3535195058708
DDX25	-1.27193180369271	2.86842032169847	-8.46271418923004	2.18457209964581e-15	5.02402513681193e-14	24.3141397286404
PRKCZ	-1.48639689205415	4.46724299011333	-8.4562432941284	2.28097528043378e-15	5.21781359802418e-14	24.2717614859461
RBM47	1.14511351735644	3.1502995200642	8.45559726370572	2.2908281478674e-15	5.23276866656137e-14	24.267531581394
EHBP1L1	1.03037900976692	5.34115501848789	8.44908936917706	2.39246443476927e-15	5.45703159514425e-14	24.2249309069615
EMILIN2	1.23342095898117	4.17538363857351	8.44351579742715	2.48305111111193e-15	5.6444909260068e-14	24.1884607414266
ANKRD13B	-1.04105484565769	4.67118144429386	-8.44337527665146	2.48537835375996e-15	5.6444909260068e-14	24.1875414286064
A2M	1.15603547371779	8.33375999112872	8.44268584538631	2.49682774975185e-15	5.64864436621915e-14	24.1830311649635
PCBP3	-1.1412771700886	2.98967041079615	-8.44265935384848	2.49726873593125e-15	5.64864436621915e-14	24.1828578612279
DNAH9	1.25382944916881	3.93474097745734	8.43434611502575	2.63953396163643e-15	5.92637326464715e-14	24.1284887664145
SERPINB1	1.02759192454428	4.41369463816948	8.43129519138633	2.69373414123636e-15	6.03090775677655e-14	24.1085429886867
IL17D	-1.34553842961833	5.50548031895819	-8.4300309425802	2.71651546727626e-15	6.07329746961593e-14	24.1002789845156
CD14	1.62915840085349	7.26676671737421	8.42962618279564	2.72384934926464e-15	6.08108035767936e-14	24.0976333401033
MXRA5	1.24513590119019	2.7894976333185	8.42740839928581	2.7643830762265e-15	6.15416395982498e-14	24.0831384220783
NEU4	-1.92512469890039	3.94315706857828	-8.40707344379045	3.16502346741447e-15	7.00655405465218e-14	23.9503327265046
KCNN2	-1.27029839436057	3.19668516521192	-8.40375327740918	3.23568886095013e-15	7.15295700017323e-14	23.9286659880622
CTSL	1.14002876969357	7.47169406497561	8.3998174026751	3.32148528143677e-15	7.32211224611704e-14	23.9029874385162
RTN1	-1.60755926220416	5.70743012117913	-8.3988330225094	3.34329323589851e-15	7.35990801051913e-14	23.8965661648267
STAC	1.0916376707618	2.31025438038532	8.39773581482256	3.36776792639601e-15	7.40346085657864e-14	23.8894093931953
LTBP2	1.22533709700955	2.97952715648585	8.39633765247154	3.39921309911388e-15	7.45183049394632e-14	23.8802903360679
COL3A1	2.38785165047779	6.28639928366456	8.38604295966786	3.63987250049288e-15	7.94629979913964e-14	23.8131726582886
CHL1	1.68331794693198	5.35274889059714	8.37480017228941	3.92199979076949e-15	8.53859926862147e-14	23.7399263138365
FGF12	-1.27265033761374	3.66171992591006	-8.3744388556181	3.9314171333795e-15	8.54731240127575e-14	23.737573260623
ARHGDIG	-1.98865012824017	3.9820999579992	-8.3738627211924	3.94647982066173e-15	8.56527244714877e-14	23.73382133715
TMEM158	1.35924797435384	5.54275277940033	8.37309956830177	3.9665200179006e-15	8.58814155864789e-14	23.7288517276739
BST2	1.38279347679274	7.20804147291267	8.36042224014514	4.31455367396551e-15	9.30340371446334e-14	23.6463347803754
FCGR3A	1.47054188016689	6.74003097428662	8.35566419673219	4.45284091656996e-15	9.58849127246116e-14	23.6153826853816
FCGBP	1.90023196881186	4.92947581270506	8.35213821917747	4.55814257572361e-15	9.80186953885851e-14	23.5924518224279
SLAMF8	1.15197196386435	3.08021828122163	8.35123379662367	4.58554776377404e-15	9.84738583719857e-14	23.5865708711162
HS3ST3B1	1.23362051538961	2.35458755478311	8.32737235469513	5.3705618278554e-15	1.14552632284959e-13	23.4315427070301
GPNMB	1.67832689690194	6.17238497155779	8.31890571793919	5.6799605207534e-15	1.2082546746573e-13	23.3765948897277
MSTN	-1.28549476036856	2.21668041656849	-8.31824044123489	5.70500677045987e-15	1.2119492175631e-13	23.3722786312957
SH3GL3	-1.49432538791487	2.7618956235927	-8.3065107890733	6.16500119253275e-15	1.30440186089728e-13	23.2962096636489
MARCKSL1	-1.22514801877191	8.32029380241537	-8.30348769805215	6.28939085534893e-15	1.32851983194852e-13	23.2766141886649
TMEM151B	-1.23183194803766	2.5858918101932	-8.30333296903644	6.29582383614731e-15	1.32851983194852e-13	23.2756113539604
STMN1	-1.1644514499394	8.23663601958956	-8.30111760463641	6.38864693032398e-15	1.34451204197645e-13	23.2612542213966
LRRC25	1.01756702542999	3.5149296768462	8.29826165254278	6.51031230039756e-15	1.36829253461352e-13	23.2427488240455
LILRB3	1.12477290235797	2.66485726726168	8.29714796260564	6.55837544753994e-15	1.3747330420182e-13	23.235533546865
BASP1	-1.46268543720172	5.79663234965816	-8.29611519140611	6.60326028792587e-15	1.38230584064485e-13	23.2288430087508
AMER2	-1.35643563325835	3.85556193193655	-8.2845004975413	7.12947070795008e-15	1.48654644193242e-13	23.1536327388777
RAB42	1.04005795232964	3.01223211501591	8.27889495698233	7.39808089875237e-15	1.54051858714917e-13	23.1173557626774
TAGLN	1.55469930699075	8.13735883474681	8.27849661299219	7.41754589923292e-15	1.54253681783257e-13	23.1147783585112
ANTXR2	1.00764105745061	4.15502599616896	8.27599555934465	7.54092320102964e-15	1.56613068164542e-13	23.0985974054802
THBS1	1.99000272823959	4.10533132956426	8.26516286282599	8.09918258242307e-15	1.67765745250611e-13	23.028545667447
GRIN2C	-1.12895562673433	2.485255117241	-8.2540353596936	8.71523071002996e-15	1.78883226953333e-13	22.9566418410261
PPIC	1.07216633876832	4.04526165433601	8.23633769281938	9.7918929313721e-15	1.9968377006302e-13	22.8423965844546
GADD45G	-1.78915161220472	5.81210227483199	-8.22994067720594	1.021262847675e-14	2.07726968913689e-13	22.801135826136
SAPCD2	-1.39102196887567	3.74578312553183	-8.22781725877606	1.03562047575225e-14	2.10376236670187e-13	22.7874438244575
STMN4	-1.73811003140159	5.74211607475651	-8.22566577296848	1.05037164938031e-14	2.13098536167336e-13	22.7735729018222
NECAB2	-1.72186904667952	3.35438079951814	-8.22249191319231	1.07251299187685e-14	2.17032629022875e-13	22.7531143823928
HCN2	-1.50428045860159	3.99376871720043	-8.22195901548834	1.07627559984824e-14	2.17515160921954e-13	22.7496797969696
ELAVL4	-1.25484413128621	2.99599547681832	-8.21999113341536	1.09028369987559e-14	2.20064423514531e-13	22.7369976801517
CPLX2	-2.22571710381187	3.28720018830155	-8.21949480771395	1.09384513098603e-14	2.20501296902727e-13	22.7337993580915
CHST2	1.18880881896856	5.12492558130487	8.21375366720317	1.13588767273669e-14	2.283930067067e-13	22.6968114943956
NRSN1	-1.22771788169789	3.14577434348828	-8.21124889231793	1.15472766880308e-14	2.3159112483339e-13	22.6806788733884
KCNN1	-1.17348507111162	2.61720165326883	-8.20656545260326	1.1907883890093e-14	2.38520354468562e-13	22.6505215900249
MAN1C1	1.25760183674134	5.566095698703	8.20472068562836	1.20529642819635e-14	2.41120390654642e-13	22.6386456014728
COL6A3	2.11087739050069	3.80059883643971	8.20191177360268	1.22772357905226e-14	2.45296062933682e-13	22.6205657131578
HOXB2	1.55998718921702	2.98250595286631	8.19370375734902	1.29565291580081e-14	2.58540905474083e-13	22.5677542285796
ATP2B2	-1.09202789718426	3.01569681832734	-8.18921758694783	1.33433908201504e-14	2.64920856233024e-13	22.5389024407243
SCN3B	-1.25999131231675	2.70600557911324	-8.1867318553832	1.35626457186953e-14	2.67925907414126e-13	22.5229199324114
SDC2	1.28293692431815	5.66324227513534	8.17856937304304	1.43080038032961e-14	2.81592932707265e-13	22.4704572519048
SERPINA3	1.92008208134395	8.74707377311441	8.17744493162323	1.44138097104202e-14	2.83322008056379e-13	22.4632324959487
PDZD4	-1.19967774463174	6.21716017576513	-8.17302144612691	1.4837611747473e-14	2.91289631619545e-13	22.4348162893186
GDF15	1.64441179153725	4.33793354737565	8.16489821404902	1.5648241443445e-14	3.06822165147001e-13	22.3826562116726
NRP1	1.26423648739094	5.09451968633585	8.15475167004105	1.67225803937763e-14	3.27480408108393e-13	22.3175462882017
TSPAN7	-1.48240378831631	6.98130830304617	-8.14890076001143	1.73749390309657e-14	3.39413412951438e-13	22.280022517929
METTL7B	1.73048347044764	5.58031286602297	8.13622409720385	1.88759890533118e-14	3.66468156479058e-13	22.1987764436918
CACNG7	-1.15422458558221	4.97484883866741	-8.11474869246958	2.17171548183664e-14	4.18539159527589e-13	22.0613056321083
SLC2A5	1.37080596485139	5.49348130331265	8.10294626097535	2.34547285319728e-14	4.50376441786689e-13	21.9858444339411
CD74	1.30004223602594	10.8915939665358	8.0962925464108	2.44942114776115e-14	4.68626222984993e-13	21.943330756032
PARD6A	-1.02475760893088	4.05971830564185	-8.09518121444134	2.46722183042345e-14	4.70321610765745e-13	21.9362319212619
MYT1	-1.27413917942812	2.40221914576955	-8.094765369407	2.47391545556449e-14	4.71028727993123e-13	21.9335757815412
PODXL2	-1.23883303626383	6.22520036638836	-8.09423016040019	2.48255686595875e-14	4.7210454906377e-13	21.9301573416619
CRB2	1.3984400559324	4.11348478515558	8.08017570903549	2.72048080573596e-14	5.13023524943086e-13	21.8404371628702
KRT7	1.22649583542437	2.55675621000034	8.07482627168326	2.8168512047869e-14	5.30563000195184e-13	21.8063115757405
NCAM1	-1.07694378302028	7.05093031574892	-8.06457425973329	3.01107675866207e-14	5.63782153721496e-13	21.7409479827784
CA12	1.64542652492241	4.38814617598245	8.06393470711772	3.02362292521971e-14	5.65460476915497e-13	21.7368720065148
CLASP2	-1.00289742499572	5.417670644336	-8.05222950640946	3.26259789594573e-14	6.05845237524793e-13	21.662306229466
EYA1	-1.14761090997311	2.35612684179994	-8.05166072753902	3.27467456543369e-14	6.07373247248007e-13	21.6586845473901
IFITM3	1.49762088238458	9.02202012632575	8.04827913444224	3.3473931340141e-14	6.20132080132378e-13	21.6371554531874
TUBB6	1.18260666264394	6.46886606492721	8.04513652516884	3.41640357798341e-14	6.31434591040869e-13	21.6171526170727
TMEM176A	1.53272897404753	5.80826249671882	8.04338955527746	3.45537305843424e-14	6.37890156190948e-13	21.6060350644645
APOL1	1.10078380205073	3.98398040075142	8.0429714728312	3.46476419915811e-14	6.38876613545697e-13	21.6033746370664
SNX22	-1.74508398415963	4.11739832718227	-8.0380319051905	3.5776485826021e-14	6.58153907083818e-13	21.5719483192185
SYP	-1.57624645526062	5.63010157636261	-8.02329198330729	3.93657905835949e-14	7.22499579734259e-13	21.4782380273504
IGSF21	-1.35318573145778	4.50471806582675	-8.01486368538199	4.15758932406906e-14	7.59529975591504e-13	21.4246998974968
PIANP	-1.26238403357653	4.23291750296882	-8.0093065216992	4.30998045263046e-14	7.83741145902295e-13	21.3894178866786
CEBPB	1.17077491144586	6.01478946056783	8.00249314347852	4.50437674388444e-14	8.18148245402439e-13	21.3461799586456
ATOH8	-1.31823628517809	3.90009875589587	-8.00211290525465	4.5154774370099e-14	8.1922179156051e-13	21.3437675936788
ETNPPL	-1.72094530837351	3.06304051330734	-8.00161815485506	4.52996172161687e-14	8.20906036900122e-13	21.3406288244924
STX1B	-1.03058101473491	3.72875967808301	-7.99764673785337	4.64790589024622e-14	8.41313607473008e-13	21.315437722827
SPRY4	1.28776372716534	4.22248478675096	7.99559535095184	4.71001297444251e-14	8.4963251186972e-13	21.3024284598675
CYB561	1.01227112202504	4.52652793597076	7.97909233173791	5.24044528583182e-14	9.39945322631472e-13	21.1978431947766
UGT8	-1.57403409901376	3.63343952068791	-7.97810517885919	5.27398308380603e-14	9.44887048749085e-13	21.1915913231238
PODNL1	1.3089426437578	3.07625756190181	7.97371661568886	5.42566922360069e-14	9.69861415915213e-13	21.1638030648324
ASIC1	-1.13513087313056	4.61129286727514	-7.97207138053562	5.48364024604833e-14	9.79115131715236e-13	21.1533878168229
TNK2	-1.06016190273216	6.63373853657483	-7.97064777457146	5.53429607016695e-14	9.87043267474748e-13	21.1443766320261
VEGFA	2.25296495168374	8.3172303032401	7.95532944402822	6.10951926775766e-14	1.07745980024902e-12	21.0474746038484
HSPG2	1.17663382764479	5.56369157282923	7.94382523411098	6.58003172661237e-14	1.15527498078809e-12	20.974773088401
LTBP1	1.0397069504288	4.27343393617211	7.94205032087034	6.65574684313836e-14	1.16727009080106e-12	20.9635619940806
CDKN1A	1.1839537394431	6.56135711546573	7.9408580265443	6.70709141810812e-14	1.17366664017094e-12	20.9560318015891
CTSZ	1.5117978629395	7.902519906212	7.93155143027577	7.12155987929734e-14	1.23932415804663e-12	20.8972771190888
ALOX5	1.18682576930297	4.78077549313223	7.92931560195852	7.22484668845147e-14	1.2559138780894e-12	20.883167936714
EVA1C	1.29041018267308	4.90792772221634	7.92414387108923	7.46947136379031e-14	1.29558391215457e-12	20.8505408459055
HIP1R	-1.13846231924296	5.79056913826133	-7.92131661393344	7.60664566765028e-14	1.31792859734569e-12	20.8327097922039
COL5A3	1.24847536451403	5.10009729949471	7.91907531850752	7.71715749041831e-14	1.33414692035885e-12	20.8185770028922
RGS1	1.73564380429135	6.32906061245379	7.9103293323221	8.16378868037542e-14	1.40520436784128e-12	20.7634508587124
FAM20A	1.31043191030657	3.9214762455314	7.89389391220486	9.07333529477703e-14	1.55666874231262e-12	20.6599566073203
RAC3	-1.24535335891956	4.79899837036878	-7.89034406830729	9.28257035305752e-14	1.58911161011562e-12	20.6376200777185
NETO1	-1.56019646050897	2.84762304563523	-7.88093943829176	9.86023957414937e-14	1.68252996149593e-12	20.5784728503791
SRRM3	-1.34619017386622	3.35598453142329	-7.87150820596244	1.04752119741519e-13	1.78277861075552e-12	20.519200836922
CXCR4	1.12016464944562	5.42755074789118	7.87141287510974	1.0481617782445e-13	1.78277861075552e-12	20.5186019333158
KCNN4	1.15727796837326	2.96729961893631	7.86435365035001	1.09668853614332e-13	1.86130450048238e-12	20.4742653930337
ITGB2	1.29028396755924	6.68151602545992	7.85306981386178	1.17890766296249e-13	1.99655349272531e-12	20.4034452408114
NMNAT2	-1.12976932747232	3.00440820739626	-7.85257629805713	1.18263947578616e-13	2.00072684735357e-12	20.4003492109059
KCND2	-1.19174948058582	2.67606078537134	-7.84815389726894	1.21660575026561e-13	2.0559855634039e-12	20.372610883817
KANK2	1.03288540360868	5.58730738718486	7.83952383616267	1.28568984363578e-13	2.16809065084906e-12	20.3185082656557
DMRTA2	1.44435190616583	2.59877841752706	7.83344969741722	1.33662479122036e-13	2.25157798341753e-12	20.2804504913133
IL1RAP	1.24442877649571	3.97219372949481	7.80622720529024	1.5905148712802e-13	2.65939478053885e-12	20.110105975953
EVC	1.16182981745804	2.76756649911848	7.8002536259595	1.65230770493807e-13	2.75396249363701e-12	20.0727744172917
TUBB4A	-1.88160708052085	5.932264325518	-7.79808457586992	1.67532741220677e-13	2.7893847968641e-12	20.059223347085
SPP1	2.08507660929945	10.3922160465238	7.79681635754823	1.68893331070163e-13	2.80669407066321e-12	20.0513012536811
PCOLCE	1.44423914532567	6.12065300550599	7.7867325773147	1.80107382058205e-13	2.98301670346979e-12	19.9883394325607
SEMA6B	-1.39631805244786	5.05835720262165	-7.78655028802104	1.80316731180262e-13	2.98335354816483e-12	19.9872016973008
AKR1C1	-1.22463306715827	2.55117589728209	-7.77277714332706	1.9684996906018e-13	3.22981279796868e-12	19.9012852377295
TAGLN3	-1.78137884534085	5.21211793499645	-7.77005710362903	2.00287983909019e-13	3.27940408508294e-12	19.8843286602567
GABRG2	-1.12117568115107	1.73010782756123	-7.76480884499689	2.07090112552009e-13	3.387264597431e-12	19.8516215243355
BEX1	-1.81731658436619	7.01186791016692	-7.74861824260466	2.29545556781893e-13	3.72368660662426e-12	19.750806670907
MYH9	1.0201503551847	6.64076930026219	7.73841123541286	2.44921564965544e-13	3.94876606886226e-12	19.6873162412899
CRMP1	-1.07015852534313	6.35878454844687	-7.7262480208773	2.64577814351673e-13	4.23539170560529e-12	19.6117245295313
GRB10	1.10233178351913	5.33011114717226	7.71269966161178	2.88311155251479e-13	4.58441627704199e-12	19.5276102487623
SCN3A	-1.10910922158372	3.1655394369223	-7.70636717468825	3.00113828028951e-13	4.73699666160897e-12	19.4883264041753
GABRD	-1.48597825739854	2.87812022365937	-7.70263942093991	3.07283626069754e-13	4.84531943445055e-12	19.4652103980207
LOXL2	1.38414266243376	4.70817567164408	7.70043833287522	3.1159628965242e-13	4.90841899787804e-12	19.4515645574025
MMP11	1.15892777137258	3.3472109150817	7.68787643086695	3.37378412968972e-13	5.28816372423263e-12	19.3737318509067
ANPEP	1.21619567971018	3.3124127228243	7.68615762815529	3.41066178131579e-13	5.3353702236163e-12	19.3630883477507
TGFB2	1.24130694600624	4.32398039928106	7.68003064222741	3.54538794158592e-13	5.51877744280001e-12	19.3251595677315
ELAVL2	-1.11165414697301	2.07442454490299	-7.67414829491391	3.67967654881267e-13	5.7165368746515e-12	19.2887627553633
HR	-1.11638968124557	3.52071152069432	-7.66009630946427	4.02114793482928e-13	6.20428142750198e-12	19.2018862821892
SLC8A2	-1.22068714117741	2.10608365166838	-7.65925093771566	4.04266099783176e-13	6.23138292868911e-12	19.1966629036925
DCBLD2	1.12727031901287	4.20581654265295	7.64728028722771	4.3597764453701e-13	6.67455978794584e-12	19.1227369849882
ZFP36	1.39312059345976	6.65519519964792	7.646230836009	4.38872164310797e-13	6.7123626370946e-12	19.1162594083631
MS4A6A	1.23995376283492	6.62948183863318	7.64405743648705	4.44927171747101e-13	6.79180897374878e-12	19.1028461838012
KIF5C	-1.00629079191795	5.26406142494746	-7.64281980472283	4.48411961241216e-13	6.83839072099647e-12	19.0952091437608
NEK6	1.09703770229203	5.96023797220527	7.63782172884617	4.62761372348045e-13	7.03682610899955e-12	19.0643753695418
SNCB	-2.03244090887566	4.02404441616204	-7.62857677859854	4.90508904799079e-13	7.42300340685395e-12	19.007375043474
VMP1	1.1634987365515	6.98837946612858	7.6169492884038	5.27750212987584e-13	7.91825984961599e-12	18.9357458664805
CDK5R2	-1.30951115266509	2.74233590386306	-7.6149523342795	5.34421370409251e-13	8.01073780678026e-12	18.92345080102
TCEAL2	-1.63563924798525	5.74936207802494	-7.60942178248349	5.53334918795616e-13	8.27068026351326e-12	18.8894101595455
MMP9	2.19698609493595	4.88475596209213	7.60840083911975	5.56897952933797e-13	8.3160617683132e-12	18.8831279177063
CFH	1.16480758550533	3.92176748568967	7.60151610525127	5.8152397925899e-13	8.65105983847681e-12	18.8407773048995
CAMK2N2	-1.29727585415705	4.02237942837958	-7.59968617914465	5.8824838480554e-13	8.74285546682734e-12	18.8295247505242
SYN1	-1.61341597613821	3.4806348673606	-7.59872328672828	5.91817487345617e-13	8.77936768821731e-12	18.8236044244408
CAMSAP3	-1.2573102030867	2.36877289981596	-7.59786550366993	5.95014992359026e-13	8.81851327642711e-12	18.8183307549067
SFTPC	-1.12752265203164	2.19012758630347	-7.58522717747718	6.44151850763291e-13	9.51993709030692e-12	18.7406730681817
BMP2	-1.13739071072616	3.12562263680323	-7.57583596522751	6.83239114084156e-13	1.00693241612552e-11	18.6830199155015
ADM	1.55399770753573	5.23336504793765	7.56415114893675	7.35155565097839e-13	1.07841035683125e-11	18.6113485386082
RHBDF2	1.09211176961071	4.78918877572541	7.55079644098881	7.99273430327462e-13	1.1659641242411e-11	18.5295193284919
PLEKHA4	1.27257279073966	6.31812013686665	7.54646269478179	8.21243798742183e-13	1.19470157781996e-11	18.5029843471951
AKR1C3	-1.25841876589698	3.56102121043868	-7.54184153397451	8.45328296319584e-13	1.22747578924639e-11	18.4747000905561
SLC22A18	1.04996698229177	3.99041986792809	7.5395752821211	8.57393049035603e-13	1.24385035716709e-11	18.4608332529935
THEMIS2	1.03856806603737	5.02018533493782	7.53482936731185	8.83212163208377e-13	1.27895603523679e-11	18.4318022270222
GJB2	1.34201232223531	2.70941298479516	7.53344100578236	8.90909319006976e-13	1.28891958672833e-11	18.423311712723
SH3TC1	1.06598585854457	4.44877226068416	7.53016617301006	9.09328502153764e-13	1.31195987915859e-11	18.4032883925032
MEOX2	1.32409716648629	2.35001761565735	7.52514174789317	9.38321521936837e-13	1.34885855211758e-11	18.3725781747027
C5orf38	-1.98664578590616	2.98409189875242	-7.52083961014058	9.63870535263579e-13	1.38306659350912e-11	18.3462929573079
GALNT9	-1.48088818475206	2.83766453275344	-7.51803028229191	9.80923633340842e-13	1.40625782276584e-11	18.3291336208394
FOSL2	1.2875856689195	5.16140990414181	7.51552696370267	9.9636994064111e-13	1.42581170834808e-11	18.3138467852604
FAP	1.1533366984777	3.03078425062659	7.50826759158166	1.04253338697248e-12	1.4891716723958e-11	18.2695346340836
CALD1	1.00815437502291	6.57725400190769	7.50499002701119	1.06406174208387e-12	1.51580781020323e-11	18.2495367975762
S100A11	1.54230579294898	8.33652041866726	7.5013719766913	1.08833636253149e-12	1.54620172333006e-11	18.2274679046211
CADM2	-1.30612902523099	3.64565472848393	-7.50050682730493	1.09422142945268e-12	1.55316466209363e-11	18.2221917781688
CHADL	-1.45151705350391	4.19365401357967	-7.49814924104756	1.1104185162695e-12	1.57473907105102e-11	18.2078159521138
DYNLT3	1.09649580676762	4.46271863938767	7.49685106398872	1.1194380531948e-12	1.58610504772233e-11	18.1999012907799
SLC27A3	1.04371966753794	5.44370313266663	7.49105081372404	1.16062873670828e-12	1.64299228522005e-11	18.1645491833727
PLOD2	1.16490680758848	5.42549337758087	7.48502998747617	1.20496831396441e-12	1.69814463103698e-11	18.1278709670104
SOX3	-1.12101501964871	2.06686862757689	-7.48469190910498	1.20750703226994e-12	1.70020437086073e-11	18.1258119831995
FAM181B	-1.48803019443026	6.84810929211458	-7.45452254778411	1.45665384592742e-12	2.02214813580637e-11	17.9423099969518
TMEM59L	-1.1645627306431	6.45360712735729	-7.45321677780988	1.46851320495092e-12	2.03682007266655e-11	17.9343783969535
KIF26A	-1.02821769406502	2.25172728451807	-7.44985577943613	1.49947878628059e-12	2.07761011900351e-11	17.9139668409724
GRIN1	-2.17920412409086	2.97043803474413	-7.44926614931587	1.50497722400805e-12	2.08008410715789e-11	17.9103865826377
LAPTM5	1.17445579748901	7.64925698095267	7.43942101078584	1.59978077103055e-12	2.20147686921937e-11	17.8506330996794
C3	1.65798143136695	9.56288479448981	7.43421421825136	1.65227780656735e-12	2.26976091373882e-11	17.8190516243897
RASGEF1C	-1.03136935456971	2.78574267165965	-7.42991950688917	1.69685537186487e-12	2.32897088604479e-11	17.7930129092054
YAP1	1.09560844769447	4.39421987239722	7.42785735286749	1.71867949536166e-12	2.35482961413095e-11	17.7805135307589
GPR17	-1.86335278492351	3.04355867237382	-7.42643174271605	1.73392866777909e-12	2.37366262725283e-11	17.771873741014
FKBP5	1.36112726474325	5.05260059122428	7.41885100816683	1.81728712836417e-12	2.47703454525907e-11	17.7259490882909
ADAMTS1	1.22872276849382	4.02516108203376	7.41846643179884	1.82161977127972e-12	2.48079779722856e-11	17.7236200928266
LYZ	1.41938746445465	4.8289958176246	7.40418137835459	1.98998218538182e-12	2.70076344059042e-11	17.6371643469942
STC1	1.11399825615487	2.78470089328937	7.40110633881297	2.02818492255874e-12	2.74552922964556e-11	17.618567564244
CPVL	1.13655110967659	5.50480258419415	7.39837591378976	2.06271230810811e-12	2.78987584157484e-11	17.6020590289445
SLC15A3	1.04139011686604	6.05532323695753	7.39795133028536	2.06813319847071e-12	2.79481287711145e-11	17.599492286869
NRXN2	-1.26864469166358	6.47086259202588	-7.39313718248979	2.13059000278131e-12	2.87183882185314e-11	17.5703958230044
NDN	-1.28644695746505	4.74079478528495	-7.38823187767511	2.19614322913634e-12	2.95263413361908e-11	17.5407608721034
KIF5A	-1.27026863117816	4.7517881054717	-7.38417679109793	2.2518336625313e-12	3.02235905862194e-11	17.5162719415551
RNASE2	1.2683173830973	3.37651349589307	7.37887159443495	2.32680087862295e-12	3.1123919549309e-11	17.4842465155323
RAPGEF4	-1.08731933641818	3.69402397622234	-7.37498955919099	2.38321250025197e-12	3.18515038983718e-11	17.4608215102581
THBD	1.1233570399034	3.09870158383589	7.37387825747309	2.39960829138149e-12	3.20435002294124e-11	17.4541171400766
HP	2.09586244007309	3.86731080474307	7.37162294316398	2.43322532198647e-12	3.24375240559412e-11	17.4405130496548
TNFRSF1B	1.0796792149954	4.67177736526669	7.3707862097378	2.44581522505796e-12	3.25778460019534e-11	17.4354665395244
LCP2	1.05004916378961	4.8557402339934	7.33209064661922	3.10388330442635e-12	4.07246002303121e-11	17.202487958127
BIRC3	1.02992576105908	2.44879272410308	7.33135932983957	3.11786923443664e-12	4.08741262428139e-11	17.198092439514
NKAIN4	-1.84301287897739	5.42783896311686	-7.3302504146077	3.13919514829159e-12	4.11195487308169e-11	17.1914279359673
RTN4RL2	-1.24650300313641	3.36609813790923	-7.32614264710259	3.2194540373008e-12	4.21009631522418e-11	17.1667462017409
DDN	-1.3627221234916	2.3227107165574	-7.322803732485	3.28617919684413e-12	4.29024420537533e-11	17.1466907342661
AMOTL2	-1.10140002714819	4.48081867491644	-7.32083488730347	3.32616214592334e-12	4.32854613715949e-11	17.1348674670848
ITGB4	1.23665292985906	5.85312727007425	7.31838492684879	3.37658605785725e-12	4.38650488372172e-11	17.1201578820216
CRB1	-1.01264448089509	3.70187568582342	-7.29473786767147	3.90372154934692e-12	5.00538919048674e-11	16.9783443191646
CBR1	1.20497972641426	7.08016417413728	7.29132120126693	3.9863112457145e-12	5.10713771934722e-11	16.9578788149053
CA3	1.57300464691862	3.25412138714432	7.28403713218135	4.16818198029161e-12	5.32717282404232e-11	16.914268678195
NXPH1	-1.16753478886677	2.84776477905061	-7.27754986771303	4.33703167524985e-12	5.51617308317032e-11	16.8754528498659
C1QL1	-1.97511021543744	7.00543877143916	-7.27454913699988	4.41739880737517e-12	5.61386656808452e-11	16.8575059000608
SPRY1	1.26752543058396	4.96448997074376	7.27435716541125	4.42258998055491e-12	5.61594209598381e-11	16.8563579083809
ADAMTS14	1.06954591903711	2.73287429857299	7.27108324767021	4.5120529730797e-12	5.72034089374217e-11	16.8367828811249
GSX1	-1.4789105142971	2.35595840002188	-7.25722913444553	4.91080084282255e-12	6.20096644024889e-11	16.7540113632482
CSF3R	1.02051013041283	4.63085099619775	7.24596005549441	5.26060883459903e-12	6.61094345902158e-11	16.6867598967524
C1QL2	-1.05071568375886	1.96650284466466	-7.2430601137828	5.35453188567917e-12	6.71294132514377e-11	16.6694646715754
RAB32	1.10215051326085	4.42708745243575	7.23252944452373	5.70971079453312e-12	7.11864732866594e-11	16.6066978102499
COL8A2	1.08418098396497	2.89299144234575	7.21746404620324	6.25855456840604e-12	7.76611834180196e-11	16.5170058511984
SOCS2	1.0827747448715	4.34116234937673	7.21064843763602	6.52363659864926e-12	8.06335787573061e-11	16.4764692315744
SDC1	1.24636321140459	3.61002340019599	7.20961905507203	6.56462330184044e-12	8.10766934242954e-11	16.4703490370642
SAA1	2.70036198076786	3.90228299611562	7.20093908377357	6.92048016468887e-12	8.52715526303271e-11	16.4187650070344
NRXN1	-1.34120143528621	3.74190567501412	-7.19996024623887	6.96178414913045e-12	8.57135733306358e-11	16.4129504457271
SCHIP1	-1.04123434789438	5.65066890622083	-7.17784836513281	7.96236230009386e-12	9.72739369540879e-11	16.2817379730555
ST8SIA3	-1.56198458107011	2.47974656646156	-7.17678751449309	8.01377557657137e-12	9.78263215008527e-11	16.275449517017
LRRN1	-1.14803787508751	4.31639968133464	-7.16803804772611	8.45047944624853e-12	1.030775638173e-10	16.2236081693546
RAB11FIP4	-1.02231345416541	3.45595228863267	-7.16304563911941	8.71008479315716e-12	1.06080230227772e-10	16.1940463491194
CSPG5	-1.55406000783854	5.84009791606138	-7.16162050761739	8.78562308958601e-12	1.06917713836566e-10	16.1856101266288
CABP1	-1.45618443574296	3.07677731937087	-7.15575212579393	9.10353557604695e-12	1.10616016576078e-10	16.1508832382097
GBP2	1.14910977436417	5.63078815941623	7.15141171290104	9.34594037364368e-12	1.1338687383366e-10	16.1252103592438
VAX2	-1.13063365057	3.3497676281383	-7.15060838844286	9.39149722126829e-12	1.13764690821565e-10	16.1204599432501
FTL	1.22635592711276	12.248876353607	7.14478100954306	9.728586709829e-12	1.17397563171209e-10	16.0860105817679
COL4A1	1.81275126033717	6.78447437460646	7.12936383951106	1.06789810153219e-11	1.27694724504425e-10	15.9949592065244
ALOX5AP	1.51000070064591	5.9783623204221	7.12742905211744	1.08045332186679e-11	1.28805704171793e-10	15.983541829825
ACTA2	1.13125568371934	6.97153222124655	7.11969915097711	1.13208200344803e-11	1.3445283929589e-10	15.9379473389379
USH1C	-1.41767109135521	2.7948375415079	-7.11708533813605	1.15008398169883e-11	1.36488162158905e-10	15.9225372781235
KIF1A	-1.27227597355	6.02217537750866	-7.10866646509793	1.21000579484886e-11	1.42847654943115e-10	15.8729282151431
NKX2-5	1.25253947217375	2.42002458272136	7.10150407267371	1.26339852012205e-11	1.48817031653779e-10	15.8307537092557
FBLN5	1.13997926270804	4.48941001489051	7.09830310132492	1.28800470339315e-11	1.51039125099238e-10	15.8119144551202
VSIG4	1.30610870013681	6.17284471985305	7.08885967703938	1.36338164463323e-11	1.59641067350822e-10	15.7563681966691
CCK	-1.93023908064907	2.83665389773475	-7.08809133255519	1.36970232861573e-11	1.60262279873022e-10	15.7518509502833
LZTS1	1.14299598756299	4.00909420021745	7.08250017048269	1.41657485975062e-11	1.65378828301063e-10	15.7189892151023
KLHDC8A	1.26968026168379	5.98225406012764	7.07395002374427	1.49132581613155e-11	1.73070575836496e-10	15.668769542031
SLA	1.08816425179323	4.40209607369484	7.06560052223673	1.56806841565086e-11	1.80923917197611e-10	15.6197673072054
HSPB6	1.28551317783228	5.38318596129542	7.04964321838364	1.72571389608349e-11	1.98099404623868e-10	15.5262230152224
FNDC3B	1.12252913368516	4.43142745812835	7.03445274334354	1.89024432665405e-11	2.15108986675613e-10	15.4373050934059
TMEM100	-1.27798108117313	4.05624973457859	-7.02596381551896	1.988821058891e-11	2.25542823177119e-10	15.3876707049887
CD248	1.16898973523894	4.56576739728203	6.99525170422372	2.38962256863331e-11	2.67691998745978e-10	15.2084336498718
NFATC4	1.08509126144695	5.24365735610841	6.9938012631435	2.41040151728534e-11	2.69828209566183e-10	15.1999818418312
HBQ1	-1.0869700069214	1.7488880647541	-6.99020887135152	2.46263509006326e-11	2.75284931030868e-10	15.179053823889
TPM2	1.01952510285371	7.29017549692748	6.96868099462594	2.79982910869067e-11	3.09905348187753e-10	15.0537914124074
COL4A2	1.56392661773775	7.21047653311494	6.95938195046835	2.95917717483806e-11	3.26170757874608e-10	14.9997643025893
RARRES1	1.25873991577043	2.77749291851562	6.95587959720146	3.02148027299799e-11	3.31648432746873e-10	14.9794283619392
C1QTNF4	-1.41220266447772	3.1606439095286	-6.94809732256289	3.1645784642042e-11	3.46391861851589e-10	14.9342663542029
S100A9	1.85659220349176	6.30756278467404	6.92976456030412	3.52857569562586e-11	3.8383899917132e-10	14.8280128448674
HOXD11	1.1947981031613	2.47161551972463	6.9284002459398	3.55725545340363e-11	3.86426153313991e-10	14.8201131026578
FA2H	-1.37624983153553	2.94541371049951	-6.92812407595989	3.56308878917896e-11	3.86527790023372e-10	14.818514133239
NPM2	-1.26961157669796	2.64248124527335	-6.92301318604107	3.67275778237759e-11	3.97604998882358e-10	14.7889308787752
GADD45A	1.06546605408284	6.67957580114987	6.91870242908758	3.76783555529395e-11	4.07618344103905e-10	14.7639905062754
SLC47A2	1.31180068176323	3.08935089899712	6.9167851482357	3.81089750442308e-11	4.11994563080917e-10	14.7529012408547
FBLIM1	1.27753988254135	4.53424297065929	6.89392509385214	4.36319099234077e-11	4.67539759831003e-10	14.6208426929269
TCTEX1D1	1.20779761877406	2.66437306496142	6.88756253907688	4.53044762059962e-11	4.84098470601007e-10	14.5841401258135
CA10	-1.40823178680426	2.68541014107593	-6.88654183635803	4.55786049627638e-11	4.86089662656935e-10	14.578254318601
CNTNAP3B	1.08822111003296	2.79198699385784	6.88322807064747	4.64798798108836e-11	4.94698869140247e-10	14.55914982026
F13A1	1.88710835085077	4.34052452976521	6.88270075858515	4.6624906110076e-11	4.95908031025228e-10	14.5561103411647
ACBD7	-1.01625369861656	2.26908150243435	-6.87716866268878	4.81734951680639e-11	5.11689399550956e-10	14.5242323390872
TNFAIP6	1.11709077203836	3.22755056435194	6.867544968706	5.09889436256333e-11	5.40100600481253e-10	14.4688186010018
PAMR1	1.0001720031599	4.19376722054415	6.86265529290069	5.24808537551341e-11	5.54827726504379e-10	14.4406838420723
PALM	-1.09537330979203	5.96879352595059	-6.85369071980532	5.53284649037052e-11	5.81427756351587e-10	14.3891379760317
CNN2	1.08888765730444	4.80955559374461	6.85267217825315	5.56614711927651e-11	5.84538031474786e-10	14.3832843187207
BCAN	-2.04497330683063	8.4604539203889	-6.8468135602191	5.76155602726924e-11	6.04656917117139e-10	14.3496258032379
IL1R1	1.01137497145664	3.11200838275627	6.84516571269541	5.81772436588059e-11	6.09740779489105e-10	14.3401622488728
NAP1L2	-1.0351076719089	2.90578693762075	-6.82874459989777	6.40772845390522e-11	6.66707883430718e-10	14.2459412084918
DUSP6	1.1428101903245	5.69966980466694	6.82616043933015	6.5057878566936e-11	6.76464792688088e-10	14.2311279121606
AATK	-1.29653912180803	4.45558955513908	-6.80370095654877	7.42261805015942e-11	7.68253136417812e-10	14.1025442439206
COPZ2	1.14903378051038	5.40347914983775	6.78613861812405	8.22705277069595e-11	8.45966129854494e-10	14.0022000654063
CHI3L2	2.03165939977702	7.33876125982404	6.77509600933603	8.77614031837625e-11	8.97167090578049e-10	13.9391983362697
RGS16	1.05254430833761	4.2704655007133	6.77129138919744	8.97354822200246e-11	9.14977294160768e-10	13.9175080814685
TPPP	-1.24901029731917	3.81519294351175	-6.76553220186894	9.28070826269034e-11	9.43857598056085e-10	13.8846907487048
TMEM145	-1.04030416376147	4.11849743049495	-6.74587578467478	1.04089826263212e-10	1.05115407404896e-09	13.7728284845037
HOXD10	1.15851760476764	2.61722065436672	6.74483842356821	1.04721357656779e-10	1.05618013370901e-09	13.7669312315361
TMEFF1	-1.06720999841322	3.5746732045667	-6.72669270843116	1.16397628139716e-10	1.16279757123878e-09	13.6638768009352
CAV1	1.13684095923252	5.35198844086737	6.69693033739579	1.38378192730722e-10	1.36424821615348e-09	13.4952647676058
HMOX1	1.34788601635183	6.49701675887321	6.68879247824858	1.45067597143144e-10	1.42574530093859e-09	13.4492519186512
CALCRL	-1.0466656448018	4.05550517289715	-6.67581823113915	1.56395481180484e-10	1.5269732956944e-09	13.375973771987
CYTH4	1.02454524574426	4.39329067886509	6.67577839772787	1.56431564821202e-10	1.5269732956944e-09	13.3757489465693
HLA-A	1.00509185570853	9.22866750008671	6.67177288728497	1.60102106857135e-10	1.5589461163683e-09	13.3531460477249
GAL3ST1	-1.15564736021735	3.29466882512907	-6.67043474931554	1.61347104205275e-10	1.57010030380768e-09	13.3455971062467
SHANK1	-1.02399502064559	2.55087518830426	-6.67019368607619	1.61572397706671e-10	1.57132392199759e-09	13.3442372896265
ABCC8	-1.4218239510632	3.4615919589143	-6.66714898080993	1.64444681558715e-10	1.59630679810747e-09	13.3270653210949
PLAT	1.19930762440687	5.49031930533263	6.6652422763911	1.66268903664124e-10	1.61104258774373e-09	13.316314396126
ELAVL3	-1.33573953616748	5.00254978847576	-6.65072322016267	1.80827770821945e-10	1.74248201138802e-09	13.2345192580086
CRYAB	-1.56759398975725	10.3929422839482	-6.64676104940178	1.85013806381074e-10	1.78064507312126e-09	13.2122194365883
CYBB	1.06356037505521	4.69509808935208	6.63252860578958	2.00850815770155e-10	1.91786405088695e-09	13.1321932387254
CXCL10	1.19282095175984	3.15052727502081	6.62994394361085	2.03866504588603e-10	1.94430749753868e-09	13.1176730686989
LUM	1.6997609134715	4.57465375767359	6.62528375474904	2.09416685608524e-10	1.99362663790407e-09	13.0915029694589
GAD1	-1.30105731102279	3.82923631175122	-6.61737786852748	2.19173938247821e-10	2.08274620186852e-09	13.0471355670374
CD93	1.09069698245999	4.3310700205905	6.60596839282938	2.34047310540367e-10	2.21740861318676e-09	12.9831716736796
COL13A1	1.0282847657772	2.48653533400192	6.60017632146974	2.4197294289495e-10	2.28783149518192e-09	12.9507297509879
S100A8	1.71728111196213	5.49913065439138	6.59993651333524	2.42306709734703e-10	2.28783149518192e-09	12.9493869942612
AGAP2	-1.12303631232704	4.50239162071604	-6.58073163808595	2.70557604982519e-10	2.53893058088233e-09	12.8419645287423
KCNK1	-1.09420839800155	2.72848485088479	-6.5798228430922	2.71971788433251e-10	2.55068491303056e-09	12.8368866386607
C1QB	1.08222113004795	8.75687545616986	6.54451554277991	3.32908532975414e-10	3.08008691939269e-09	12.639989825712
C1QA	1.13069493841962	8.6591260189801	6.53765231446866	3.46222767405075e-10	3.19764784126489e-09	12.6018027374086
CKB	-1.24708156542779	9.84691375326327	-6.53617173525802	3.49162849872717e-10	3.22291603648594e-09	12.5935684894757
SNAP25	-1.63170390951021	4.90776948320902	-6.52673613519733	3.68484222726121e-10	3.38739369336581e-09	12.5411233461012
CARD16	1.25419412226288	4.88567758964765	6.51329660317938	3.97829074800356e-10	3.63808465622759e-09	12.4665160757923
MYT1L	-1.03120705061409	1.94717530858799	-6.50957889181438	4.06343991069472e-10	3.71165136287069e-09	12.4458970756044
DAAM2	-1.22328196850754	4.77410039192579	-6.50845102818077	4.08962410491699e-10	3.73340814760033e-09	12.4396434201324
CHRNA9	1.15509054825025	2.57899914864474	6.49848557971945	4.32829561201503e-10	3.94444676328206e-09	12.384421489426
BGN	1.1054731401332	7.19580042693021	6.48891122462777	4.57045955269498e-10	4.15075567202172e-09	12.3314233261469
SYN2	-1.35472407520191	2.37887704656708	-6.47390548222733	4.97700485296866e-10	4.49411010293235e-09	12.2484718635343
FAAH	-1.03232004304596	3.91622784086987	-6.4633813049101	5.28310424211254e-10	4.75148247051307e-09	12.1903759644717
ISG20	1.07706110677918	4.42646961885424	6.45549681417767	5.52446406606681e-10	4.94320526183665e-09	12.1468958788336
VSTM2A	-1.20979041313191	2.12387476962229	-6.45298803642775	5.60350851896697e-10	5.00542039973823e-09	12.1330688226035
PRSS23	1.12308989463895	5.57047485344049	6.45254653122727	5.6175335056958e-10	5.01511022929313e-09	12.1306358761084
EPHB4	1.05574034572081	4.16083089083361	6.44959383404853	5.71221956389981e-10	5.09675938929308e-09	12.1143678767629
IGF2BP2	1.02390173172617	2.73428270019695	6.42513210794161	6.55930856660476e-10	5.80011912690697e-09	11.979799626134
C1QTNF1	1.13230250181892	5.30286982857447	6.42445730048064	6.58434415652757e-10	5.8157408039525e-09	11.9760925736823
SAA2	1.93816624905627	3.04086537875641	6.42107518184875	6.71124163510999e-10	5.91458615123261e-09	11.9575171143785
SYNGR3	-1.1506173541004	2.94978462191069	-6.39382508046256	7.82512929199484e-10	6.82763077638732e-09	11.8081083708056
PACSIN1	-1.38115435969068	2.33525258048836	-6.38167876025429	8.37828530904951e-10	7.28209555716066e-09	11.7416586250093
IL1RN	1.1461206755491	2.75448626514763	6.37992577674815	8.46122239106577e-10	7.35013396921201e-09	11.7320759495866
SNCG	-1.58874341176616	4.37399709725155	-6.35904555889164	9.51322375601186e-10	8.16957147795926e-09	11.6180800137819
GABBR2	-1.0937875212106	3.1400019854917	-6.35376129386931	9.79918413806579e-10	8.40142979007227e-09	11.5892731473927
DNER	-1.0967793923761	6.22610534544549	-6.34017468776958	1.0573703971939e-09	9.03113330590289e-09	11.5152858428624
NDRG1	1.27948275912379	7.52646329394137	6.32678902180991	1.13953777291827e-09	9.70143700525456e-09	11.4425046202378
PI3	2.23010145755669	3.48238703264271	6.29469288949537	1.36291955318314e-09	1.14916251214972e-08	11.2684434281006
ADAM33	1.06895806003976	2.88599704816713	6.28959870506003	1.40211702532695e-09	1.18095064715905e-08	11.2408760591367
MARCO	1.4923782547204	2.8145652978263	6.28266153222885	1.45727782714159e-09	1.22284280827235e-08	11.2033613416677
IQSEC3	-1.03258943828379	2.31644579693858	-6.27541176302181	1.51719735607119e-09	1.27109570425837e-08	11.1641883053417
KCNJ4	-1.18328071159461	2.30940820105384	-6.27152116290157	1.55034242274216e-09	1.29679940649509e-08	11.1431795870259
FPR1	1.16694205683756	4.42576814106804	6.27098395347425	1.55497447395174e-09	1.29998501572321e-08	11.1402794724952
HLA-B	1.114218863304	9.13541816846362	6.26757324870166	1.58470115952563e-09	1.32273522485207e-08	11.1218710645486
OSM	1.23524773947723	3.07047481688429	6.2445003205642	1.80095056683185e-09	1.48677220611487e-08	10.9975323460725
SCIN	1.14641054256169	3.83584702679829	6.23565888078261	1.89126657290104e-09	1.55883820295927e-08	10.9499749130449
PPP2R2C	-1.1881684007631	3.08124280403755	-6.23304155949321	1.91884404033699e-09	1.57827172134857e-08	10.9359059727252
IBSP	1.40508764111586	3.17332931055896	6.23104487918384	1.9401467497481e-09	1.59413203008974e-08	10.925176075723
IL6	1.30916393088297	2.72860957135873	6.19801818809588	2.32805285843645e-09	1.88537641444643e-08	10.7480596725341
PDLIM1	1.08880151328927	5.10361382810743	6.19464367632557	2.37172618428368e-09	1.91681137187576e-08	10.7300015525258
SLC2A3	1.16859898443178	5.24056382006338	6.19209893134954	2.40519052405871e-09	1.9398838646777e-08	10.7163885538776
C15orf48	1.08455535917879	2.52578829944	6.19162522630917	2.41147079480373e-09	1.94395582355373e-08	10.7138549427365
CNGA3	1.07977871546888	3.25354015520299	6.18863062742003	2.45154595318374e-09	1.97323821137441e-08	10.6978416211049
DCX	-1.08980206941813	2.6373605639508	-6.16465669612917	2.79678526305043e-09	2.22166374393498e-08	10.5698483954732
CTSS	1.03143861661566	5.45584385466494	6.16224060658119	2.83411290514682e-09	2.25018300275842e-08	10.5569695012241
NES	1.05568443167022	7.92735130983882	6.15309245790425	2.97992188969775e-09	2.35764847654082e-08	10.5082392130395
SLC6A1	-1.04298487140356	4.64177384857766	-6.13853462033957	3.22723397377797e-09	2.54184935339878e-08	10.4308025425942
CXCL14	1.65493538342189	5.43774148793262	6.12946109662352	3.39143069309363e-09	2.66851156828464e-08	10.3826066625111
GRIA2	-1.19273645102292	4.70640100395298	-6.12585843466802	3.45887034663547e-09	2.71505704373037e-08	10.3634849714133
CD68	1.0811804574269	6.94117171479356	6.12297538471074	3.51378372394701e-09	2.75380150440813e-08	10.3481887100342
CLU	1.24081591742754	13.775127486597	6.11645312476995	3.64118251905322e-09	2.84376174570688e-08	10.3136039368677
CELF4	-1.16315973869275	2.77988565329927	-6.11325782511765	3.70523596805404e-09	2.88522173259817e-08	10.2966705573182
TMSB10	1.01458260415135	12.0544578484914	6.10737100462592	3.82614548796707e-09	2.97496947694937e-08	10.2654906792007
HSPB1	1.13747490339521	9.14917285334915	6.09115916684288	4.17944235085094e-09	3.21953724088976e-08	10.1797386374264
CA9	1.52381440993372	3.81792228088165	6.08178648043495	4.39806431887011e-09	3.36400866139154e-08	10.1302390922508
CCL20	1.26787314564463	2.31371546260799	6.06786979243713	4.7434722098322e-09	3.60129703511263e-08	10.0568457942901
BCL2A1	1.177916033467	3.5214768883914	6.06482264450886	4.8225723883435e-09	3.65256634249586e-08	10.0407925135332
HPCAL4	-1.10750077908343	2.6834374312879	-6.05791850425404	5.0066025494987e-09	3.77925464568568e-08	10.0044416086074
EN1	1.01478843503083	2.7570498765376	6.0474141855471	5.29985245944365e-09	3.97023593829419e-08	9.94919447909134
ANKS1B	-1.00647407752871	4.27907948730032	-6.02405995379553	6.01336854779535e-09	4.46869157996242e-08	9.82661939701509
BEST3	-1.12443698189008	3.48591957975648	-6.02106495175011	6.11141395737345e-09	4.53514611674577e-08	9.8109256468131
AKAP12	1.03867079156047	4.74476990925452	6.01637124321086	6.26822351042176e-09	4.64495961917826e-08	9.78634241878179
C1orf61	-1.41520154161404	9.99905985619281	-5.99386789499316	7.07639895088283e-09	5.20232329020655e-08	9.66868033994612
SYNPO	1.01649235029219	5.31209662928685	5.97611173007571	7.78523893024806e-09	5.67585271478224e-08	9.57607238372492
DRC1	1.00181647621768	2.34216800210127	5.96782495825817	8.13938392317417e-09	5.91219677143954e-08	9.53292284234817
IGFBP5	1.29320856155388	7.39596357121818	5.96167294367531	8.41244072903013e-09	6.0769777788106e-08	9.50091809836823
FAM181A	1.03928669921294	3.9909038981404	5.96023164642866	8.4776965759664e-09	6.1157204184211e-08	9.49342358978002
PSD2	-1.12597579857123	4.19384858463131	-5.93270912471682	9.82314377458946e-09	7.00625853312788e-08	9.35057218085038
S100A10	1.42799435239377	8.22054724540513	5.89945690628032	1.17290427823395e-08	8.26109822741838e-08	9.17864569667087
TSTD1	1.34713309057037	4.39397125547577	5.87575161556212	1.33038457830637e-08	9.29561318458956e-08	9.0565258119676
JUNB	1.03597322681728	7.70673227407717	5.87384166971274	1.34393665494138e-08	9.37370577180498e-08	9.04670274075708
LGI3	-1.31514766604544	3.2508601084128	-5.86858614906781	1.38192752261851e-08	9.62167799603465e-08	9.01968546735393
CYP1B1	1.15332813009555	3.06957678692005	5.84592686061983	1.55809739484195e-08	1.07346177565191e-07	8.90340972622639
CAMKV	-1.1666676850989	2.99965555028611	-5.82047790133312	1.78216815530822e-08	1.21301173623911e-07	8.7732259234249
ERBB3	-1.05769062811275	3.63071566234584	-5.80518668439847	1.93163090706099e-08	1.30461541450795e-07	8.69521165146746
MYL9	1.00204627239294	6.23494538424184	5.7514101133277	2.5609767876681e-08	1.68778528670369e-07	8.42209282489082
LDOC1	-1.12489503757834	4.97593713000923	-5.72246213928957	2.9785171459738e-08	1.9418799930628e-07	8.27587828248334
EFHD1	-1.08532533442987	5.34431410775006	-5.71701306929108	3.06422659753555e-08	1.9911796054138e-07	8.24841864574084
NEFM	-1.21823511538341	2.44319207162395	-5.70862773104861	3.20084280912704e-08	2.07057798767464e-07	8.20620145137792
OXTR	1.12305930873672	3.29358979347042	5.70470587295187	3.26676160947152e-08	2.10631393970174e-07	8.18647263663526
SLC17A7	-1.58738470424478	2.8317812227712	-5.70425270596907	3.27446331166689e-08	2.11041767706616e-07	8.18419366258801
CEND1	-1.01193552935275	5.46072555095421	-5.6858274550847	3.60306386521341e-08	2.30525983171984e-07	8.09165116653043
CNR1	1.03303211717705	4.03988592824267	5.68175100469492	3.67999757248502e-08	2.35067105156226e-07	8.0712079681024
HLA-DRA	1.04051752872537	8.22287687263976	5.68090853338424	3.69609596340675e-08	2.35904483163818e-07	8.06698442435389
TMEM151A	-1.19953314247682	3.33689597308182	-5.67075302478981	3.89564155166178e-08	2.4773894541269e-07	8.01611001294095
WNK2	-1.06081928738982	3.07143827258529	-5.66959670047992	3.91901788632913e-08	2.48970026353884e-07	8.01032181285465
CTHRC1	1.16089418959598	4.18503267300995	5.64307759313964	4.49428767292199e-08	2.82283472460806e-07	7.87782557380865
LHFPL4	-1.19544984279484	3.33168979283218	-5.63961763400436	4.57516649786649e-08	2.87020779023548e-07	7.86057413890059
ABCA1	1.00407864859034	4.54282411466645	5.63763125759281	4.62223887811338e-08	2.89858635089954e-07	7.85067371889058
STMN2	-1.48493532094659	3.95790881693545	-5.53706244857722	7.73467783895098e-08	4.65970057290085e-07	7.35296450788721
C2orf80	-1.01746272424414	3.37439280377591	-5.53280690745396	7.90385571521552e-08	4.75255080415092e-07	7.33205799088043
OLFM1	-1.24724917444695	6.13100184839896	-5.530348589947	8.00322245044508e-08	4.80863582633518e-07	7.31998655070213
CALY	-1.54269734938177	3.21158767946403	-5.5075952785904	8.98259274885979e-08	5.33814924503023e-07	7.20845670077773
PLP1	-1.67617893830337	7.88379897106612	-5.50070552422273	9.30151266361478e-08	5.5110764220156e-07	7.17475619244758
ESM1	1.06594164697957	3.90658630279706	5.48066050351338	1.02933744586837e-07	6.0487945813799e-07	7.07689613685052
ZSCAN1	-1.04300195003704	2.87368109466402	-5.4778341313302	1.04412620246582e-07	6.12657545714517e-07	7.06312029498751
ASPDH	-1.02365127188403	3.33299632514051	-5.46491843396509	1.11438095224607e-07	6.49294534893025e-07	7.00023972879432
KCNQ2	-1.35684245604884	5.27492760052973	-5.46085665105523	1.13741103235863e-07	6.61735928298883e-07	6.98048889046406
MFAP2	1.04515655515192	3.62755529988666	5.44958931916978	1.2037480604612e-07	6.96479449645145e-07	6.92576077981023
NTRK2	-1.09271444294538	6.27622897170958	-5.44418348332355	1.23689747066148e-07	7.13566874156463e-07	6.8995349244659
SLPI	1.63076015681745	4.42084625213525	5.4199781613616	1.39654887091069e-07	7.96643562647425e-07	6.78235682800704
CACNG4	-1.08426249105402	5.23086797642824	-5.39617013785973	1.57305996901455e-07	8.88978823878469e-07	6.66750411629328
PVALB	-1.0275654392621	1.93352285228358	-5.38992785538905	1.62281929667926e-07	9.13501418644273e-07	6.63745673970863
DCN	1.11857697375026	6.28112110560334	5.36451102389125	1.84170893359838e-07	1.02682917018427e-06	6.51539655430678
TRIM56	1.0396285857309	3.55790131937701	5.3526813507219	1.95313140862914e-07	1.08397419668784e-06	6.4587424622811
CXCL3	1.02975004229974	2.58119595540488	5.34884391305009	1.9906638382738e-07	1.10209182824671e-06	6.44038571407028
DUSP1	1.11291457219216	6.64119644049196	5.34835019358215	1.99554333065807e-07	1.10324539163247e-06	6.43802471885527
SST	-1.35221027672094	2.77648796176719	-5.34399916864336	2.03905087325331e-07	1.12454154379561e-06	6.41722534762926
CDR1	-1.45419604055779	3.07111006151724	-5.33111649515753	2.17334663844732e-07	1.19401682357301e-06	6.35572068281602
HAMP	1.28882929023502	4.79005713751327	5.31999338072573	2.29618468773701e-07	1.25582048202498e-06	6.3027115059017
MT1E	1.38203095621505	7.25919930830472	5.28910792341443	2.67371527548355e-07	1.43984721624812e-06	6.15598390947971
IL13RA2	1.18236612831033	3.51764656288335	5.28553361660588	2.72111802281756e-07	1.46387617151167e-06	6.1390474364297
MT1A	1.00255021247096	2.60133853551018	5.2512117162254	3.21988718922883e-07	1.6997558326016e-06	5.97688264475247
BEX2	-1.03383123626963	5.51282745082023	-5.21571899473698	3.8287422778305e-07	1.99514255903851e-06	5.81007618754448
VSTM2L	-1.07437505251632	3.36788967038505	-5.21456493823566	3.8503076723301e-07	2.00571802970489e-06	5.80466766448715
OPALIN	-1.05393416573225	1.96143905213918	-5.20944530315715	3.94740647365822e-07	2.05088425873013e-06	5.78068592245118
MMP7	1.11722026296887	2.48219906503819	5.19734287940726	4.18648597518438e-07	2.16228712802062e-06	5.72407021483627
SULF1	1.06219700208053	4.49841644520811	5.15667684190824	5.09726063459718e-07	2.58635516073804e-06	5.53460952796521
GLIS3	1.05283661791377	3.95619431151417	5.13930199236866	5.54254580781496e-07	2.79768285994728e-06	5.45402728756268
FXYD7	-1.44472768963615	4.03544833895876	-5.13456015951579	5.67048134489189e-07	2.85677872798511e-06	5.43207347378005
SYT1	-1.14418662872465	3.12000449516031	-5.09854876929462	6.74003698536266e-07	3.35598560810613e-06	5.26588284180809
SRGN	1.0146508415081	6.4342679249927	5.08876420436546	7.06290939632597e-07	3.50551133095894e-06	5.22089142905103
FAM183A	1.22067575069969	2.43449808518758	5.08389547651525	7.22910465161582e-07	3.58254906816654e-06	5.19853016839001
MGP	1.18857586564209	6.79301976476081	5.05014179050847	8.49008845350629e-07	4.17339010121904e-06	5.04398359953301
PLLP	-1.11562760890603	4.80978005902568	-5.04458525410137	8.71713627087349e-07	4.27169447064475e-06	5.01862244014452
TTYH1	-1.00055140809951	7.82419806761627	-5.03972824403845	8.92040907526659e-07	4.36047497194202e-06	4.9964726916715
PCSK6	-1.03446738353911	3.65598767319415	-5.0190099086725	9.84026229359394e-07	4.7746295739959e-06	4.902184900783
FOXJ1	1.0562224241307	3.80219582976817	5.00725277435426	1.04024315645229e-06	5.01962640826751e-06	4.84881997489498
RNF208	-1.04932618498309	4.6672830865596	-5.00078749064759	1.07246939182869e-06	5.16093197579999e-06	4.81951802174606
PCSK1N	-1.06756112604169	8.1270630148653	-4.97016050593944	1.23873144683524e-06	5.89808059030089e-06	4.68113146814698
IL1B	1.06556840540655	3.84864230193405	4.89848525960595	1.73111168925827e-06	7.99879007706458e-06	4.3599995090771
TPPP3	1.06839319244309	6.69938925182395	4.85503834453335	2.11666370991037e-06	9.60040804517967e-06	4.16721322815563
SEZ6	-1.04936229376396	4.40042942234543	-4.85367783450263	2.12998685353321e-06	9.64974526296448e-06	4.16119917986001
HLA-DPB1	1.00713733203908	6.49372911252048	4.83873108282479	2.28179520732544e-06	1.02784975891623e-05	4.09521986438913
NPY	-1.34905766200854	3.47322343926823	-4.82342726691366	2.44803809136234e-06	1.09430283868771e-05	4.02783903304275
SPOCK3	-1.04387199786757	3.08442049680483	-4.78785692624585	2.88085296262692e-06	1.26979567612687e-05	3.87191163763467
LHFPL3	-1.21281820197722	4.67740752666669	-4.7707456882676	3.11452019323337e-06	1.36251626191784e-05	3.79724405313233
MT1M	1.26469592619944	4.95110918826566	4.76667427341136	3.17275496174399e-06	1.38607152826369e-05	3.77951056692964
ANGPTL4	1.08963396485302	5.29744451811574	4.76003397968046	3.26999404601145e-06	1.42539591334562e-05	3.75061511067569
TMSB15A	-1.30540474615365	3.71806600230019	-4.74696851094539	3.46978400527478e-06	1.50665944262055e-05	3.69385832599113
APOD	-1.26796604580368	6.63855775260313	-4.72269946511113	3.87257496715672e-06	1.66280531233954e-05	3.58877842955904
IGFBP6	1.06887169605631	4.82250503698829	4.72141605673171	3.89508553948319e-06	1.67156145065804e-05	3.5832340646321
NCAN	-1.20973890475307	5.91759317191756	-4.69486340638325	4.39013453219066e-06	1.86424222373143e-05	3.46880861201734
CPNE6	-1.08027817653839	2.72749084080879	-4.69380351769636	4.4111037922054e-06	1.87213934542001e-05	3.46425236050131
ASIC4	-1.14519516414064	4.40718883750058	-4.68777860932043	4.53214933444327e-06	1.91681256952981e-05	3.43836884500469
TGFBR3L	-1.0017975889997	2.48937292986943	-4.64646529737154	5.4526948415477e-06	2.26547342403235e-05	3.26163482201279
HIST1H2BK	1.03734773210805	6.04977251134575	4.63051849366296	5.85414898470227e-06	2.41699941340676e-05	3.1937677354351
MT2A	1.06594421558764	10.1207823681665	4.62559521817739	5.9837370493071e-06	2.46598709102515e-05	3.17285471183436
APOC2	1.00655258915548	6.51751921963004	4.60721670092342	6.49232000316303e-06	2.65272531529705e-05	3.09495223751932
NTSR2	-1.009740737256	2.52802780523154	-4.60511116989974	6.55317468173741e-06	2.67551239463381e-05	3.086044044281
VSNL1	-1.22116260721681	3.3166231518984	-4.59158207660296	6.95749415464738e-06	2.82233584520571e-05	3.02888637517133
FABP7	1.13147210021896	7.52829416499253	4.58768760456943	7.07826172858368e-06	2.86764073726809e-05	3.01245932779506
PPP1R1B	-1.24689052866119	4.48727923368012	-4.56841937904639	7.70605345009543e-06	3.10365776106931e-05	2.93135838576574
FOS	1.05987412211485	7.91012469925357	4.53790857666154	8.81102679180228e-06	3.5058861698695e-05	2.80352757141479
MT1H	1.0198544984373	3.04063153706429	4.51276442386323	9.83465913928445e-06	3.87011368373138e-05	2.69872708608231
L1CAM	-1.00742736985434	3.51859908750319	-4.46611605592823	1.20440665980332e-05	4.64914519890818e-05	2.50560811322264
BCAS1	-1.18756489914592	4.87641907583674	-4.43691004013171	1.36621198451309e-05	5.2075078395447e-05	2.38556870655304
S100A1	-1.21322253573044	6.93594527353405	-4.37684540828103	1.76698119025127e-05	6.58404889209774e-05	2.14081376829798
NRGN	-1.38910256286772	5.49737332370395	-4.20026754422214	3.70497608680303e-05	0.00012978105316045	1.43792702491714
CRYM	-1.04499569905195	2.62961472479357	-4.15980675215338	4.37534196957746e-05	0.000151249228313208	1.28039919723834
EEF1A2	-1.03995925507479	5.88710840677484	-4.14767568508143	4.59791449400815e-05	0.000158250070591855	1.23342723099694
DKK1	1.04042342162489	2.80105670927222	4.07332912274111	6.21656937577663e-05	0.000209082316273723	0.948169906179489
ATRNL1	-1.05918245173459	3.17059889202076	-4.04654978295203	6.92275150116532e-05	0.000230963241797492	0.846527046746004
HIST1H2BH	1.61144863304595	2.70334456385006	3.90781510745429	0.000119808062461758	0.00038226206951615	0.329397494009293
SEC61G	1.09730232126234	8.72529514139209	3.6856071674367	0.000279482027844656	0.00082485869998131	-0.46547761084989
MOBP	-1.12994658071451	3.94706534652446	-3.63573629651332	0.000336187723609536	0.000976515831699102	-0.638153371489892
COL20A1	-1.17584283844152	4.25119405521821	-3.57767261458532	0.000415818566299812	0.00118406643522934	-0.836528527052491
SOX10	-1.03239083823924	4.32189420976711	-3.5134046439786	0.00052447370953642	0.00145857259214834	-1.05273741611858
MT-CYB	-1.03718606997115	11.6477465069147	-3.44707766937166	0.000664143127077878	0.00180365366789354	-1.27214801453676
SLN	1.01335003950473	4.21182355110496	3.35860312053004	0.000904977636550389	0.00238546543341873	-1.55889744905873
HIST1H1C	1.06701023634147	6.26843655415883	3.21696724761951	0.00146558882270058	0.00367129883788382	-2.00373117806008
MT-ND6	-1.09184807677233	11.658734192033	-3.06123205342602	0.00244351142727405	0.0058128687819282	-2.4724466600296
HIST1H2BJ	1.13135848555617	3.30195976885528	3.05003756249765	0.00253302344815489	0.00600409102052511	-2.50530911187615
MBP	-1.03318208609105	8.12184207700925	-2.72837735359854	0.00681391072740873	0.0145417478260437	-3.4014837453812
HIST4H4	1.12357437243191	2.54085519716259	2.65655017412256	0.00839981897226933	0.0174819017218221	-3.58878871297937
HIST1H4J	1.08989051073866	6.00515843100024	2.64178661920987	0.00876429763461627	0.0181400044407007	-3.62670315482228
HIST1H2BC	1.06400083241386	3.48096099188928	2.33524024869549	0.0203185266180612	0.0380526369410867	-4.36852905180354
