# Supplementary material for: Novel tumor necrosis factor-related long non-coding RNAs signature for risk stratification and prognosis in glioblastoma
Source: Front Neurol. 2023 Apr 20;14:1054686. doi: 10.3389/fneur.2023.1054686 (PMC10156969; doi:10.3389/fneur.2023.1054686)
Supplement: Supplementary file 8 [file Data_Sheet_7.CSV]

geneSet	description	link	size	overlap	expect	enrichmentRatio	pValue	FDR	overlapId	userId	DB
1	hsa04512	ECM-receptor interaction	http://www.kegg.jp/kegg-bin/show_pathway?hsa04512+1277+1278+1282+1284+1291+1292+1293+2335+3339+3371+3381+3675+3678+3679+3691+3693+3912+3913+3915+6382+6385+6696+7057+7143+960	81	25	5.600830475	4.463623763	6.61E-11	1.97E-08	1277;1278;1282;1284;1291;1292;1293;2335;3339;3371;3381;3675;3678;3679;3691;3693;3912;3913;3915;6382;6385;6696;7057;7143;960	ITGA5;LAMB1;TNR;LAMB2;COL6A2;ITGA3;FN1;CD44;TNC;COL1A2;COL1A1;LAMC1;COL6A1;SDC4;ITGA7;ITGB5;THBS1;COL6A3;HSPG2;SPP1;ITGB4;SDC1;COL4A1;COL4A2;IBSP	pathway_KEGG
2	hsa04610	Complement and coagulation cascades	http://www.kegg.jp/kegg-bin/show_pathway?hsa04610+11326+1191+2+2152+2162+3075+3426+3684+3687+3689+5054+5265+5327+5328+5329+7056+710+712+713+715+716+717+718+728	79	24	5.462538364	4.39356182	2.33E-10	3.48E-08	11326;1191;2;2152;2162;3075;3426;3684;3687;3689;5054;5265;5327;5328;5329;7056;710;712;713;715;716;717;718;728	C1R;C1S;PLAUR;SERPINE1;PLAU;CFI;F3;C5AR1;SERPINA1;SERPING1;C2;ITGAM;ITGAX;A2M;ITGB2;CFH;C3;THBD;VSIG4;F13A1;PLAT;C1QB;C1QA;CLU	pathway_KEGG
3	hsa05150	Staphylococcus aureus infection	http://www.kegg.jp/kegg-bin/show_pathway?hsa05150+2212+2213+2214+2357+3075+3115+3122+3383+3426+3684+3689+712+713+715+716+717+718+728	52	18	3.595594873	5.006125728	4.24E-09	4.21E-07	2212;2213;2214;2357;3075;3115;3122;3383;3426;3684;3689;712;713;715;716;717;718;728	C1R;C1S;CFI;C5AR1;ICAM1;FCGR2B;FCGR2A;C2;ITGAM;FCGR3A;ITGB2;CFH;C3;C1QB;C1QA;FPR1;HLA-DRA;HLA-DPB1	pathway_KEGG
4	hsa04510	Focal adhesion	http://www.kegg.jp/kegg-bin/show_pathway?hsa04510+10398+10627+1277+1278+1282+1284+1291+1292+1293+2316+2318+2335+330+3371+3381+3675+3678+3679+3691+3693+3912+3913+3915+5881+64098+6464+6696+7057+7143+7422+857+87	190	32	13.1377505	2.435729009	1.65E-06	0.00012299	10398;10627;1277;1278;1282;1284;1291;1292;1293;2316;2318;2335;330;3371;3381;3675;3678;3679;3691;3693;3912;3913;3915;5881;64098;6464;6696;7057;7143;7422;857;87	FLNA;ITGA5;FLNC;LAMB1;TNR;ACTN1;LAMB2;COL6A2;ITGA3;FN1;SHC1;TNC;PARVG;COL1A2;COL1A1;LAMC1;COL6A1;MYL12A;ITGA7;ITGB5;THBS1;COL6A3;VEGFA;RAC3;SPP1;BIRC3;ITGB4;COL4A1;COL4A2;CAV1;IBSP;MYL9	pathway_KEGG
5	hsa05146	Amoebiasis	http://www.kegg.jp/kegg-bin/show_pathway?hsa05146+1277+1278+1281+1282+1284+1992+2335+3315+3553+3554+3569+3684+3689+3912+3913+3915+7042+7097+87+929	92	20	6.361437083	3.143943694	3.09E-06	0.000184314	1277;1278;1281;1282;1284;1992;2335;3315;3553;3554;3569;3684;3689;3912;3913;3915;7042;7097;87;929	LAMB1;ACTN1;LAMB2;FN1;TLR2;COL1A2;COL1A1;LAMC1;ITGAM;SERPINB1;CD14;COL3A1;ITGB2;TGFB2;COL4A1;COL4A2;IL1R1;IL6;HSPB1;IL1B	pathway_KEGG
6	hsa05033	Nicotine addiction	http://www.kegg.jp/kegg-bin/show_pathway?hsa05033+1137+1141+2556+2562+2563+2566+2891+2893+2902+2905+57030	32	11	2.212673768	4.971360966	5.14E-06	0.000255149	1137;1141;2556;2562;2563;2566;2891;2893;2902;2905;57030	CHRNA4;CHRNB2;GABRB3;GABRA3;GRIA4;GRIN2C;GABRG2;GABRD;GRIN1;GRIA2;SLC17A7	pathway_KEGG
7	hsa05205	Proteoglycans in cancer	http://www.kegg.jp/kegg-bin/show_pathway?hsa05205+1026+1634+2065+2316+2318+2335+3059+3236+3339+355+3678+3693+4060+4318+4478+5328+5329+6382+6383+6385+7042+7057+7097+7422+7477+8321+8324+857+8826+960	183	30	12.65372811	2.370842786	6.24E-06	0.000265476	1026;1634;2065;2316;2318;2335;3059;3236;3339;355;3678;3693;4060;4318;4478;5328;5329;6382;6383;6385;7042;7057;7097;7422;7477;8321;8324;857;8826;960	MSN;FLNA;FZD7;ITGA5;PLAUR;IQGAP1;FLNC;PLAU;FN1;CD44;WNT7B;TLR2;FAS;FZD1;SDC4;ITGB5;HCLS1;THBS1;SDC2;VEGFA;HSPG2;CDKN1A;TGFB2;MMP9;SDC1;HOXD10;CAV1;LUM;ERBB3;DCN	pathway_KEGG
8	hsa04145	Phagosome	http://www.kegg.jp/kegg-bin/show_pathway?hsa04145+1520+1536+2212+2213+2214+23480+3105+3106+3115+3122+3678+3684+3689+3693+4481+534+7057+7097+715+718+84617+84790+929+9902	131	24	9.058133237	2.649552548	7.90E-06	0.000294142	1520;1536;2212;2213;2214;23480;3105;3106;3115;3122;3678;3684;3689;3693;4481;534;7057;7097;715;718;84617;84790;929;9902	MRC2;C1R;TUBA1C;ATP6V1G2;ITGA5;FCGR2B;MSR1;TLR2;FCGR2A;ITGAM;ITGB5;CD14;FCGR3A;THBS1;TUBB6;ITGB2;C3;HLA-A;CYBB;HLA-B;CTSS;HLA-DRA;HLA-DPB1;SEC61G	pathway_KEGG
9	hsa04668	TNF signaling pathway	http://www.kegg.jp/kegg-bin/show_pathway?hsa04668+1051+2353+2921+330+3383+355+3553+3569+3627+3659+3726+3976+4318+4323+602+6347+6364+7128+7132+7133+9021	108	21	7.467773966	2.812082971	1.13E-05	0.000375752	1051;2353;2921;330;3383;355;3553;3569;3627;3659;3726;3976;4318;4323;602;6347;6364;7128;7132;7133;9021	TNFRSF1A;BCL3;SOCS3;MMP14;LIF;ICAM1;CCL2;FAS;TNFAIP3;IRF1;CEBPB;MMP9;TNFRSF1B;BIRC3;CXCL10;IL6;CCL20;JUNB;CXCL3;IL1B;FOS	pathway_KEGG
10	hsa04974	Protein digestion and absorption	http://www.kegg.jp/kegg-bin/show_pathway?hsa04974+1277+1278+1281+1282+1284+1289+1290+1291+1292+1293+1305+3783+478+50509+6543	65	15	4.494493591	3.337417152	2.54E-05	0.000738414	1277;1278;1281;1282;1284;1289;1290;1291;1292;1293;1305;3783;478;50509;6543	ATP1A3;COL6A2;COL5A2;COL5A1;COL1A2;COL1A1;COL6A1;COL3A1;COL6A3;COL5A3;KCNN4;SLC8A2;COL4A1;COL4A2;COL13A1	pathway_KEGG
11	hsa05133	Pertussis	http://www.kegg.jp/kegg-bin/show_pathway?hsa05133+2353+3553+3569+3659+3678+3684+3689+710+712+713+715+716+717+718+834+929	73	16	5.047662033	3.169784327	2.73E-05	0.000738414	2353;3553;3569;3659;3678;3684;3689;710;712;713;715;716;717;718;834;929	C1R;C1S;ITGA5;CASP1;SERPING1;C2;ITGAM;IRF1;CD14;ITGB2;C3;C1QB;C1QA;IL6;IL1B;FOS	pathway_KEGG
12	hsa04514	Cell adhesion molecules (CAMs)	http://www.kegg.jp/kegg-bin/show_pathway?hsa04514+1272+214+26047+3105+3106+3115+3122+3383+3684+3689+3897+4684+6382+6383+6385+64101+84628+9378+9379+965	122	20	8.43581874	2.370842786	0.000225818	0.005607806	1272;214;26047;3105;3106;3115;3122;3383;3684;3689;3897;4684;6382;6383;6385;64101;84628;9378;9379;965	LRRC4;ICAM1;CNTNAP2;ALCAM;CNTN1;NTNG2;CD58;ITGAM;SDC4;SDC2;NCAM1;ITGB2;NRXN2;SDC1;NRXN1;HLA-A;HLA-B;HLA-DRA;HLA-DPB1;L1CAM	pathway_KEGG
13	hsa04933	AGE-RAGE signaling pathway in diabetic complications	http://www.kegg.jp/kegg-bin/show_pathway?hsa04933+1277+1278+1281+1282+1284+1536+2152+2335+3383+3553+3569+5054+5590+6347+7042+7056+7422	97	17	6.707167359	2.53460203	0.000294514	0.006751171	1277;1278;1281;1282;1284;1536;2152;2335;3383;3553;3569;5054;5590;6347;7042;7056;7422	SERPINE1;F3;ICAM1;FN1;COL1A2;COL1A1;CCL2;PRKCZ;COL3A1;VEGFA;TGFB2;THBD;COL4A1;COL4A2;CYBB;IL6;IL1B	pathway_KEGG
14	hsa05165	Human papillomavirus infection	http://www.kegg.jp/kegg-bin/show_pathway?hsa05165+1026+1277+1278+1282+1284+1291+1292+1293+2335+3105+3106+3371+3381+355+3659+3675+3678+3679+3691+3693+388585+3912+3913+3915+50855+534+5522+55502+5590+6696+7057+7132+7143+7422+7477+8321+8324	302	37	20.88210868	1.771851711	0.00038291	0.008150503	1026;1277;1278;1282;1284;1291;1292;1293;2335;3105;3106;3371;3381;355;3659;3675;3678;3679;3691;3693;388585;3912;3913;3915;50855;534;5522;55502;5590;6696;7057;7132;7143;7422;7477;8321;8324	TNFRSF1A;FZD7;ATP6V1G2;ITGA5;LAMB1;HES6;TNR;LAMB2;COL6A2;ITGA3;FN1;WNT7B;TNC;COL1A2;COL1A1;LAMC1;COL6A1;FAS;FZD1;HES5;IRF1;ITGA7;ITGB5;PRKCZ;THBS1;COL6A3;PARD6A;VEGFA;CDKN1A;SPP1;ITGB4;COL4A1;COL4A2;HLA-A;HLA-B;PPP2R2C;IBSP	pathway_KEGG
15	hsa05144	Malaria	http://www.kegg.jp/kegg-bin/show_pathway?hsa05144+3383+3553+3569+3689+6347+6382+6383+7042+7057+7097	45	10	3.111572486	3.213809109	0.000792551	0.015080386	3383;3553;3569;3689;6347;6382;6383;7042;7057;7097	ICAM1;TLR2;CCL2;THBS1;SDC2;ITGB2;TGFB2;SDC1;IL6;IL1B	pathway_KEGG
16	hsa05134	Legionellosis	http://www.kegg.jp/kegg-bin/show_pathway?hsa05134+1917+2921+3310+3553+3569+3684+3689+7097+718+834+929	53	11	3.664740928	3.001576432	0.000809685	0.015080386	1917;2921;3310;3553;3569;3684;3689;7097;718;834;929	HSPA6;CASP1;TLR2;ITGAM;CD14;ITGB2;C3;IL6;CXCL3;IL1B;EEF1A2	pathway_KEGG
17	hsa05140	Leishmaniasis	http://www.kegg.jp/kegg-bin/show_pathway?hsa05140+1536+2212+2214+2353+3115+3122+3553+3684+3689+65108+7042+7097+718	71	13	4.909369922	2.647997646	0.000982024	0.016644393	1536;2212;2214;2353;3115;3122;3553;3684;3689;65108;7042;7097;718	TLR2;FCGR2A;ITGAM;FCGR3A;MARCKSL1;ITGB2;TGFB2;C3;CYBB;HLA-DRA;IL1B;HLA-DPB1;FOS	pathway_KEGG
18	hsa05322	Systemic lupus erythematosus	http://www.kegg.jp/kegg-bin/show_pathway?hsa05322+121504+2212+2214+3115+3122+712+713+715+716+717+718+8345+8347+8363+85236+87+8970+92815	117	18	8.090088464	2.224944768	0.001005366	0.016644393	121504;2212;2214;3115;3122;712;713;715;716;717;718;8345;8347;8363;85236;87;8970;92815	C1R;C1S;ACTN1;FCGR2A;C2;HIST3H2A;FCGR3A;C3;C1QB;C1QA;HLA-DRA;HLA-DPB1;HIST1H2BK;HIST1H2BH;HIST1H2BJ;HIST4H4;HIST1H4J;HIST1H2BC	pathway_KEGG
19	hsa04721	Synaptic vesicle cycle	http://www.kegg.jp/kegg-bin/show_pathway?hsa04721+10814+10815+112755+26052+534+57030+5864+6616+6812+6857	47	10	3.249864596	3.077051275	0.001136008	0.017817385	10814;10815;112755;26052;534;57030;5864;6616;6812;6857	ATP6V1G2;RAB3A;DNM3;CPLX1;STXBP1;CPLX2;STX1B;SNAP25;SLC17A7;SYT1	pathway_KEGG
20	hsa05418	Fluid shear stress and atherosclerosis	http://www.kegg.jp/kegg-bin/show_pathway?hsa05418+1843+2353+3162+3383+3553+3554+4318+5327+5590+5881+6347+6382+6383+6385+7056+7132+7422+857	123	18	8.504964795	2.116410877	0.001808207	0.026942283	1843;2353;3162;3383;3553;3554;4318;5327;5590;5881;6347;6382;6383;6385;7056;7132;7422;857	TNFRSF1A;ICAM1;CCL2;SDC4;PRKCZ;SDC2;VEGFA;RAC3;MMP9;THBD;SDC1;IL1R1;CAV1;HMOX1;PLAT;DUSP1;IL1B;FOS	pathway_KEGG
21	hsa05323	Rheumatoid arthritis	http://www.kegg.jp/kegg-bin/show_pathway?hsa05323+2353+3115+3122+3383+3553+3569+3689+534+6347+6364+7042+7097+7422	77	13	5.324246254	2.441660168	0.002126987	0.030182961	2353;3115;3122;3383;3553;3569;3689;534;6347;6364;7042;7097;7422	ATP6V1G2;ICAM1;TLR2;CCL2;VEGFA;ITGB2;TGFB2;IL6;CCL20;HLA-DRA;IL1B;HLA-DPB1;FOS	pathway_KEGG
22	hsa05152	Tuberculosis	http://www.kegg.jp/kegg-bin/show_pathway?hsa05152+1051+1263+1520+2212+2213+2214+3115+3122+3553+3569+3684+3687+3689+4261+7042+7097+7132+718+929+972+9902	158	21	10.92507673	1.922183296	0.002661961	0.036057475	1051;1263;1520;2212;2213;2214;3115;3122;3553;3569;3684;3687;3689;4261;7042;7097;7132;718;929;972;9902	MRC2;TNFRSF1A;PLK3;FCGR2B;TLR2;FCGR2A;ITGAM;CIITA;ITGAX;CD14;FCGR3A;CD74;CEBPB;ITGB2;TGFB2;C3;IL6;CTSS;HLA-DRA;IL1B;HLA-DPB1	pathway_KEGG
70	GO:0043062	extracellular structure organization	http://amigo.geneontology.org/amigo/term/GO:0043062	320	79	19.80877279	3.988131967	0	0	2;19;165;302;344;602;633;822;871;960;1277;1278;1281;1282;1284;1289;1290;1291;1292;1293;1295;1296;1305;1463;1520;1545;1634;2191;2331;2335;3339;3371;3381;3383;3675;3678;3679;3684;3687;3689;3691;3693;3912;3913;3915;4015;4017;4060;4237;4316;4318;4320;4323;4327;5054;5320;5322;5352;5806;6382;6385;6696;7042;7045;7057;7076;7132;7133;7143;8038;10516;10630;11117;23122;30008;50509;54507;55612;63827	EFEMP2;PDPN;TNFRSF1A;ANXA2;ADAMTSL4;CAPG;ITGA5;BCL3;SERPINE1;AEBP1;SERPINH1;TGFBI;FMOD;EMILIN1;LAMB1;COL8A1;MMP14;TNR;FERMT1;TIMP1;LAMB2;COL6A2;ITGA3;ICAM1;COL5A2;FN1;CD44;TNC;COL5A1;COL1A2;PLA2G5;COL1A1;PTX3;LAMC1;COL6A1;ADAM12;ITGAM;SDC4;ITGAX;ITGA7;MMP19;ITGB5;PLA2G2A;LOX;A2M;COL3A1;THBS1;COL6A3;CLASP2;HSPG2;COL5A3;ITGB2;SPP1;LOXL2;MMP11;TGFB2;MMP9;FAP;PLOD2;TNFRSF1B;ITGB4;COL8A2;SDC1;COL4A1;F…	geneontology_Biological_Process
71	GO:0030198	extracellular matrix organization	http://amigo.geneontology.org/amigo/term/GO:0030198	279	73	17.27077378	4.226793827	0	0	2;165;302;602;633;822;871;960;1277;1278;1281;1282;1284;1289;1290;1291;1292;1293;1295;1296;1305;1463;1520;1545;1634;2191;2331;2335;3339;3371;3381;3383;3675;3678;3679;3684;3687;3689;3691;3693;3912;3913;3915;4015;4017;4060;4237;4316;4318;4320;4323;4327;5054;5352;5806;6696;7042;7045;7057;7076;7132;7133;7143;8038;10516;10630;11117;23122;30008;50509;54507;55612;63827	EFEMP2;PDPN;TNFRSF1A;ANXA2;ADAMTSL4;CAPG;ITGA5;BCL3;SERPINE1;AEBP1;SERPINH1;TGFBI;FMOD;EMILIN1;LAMB1;COL8A1;MMP14;TNR;FERMT1;TIMP1;LAMB2;COL6A2;ITGA3;ICAM1;COL5A2;FN1;CD44;TNC;COL5A1;COL1A2;COL1A1;PTX3;LAMC1;COL6A1;ADAM12;ITGAM;ITGAX;ITGA7;MMP19;ITGB5;LOX;A2M;COL3A1;THBS1;COL6A3;CLASP2;HSPG2;COL5A3;ITGB2;SPP1;LOXL2;MMP11;TGFB2;MMP9;FAP;PLOD2;TNFRSF1B;ITGB4;COL8A2;COL4A1;FBLN5;COL4A2;BCAN;LUM;COL1…	geneontology_Biological_Process
72	GO:0002274	myeloid leukocyte activation	http://amigo.geneontology.org/amigo/term/GO:0002274	499	73	30.88930508	2.36327751	2.43E-12	4.58E-09	12;230;240;290;302;718;728;929;960;965;972;1075;1113;1191;1265;1268;1508;1520;1536;1992;2171;2212;2213;2242;2357;2512;3101;3162;3240;3310;3566;3569;3598;3684;3687;3689;3903;3937;3958;4057;4069;4137;4318;4878;5265;5322;5328;5329;5359;5806;5836;5864;6036;6279;6280;6282;6515;6590;6616;6812;7057;7097;7130;7133;8826;9961;10135;10397;10814;11326;22918;23601;79930	ANXA2;LGALS3;FES;PLAUR;IQGAP1;PYGL;MAPT;CLEC5A;PLAU;HSPA6;C5AR1;SERPINA1;HK3;RAB3A;FCGR2B;NAMPT;CD44;IL4R;TLR2;ALDOC;PLA2G5;CTSC;LAIR1;CD58;NPPA;PTX3;LTF;DOK3;FCGR2A;MVP;CHGA;STXBP1;ITGAM;CTSB;FABP5;ITGAX;PLSCR1;SERPINB1;CD14;THBS1;CPLX2;SERPINA3;CD74;ALOX5;ITGB2;ANPEP;MMP9;S100A11;C3;LYZ;RNASE2;HP;TNFRSF1B;LCP2;FTL;VSIG4;S100A9;TNFAIP6;CNN2;HMOX1;CYBB;CD93;S100A8;SNAP25;NDRG1;FPR1;IL6;SLC2A3;CTS…	geneontology_Biological_Process
73	GO:0002526	acute inflammatory response	http://amigo.geneontology.org/amigo/term/GO:0002526	137	33	8.480630853	3.891219954	7.32E-12	8.39E-09	2;12;710;712;713;715;716;717;718;728;1051;1191;1268;2152;2213;2335;3075;3077;3240;3383;3426;3553;3569;5008;5265;5359;6279;6288;6289;9180;9332;54210;57817	C1R;OSMR;C1S;CD163;CFI;F3;C5AR1;SERPINA1;ICAM1;FCGR2B;FN1;SERPING1;HFE;TREM1;C2;PLSCR1;A2M;SERPINA3;CEBPB;CFH;C3;HP;SAA1;S100A8;C1QB;C1QA;SAA2;OSM;IL6;CLU;CNR1;HAMP;IL1B	geneontology_Biological_Process
74	GO:0030199	collagen fibril organization	http://amigo.geneontology.org/amigo/term/GO:0030199	41	18	2.537999014	7.092201336	7.41E-12	8.39E-09	165;302;871;1277;1278;1281;1289;1290;1545;2331;4015;4017;4060;4320;5352;7042;11117;50509	ANXA2;AEBP1;SERPINH1;FMOD;EMILIN1;COL5A2;COL5A1;COL1A2;COL1A1;LOX;COL3A1;COL5A3;LOXL2;MMP11;TGFB2;PLOD2;LUM;CYP1B1	geneontology_Biological_Process
75	GO:0050808	synapse organization	http://amigo.geneontology.org/amigo/term/GO:0050808	298	51	18.44691966	2.764689223	2.01E-11	1.89E-08	87;1141;1282;1826;2047;2213;2902;3371;3556;3675;3684;3897;3913;4137;4776;4915;5021;5864;6585;6620;6623;6712;6853;7097;7143;7477;8321;8829;8851;8936;9118;9378;9379;10397;11346;22943;23129;26037;26052;27286;50944;55906;58512;63827;64101;79012;83992;84628;84966;92737;124925	INA;LRRC4;EPHB1;MAPT;SRPX2;TNR;CHRNB2;CDK5R1;ACTN1;LAMB2;WASF1;SIPA1L1;ITGA3;RAB3A;FCGR2B;DNM3;ZC4H2;WNT7B;TNC;PLXND1;CTTNBP2;TLR2;NTNG2;SPTBN2;SLIT1;DLGAP3;ITGAM;FZD1;DSCAM;NRP1;IGSF21;IL1RAP;SNCB;SYN1;GRIN1;NRXN2;NRXN1;COL4A1;NFATC4;BCAN;SHANK1;SNCG;DNER;NDRG1;SYNPO;CAMKV;OXTR;NTRK2;SEZ6;L1CAM;DKK1	geneontology_Biological_Process
76	GO:0048514	blood vessel morphogenesis	http://amigo.geneontology.org/amigo/term/GO:0048514	473	68	29.27984229	2.322416881	3.30E-11	2.66E-08	133;290;301;302;347;718;728;857;861;1281;1282;1284;1295;1296;1482;1536;1545;1634;2047;2050;2138;2152;2191;2335;3162;3213;3315;3339;3553;3569;3627;3678;3689;3726;4015;4017;4223;4323;4327;4627;4776;4915;5054;6271;6303;6347;6464;6672;6833;7042;7045;7057;7128;7422;7477;8038;8829;9241;10203;10413;10457;11082;11117;23129;27286;28514;51330;126393	ANXA2;SP100;RUNX1;ITGA5;ANXA1;TNFRSF12A;SERPINE1;DLL1;TGFBI;EMILIN1;EPHB1;NOG;SRPX2;COL8A1;MMP14;F3;C5AR1;FN1;WNT7B;SHC1;PLXND1;HOXB3;CCL2;ADAM12;TNFAIP3;SAT1;MMP19;LOX;COL3A1;GPNMB;THBS1;NRP1;EYA1;VEGFA;HSPG2;ITGB2;MYH9;LOXL2;ANPEP;TGFB2;ADM;MEOX2;FAP;C3;YAP1;COL8A2;COL4A1;NKX2-5;HSPB6;NFATC4;COL4A2;CAV1;HMOX1;CALCRL;ABCC8;CYBB;CXCL10;EPHB4;IL6;HSPB1;JUNB;CYP1B1;ESM1;NTRK2;DCN;IL1B;APOD;S100A1	geneontology_Biological_Process
77	GO:0043299	leukocyte degranulation	http://amigo.geneontology.org/amigo/term/GO:0043299	412	61	25.50379497	2.391800909	1.09E-10	7.73E-08	12;230;240;290;302;718;728;929;960;965;1075;1113;1265;1508;1520;1536;1992;2171;2212;2213;2242;2357;2512;3101;3162;3240;3310;3566;3598;3684;3687;3689;3903;3958;4057;4069;4318;4878;5265;5328;5329;5806;5836;5864;6036;6279;6280;6282;6515;6590;6616;6812;7097;7130;7133;8826;9961;10814;22918;23601;79930	ANXA2;LGALS3;FES;PLAUR;IQGAP1;PYGL;CLEC5A;PLAU;HSPA6;C5AR1;SERPINA1;HK3;RAB3A;FCGR2B;CD44;IL4R;TLR2;ALDOC;CTSC;LAIR1;CD58;NPPA;PTX3;LTF;DOK3;FCGR2A;MVP;CHGA;STXBP1;ITGAM;CTSB;FABP5;ITGAX;SERPINB1;CD14;CPLX2;SERPINA3;ALOX5;ITGB2;ANPEP;MMP9;S100A11;C3;LYZ;RNASE2;HP;TNFRSF1B;FTL;S100A9;TNFAIP6;CNN2;HMOX1;CYBB;CD93;S100A8;SNAP25;FPR1;SLC2A3;CTSS;SLPI;IL13RA2	geneontology_Biological_Process
78	GO:0002444	myeloid leukocyte mediated immunity	http://amigo.geneontology.org/amigo/term/GO:0002444	428	62	26.49423361	2.340131853	1.91E-10	1.20E-07	12;230;240;290;302;718;728;929;960;965;1075;1113;1265;1508;1520;1536;1992;2171;2212;2213;2242;2357;2512;3101;3162;3240;3310;3566;3569;3598;3684;3687;3689;3903;3958;4057;4069;4318;4878;5265;5328;5329;5806;5836;5864;6036;6279;6280;6282;6515;6590;6616;6812;7097;7130;7133;8826;9961;10814;22918;23601;79930	ANXA2;LGALS3;FES;PLAUR;IQGAP1;PYGL;CLEC5A;PLAU;HSPA6;C5AR1;SERPINA1;HK3;RAB3A;FCGR2B;CD44;IL4R;TLR2;ALDOC;CTSC;LAIR1;CD58;NPPA;PTX3;LTF;DOK3;FCGR2A;MVP;CHGA;STXBP1;ITGAM;CTSB;FABP5;ITGAX;SERPINB1;CD14;CPLX2;SERPINA3;ALOX5;ITGB2;ANPEP;MMP9;S100A11;C3;LYZ;RNASE2;HP;TNFRSF1B;FTL;S100A9;TNFAIP6;CNN2;HMOX1;CYBB;CD93;S100A8;SNAP25;FPR1;IL6;SLC2A3;CTSS;SLPI;IL13RA2	geneontology_Biological_Process
79	GO:0001525	angiogenesis	http://amigo.geneontology.org/amigo/term/GO:0001525	400	59	24.76096599	2.382782643	2.63E-10	1.49E-07	133;290;301;302;347;718;728;857;861;1282;1284;1295;1296;1536;1545;1634;2047;2050;2152;2191;2335;3162;3213;3315;3339;3553;3569;3627;3678;3689;4017;4223;4323;4327;4627;4776;5054;6271;6303;6347;6464;6672;6833;7042;7045;7057;7128;7422;8038;8829;10203;10457;11082;11117;23129;27286;28514;51330;126393	ANXA2;SP100;RUNX1;ITGA5;ANXA1;TNFRSF12A;SERPINE1;DLL1;TGFBI;EMILIN1;EPHB1;SRPX2;COL8A1;MMP14;F3;C5AR1;FN1;SHC1;PLXND1;HOXB3;CCL2;ADAM12;TNFAIP3;SAT1;MMP19;GPNMB;THBS1;NRP1;VEGFA;HSPG2;ITGB2;MYH9;LOXL2;ANPEP;TGFB2;ADM;MEOX2;FAP;C3;COL8A2;COL4A1;HSPB6;NFATC4;COL4A2;CAV1;HMOX1;CALCRL;ABCC8;CYBB;CXCL10;EPHB4;IL6;HSPB1;CYP1B1;ESM1;DCN;IL1B;APOD;S100A1	geneontology_Biological_Process
80	GO:0002275	myeloid cell activation involved in immune response	http://amigo.geneontology.org/amigo/term/GO:0002275	418	60	25.87520946	2.318821808	5.54E-10	2.85E-07	12;230;240;290;302;718;728;929;960;965;1075;1113;1265;1508;1520;1536;1992;2171;2212;2242;2357;2512;3101;3162;3240;3310;3566;3598;3684;3687;3689;3903;3958;4057;4069;4318;4878;5265;5328;5329;5806;5836;5864;6036;6279;6280;6282;6515;6590;6616;6812;7097;7130;7133;8826;9961;10814;22918;23601;79930	ANXA2;LGALS3;FES;PLAUR;IQGAP1;PYGL;CLEC5A;PLAU;HSPA6;C5AR1;SERPINA1;HK3;RAB3A;CD44;IL4R;TLR2;ALDOC;CTSC;LAIR1;CD58;NPPA;PTX3;LTF;DOK3;FCGR2A;MVP;CHGA;STXBP1;ITGAM;CTSB;FABP5;ITGAX;SERPINB1;CD14;CPLX2;SERPINA3;ALOX5;ITGB2;ANPEP;MMP9;S100A11;C3;LYZ;RNASE2;HP;TNFRSF1B;FTL;S100A9;TNFAIP6;CNN2;HMOX1;CYBB;CD93;S100A8;SNAP25;FPR1;SLC2A3;CTSS;SLPI;IL13RA2	geneontology_Biological_Process
81	GO:0050900	leukocyte migration	http://amigo.geneontology.org/amigo/term/GO:0050900	357	54	22.09916215	2.443531553	6.20E-10	2.93E-07	301;347;728;857;960;965;972;1113;1277;1278;1441;1843;2302;2335;2660;2921;3162;3269;3383;3553;3554;3557;3569;3627;3675;3678;3684;3687;3689;3897;3958;4318;4323;4478;4627;5054;6279;6280;6288;6347;6364;6382;6383;6385;6464;7042;7057;7422;7852;8764;9123;11117;50512;54210	MSN;TNFRSF14;LGALS3;ITGA5;ANXA1;SERPINE1;EMILIN1;HRH1;MMP14;SLC16A3;C5AR1;ITGA3;ICAM1;FN1;CD44;SHC1;COL1A2;CD58;COL1A1;CCL2;TREM1;CHGA;ITGAM;SDC4;ITGAX;MSTN;THBS1;SDC2;CD74;PODXL2;VEGFA;CXCR4;ITGB2;MYH9;TGFB2;MMP9;CSF3R;SDC1;SAA1;S100A9;IL1R1;CAV1;HMOX1;CXCL10;S100A8;IL1RN;IL6;CCL20;CXCL3;DUSP1;FOXJ1;IL1B;APOD;L1CAM	geneontology_Biological_Process
82	GO:0050890	cognition	http://amigo.geneontology.org/amigo/term/GO:0050890	227	40	14.0518482	2.846600634	1.33E-09	5.77E-07	885;1051;1128;1137;1141;1268;2019;2258;2353;2902;3122;3269;3675;3678;4137;4192;4900;4915;5021;5590;6529;6543;6616;6833;7067;7097;7143;8061;9378;9379;9610;11255;11346;22943;23542;26047;50944;57030;57338;84152	ITGA5;JPH3;MAPT;CHRNA4;THRA;HRH1;TNR;CHRNB2;ITGA3;CNTNAP2;MDK;TLR2;CHRM1;RIN1;HRH3;FOSL1;FGF13;MAPK8IP2;PRKCZ;CEBPB;SLC8A2;GRIN1;NRXN2;NRXN1;CCK;SHANK1;ABCC8;SNAP25;SLC6A1;EN1;SYNPO;OXTR;SLC17A7;CNR1;HLA-DRA;NTRK2;PPP1R1B;FOS;NRGN;DKK1	geneontology_Biological_Process
83	GO:0006959	humoral immune response	http://amigo.geneontology.org/amigo/term/GO:0006959	185	35	11.45194677	3.056248924	2.11E-09	8.51E-07	2;602;710;712;713;715;716;717;718;728;1113;1191;2213;2302;2921;3075;3426;3569;3627;4057;4069;4316;5266;5320;6036;6279;6280;6347;6590;8970;11326;51279;54210;57642;85236	C1RL;C1R;C1S;BCL3;CFI;C5AR1;FCGR2B;SERPING1;CCL2;LTF;TREM1;CHGA;C2;PLA2G2A;A2M;CFH;C3;LYZ;RNASE2;VSIG4;S100A9;CXCL10;S100A8;C1QB;C1QA;PI3;IL6;CLU;SLPI;CXCL3;MMP7;FOXJ1;HIST1H2BK;COL20A1;HIST1H2BJ	geneontology_Biological_Process
84	GO:0042060	wound healing	http://amigo.geneontology.org/amigo/term/GO:0042060	444	61	27.48467225	2.219418862	2.29E-09	8.65E-07	2;87;301;302;347;710;857;960;977;1026;1192;1277;1278;1281;1289;1634;2065;2152;2162;2191;2316;2335;2660;3162;3315;3371;3569;3659;3678;3937;4015;4627;5054;5265;5327;5328;5329;5359;6279;6288;6382;6385;6812;6833;7042;7056;7057;7076;7128;8324;9241;10398;10413;10627;10630;23122;26509;30846;51330;83706;114897	PDPN;CLIC1;CD151;ANXA2;FLNA;FZD7;ITGA5;PLAUR;ANXA1;TNFRSF12A;SERPINE1;NOG;PLAU;TIMP1;ACTN1;F3;SERPINA1;MYOF;FN1;CD44;SERPING1;TNC;COL5A1;COL1A2;EHD2;COL1A1;STXBP1;MYL12A;TNFAIP3;SDC4;IRF1;PLSCR1;LOX;FERMT3;A2M;COL3A1;MSTN;THBS1;CLASP2;CDKN1A;MYH9;TGFB2;FAP;YAP1;THBD;LCP2;SDC1;SAA1;F13A1;CAV1;HMOX1;ABCC8;PLAT;S100A8;C1QTNF1;IL6;HSPB1;ERBB3;MYL9;DCN;APOD	geneontology_Biological_Process
85	GO:0031589	cell-substrate adhesion	http://amigo.geneontology.org/amigo/term/GO:0031589	272	44	16.83745688	2.613221244	3.18E-09	1.12E-06	87;347;960;1277;1281;1295;1305;2047;2316;2335;2633;3675;3678;3679;3689;3691;3693;3897;3912;3915;3956;4323;5054;5328;5590;5881;6281;6385;7057;7205;7422;8324;8826;8829;10516;10630;11117;23122;50509;51330;55612;64098;83706;84034	PDPN;FLNA;TRIP6;FZD7;ITGA5;TNFRSF12A;SERPINE1;IQGAP1;EMILIN1;GBP1;EPHB1;LAMB1;COL8A1;PLAU;MMP14;FERMT1;ACTN1;ITGA3;LGALS1;FN1;CD44;PARVG;COL1A1;LAMC1;SDC4;ITGA7;ITGB5;FERMT3;PRKCZ;EMILIN2;COL3A1;THBS1;NRP1;CLASP2;VEGFA;COL5A3;RAC3;ITGB2;ITGB4;FBLN5;COL13A1;S100A10;APOD;L1CAM	geneontology_Biological_Process
86	GO:0007611	learning or memory	http://amigo.geneontology.org/amigo/term/GO:0007611	201	36	12.44238541	2.893335868	5.76E-09	1.84E-06	885;1051;1141;1268;2019;2258;2353;2902;3269;3675;3678;4137;4192;4900;4915;5021;5590;6529;6543;6616;6833;7067;7097;7143;8061;9378;9379;9610;11346;22943;23542;26047;50944;57030;57338;84152	ITGA5;JPH3;MAPT;THRA;HRH1;TNR;CHRNB2;ITGA3;CNTNAP2;MDK;TLR2;RIN1;FOSL1;FGF13;MAPK8IP2;PRKCZ;CEBPB;SLC8A2;GRIN1;NRXN2;NRXN1;CCK;SHANK1;ABCC8;SNAP25;SLC6A1;EN1;SYNPO;OXTR;SLC17A7;CNR1;NTRK2;PPP1R1B;FOS;NRGN;DKK1	geneontology_Biological_Process
87	GO:0042063	gliogenesis	http://amigo.geneontology.org/amigo/term/GO:0042063	229	39	14.17565303	2.751196006	5.84E-09	1.84E-06	301;429;650;1191;2065;2840;3553;3569;3766;3912;3913;3976;4137;4323;4692;4915;5354;6279;6347;6663;6833;7042;7097;7431;7852;8851;8941;9241;10215;10397;23529;25825;28514;30812;79152;92737;116448;118738;388585	ZNF488;VIM;ANXA1;SOX8;CLCF1;DLL1;MAPT;NOG;LAMB1;MMP14;LIF;CDK5R1;LAMB2;OLIG2;ASCL1;TLR2;BACE2;CCL2;OLIG1;KCNJ10;HES5;CXCR4;TGFB2;CDK5R2;BMP2;GPR17;NDN;FA2H;ABCC8;S100A8;DNER;NDRG1;IL6;CLU;ERBB3;PLP1;NTRK2;IL1B;SOX10	geneontology_Biological_Process
88	GO:0007612	learning	http://amigo.geneontology.org/amigo/term/GO:0007612	116	26	7.180680138	3.620826927	6.57E-09	1.96E-06	885;1141;2019;2258;2353;2902;3269;4900;4915;6529;6543;6616;6833;7097;7143;8061;9378;9379;9610;11346;22943;23542;26047;50944;57338;84152	JPH3;HRH1;TNR;CHRNB2;CNTNAP2;TLR2;RIN1;FOSL1;FGF13;MAPK8IP2;SLC8A2;GRIN1;NRXN2;NRXN1;CCK;SHANK1;ABCC8;SNAP25;SLC6A1;EN1;SYNPO;NTRK2;PPP1R1B;FOS;NRGN;DKK1	geneontology_Biological_Process
89	GO:0007162	negative regulation of cell adhesion	http://amigo.geneontology.org/amigo/term/GO:0007162	214	37	13.24711681	2.793060599	9.52E-09	2.70E-06	301;347;398;650;861;972;1051;1277;1545;1826;1843;2065;2213;2302;2633;3077;3371;3557;3566;3659;3718;3956;3958;4155;4323;5054;6385;7045;7057;7143;8324;8764;10457;11326;23122;23129;114897	TNFRSF14;FZD7;LGALS3;RUNX1;ANXA1;SERPINE1;TGFBI;GBP1;MMP14;TNR;LGALS1;FCGR2B;JAK3;IL4R;TNC;HFE;PLXND1;COL1A1;SDC4;IRF1;DSCAM;ARHGDIG;GPNMB;THBS1;CD74;CLASP2;CEBPB;BMP2;VSIG4;C1QTNF1;IL1RN;CYP1B1;ERBB3;DUSP1;FOXJ1;APOD;MBP	geneontology_Biological_Process
90	GO:0060627	regulation of vesicle-mediated transport	http://amigo.geneontology.org/amigo/term/GO:0060627	440	59	27.23706259	2.166166039	1.07E-08	2.89E-06	301;302;344;717;718;857;929;977;1137;1141;1191;1268;2213;2242;3077;3162;3553;3566;3598;3684;3689;3745;3958;4133;4478;4878;5054;5806;5864;6347;6382;6385;6456;6457;6812;6853;6855;6857;7097;7422;7447;8829;8941;9026;9892;10188;10675;10814;10815;11069;22943;23122;28514;30846;50632;54550;57030;112755;115827	KCNB1;MSN;CD151;ANXA2;LGALS3;SNAP91;FES;ANXA1;SERPINE1;DLL1;SH3GL2;CHRNA4;CHRNB2;RAB3A;FCGR2B;IL4R;HFE;RAB3C;CPLX1;TLR2;EHD2;NPPA;PTX3;CCL2;MAP2;STXBP1;C2;ITGAM;SDC4;CD14;SH3GL3;NECAB2;CPLX2;NRP1;CLASP2;SYP;STX1B;TNK2;VEGFA;HIP1R;ITGB2;CDK5R2;SYN1;C3;RAPGEF4;SDC1;CSPG5;CAV1;HMOX1;CLU;SLC17A7;CNR1;CALY;IL13RA2;SYT1;IL1B;APOC2;VSNL1;DKK1	geneontology_Biological_Process
91	GO:0042119	neutrophil activation	http://amigo.geneontology.org/amigo/term/GO:0042119	379	53	23.46101528	2.25906677	1.49E-08	3.85E-06	12;230;240;290;302;718;728;929;960;965;1075;1265;1508;1520;1536;1992;2171;2212;2213;2357;2512;3101;3240;3310;3684;3687;3689;3903;3958;4057;4069;4318;5265;5328;5329;5806;5836;5864;6036;6279;6280;6282;6515;6590;6616;7097;7130;7133;8826;9961;22918;23601;79930	ANXA2;LGALS3;PLAUR;IQGAP1;PYGL;CLEC5A;PLAU;HSPA6;C5AR1;SERPINA1;HK3;RAB3A;FCGR2B;CD44;TLR2;ALDOC;CTSC;LAIR1;CD58;PTX3;LTF;DOK3;FCGR2A;MVP;ITGAM;CTSB;FABP5;ITGAX;SERPINB1;CD14;SERPINA3;ALOX5;ITGB2;ANPEP;MMP9;S100A11;C3;LYZ;RNASE2;HP;TNFRSF1B;FTL;S100A9;TNFAIP6;CNN2;CYBB;CD93;S100A8;SNAP25;FPR1;SLC2A3;CTSS;SLPI	geneontology_Biological_Process
92	GO:0001706	endoderm formation	http://amigo.geneontology.org/amigo/term/GO:0001706	43	15	2.661803844	5.635276255	1.90E-08	4.45E-06	1284;1289;1290;1291;1295;2335;3678;3679;3689;3693;3912;4318;4323;9241;22943	ITGA5;NOG;LAMB1;COL8A1;MMP14;COL5A2;FN1;COL5A1;COL6A1;ITGA7;ITGB5;ITGB2;MMP9;COL4A2;DKK1	geneontology_Biological_Process
93	GO:0043312	neutrophil degranulation	http://amigo.geneontology.org/amigo/term/GO:0043312	371	52	22.96579596	2.264236785	1.90E-08	4.45E-06	12;230;240;290;302;718;728;929;960;965;1075;1265;1508;1520;1536;1992;2171;2212;2357;2512;3101;3240;3310;3684;3687;3689;3903;3958;4057;4069;4318;5265;5328;5329;5806;5836;5864;6036;6279;6280;6282;6515;6590;6616;7097;7130;7133;8826;9961;22918;23601;79930	ANXA2;LGALS3;PLAUR;IQGAP1;PYGL;CLEC5A;PLAU;HSPA6;C5AR1;SERPINA1;HK3;RAB3A;CD44;TLR2;ALDOC;CTSC;LAIR1;CD58;PTX3;LTF;DOK3;FCGR2A;MVP;ITGAM;CTSB;FABP5;ITGAX;SERPINB1;CD14;SERPINA3;ALOX5;ITGB2;ANPEP;MMP9;S100A11;C3;LYZ;RNASE2;HP;TNFRSF1B;FTL;S100A9;TNFAIP6;CNN2;CYBB;CD93;S100A8;SNAP25;FPR1;SLC2A3;CTSS;SLPI	geneontology_Biological_Process
94	GO:0002446	neutrophil mediated immunity	http://amigo.geneontology.org/amigo/term/GO:0002446	382	53	23.64672252	2.241325408	1.96E-08	4.45E-06	12;230;240;290;302;718;728;929;960;965;1075;1265;1508;1520;1536;1992;2171;2212;2357;2512;3101;3240;3310;3569;3684;3687;3689;3903;3958;4057;4069;4318;5265;5328;5329;5806;5836;5864;6036;6279;6280;6282;6515;6590;6616;7097;7130;7133;8826;9961;22918;23601;79930	ANXA2;LGALS3;PLAUR;IQGAP1;PYGL;CLEC5A;PLAU;HSPA6;C5AR1;SERPINA1;HK3;RAB3A;CD44;TLR2;ALDOC;CTSC;LAIR1;CD58;PTX3;LTF;DOK3;FCGR2A;MVP;ITGAM;CTSB;FABP5;ITGAX;SERPINB1;CD14;SERPINA3;ALOX5;ITGB2;ANPEP;MMP9;S100A11;C3;LYZ;RNASE2;HP;TNFRSF1B;FTL;S100A9;TNFAIP6;CNN2;CYBB;CD93;S100A8;SNAP25;FPR1;IL6;SLC2A3;CTSS;SLPI	geneontology_Biological_Process
95	GO:0002283	neutrophil activation involved in immune response	http://amigo.geneontology.org/amigo/term/GO:0002283	372	52	23.02769837	2.258150127	2.09E-08	4.55E-06	12;230;240;290;302;718;728;929;960;965;1075;1265;1508;1520;1536;1992;2171;2212;2357;2512;3101;3240;3310;3684;3687;3689;3903;3958;4057;4069;4318;5265;5328;5329;5806;5836;5864;6036;6279;6280;6282;6515;6590;6616;7097;7130;7133;8826;9961;22918;23601;79930	ANXA2;LGALS3;PLAUR;IQGAP1;PYGL;CLEC5A;PLAU;HSPA6;C5AR1;SERPINA1;HK3;RAB3A;CD44;TLR2;ALDOC;CTSC;LAIR1;CD58;PTX3;LTF;DOK3;FCGR2A;MVP;ITGAM;CTSB;FABP5;ITGAX;SERPINB1;CD14;SERPINA3;ALOX5;ITGB2;ANPEP;MMP9;S100A11;C3;LYZ;RNASE2;HP;TNFRSF1B;FTL;S100A9;TNFAIP6;CNN2;CYBB;CD93;S100A8;SNAP25;FPR1;SLC2A3;CTSS;SLPI	geneontology_Biological_Process
96	GO:0036230	granulocyte activation	http://amigo.geneontology.org/amigo/term/GO:0036230	385	53	23.83242977	2.223860534	2.57E-08	5.39E-06	12;230;240;290;302;718;728;929;960;965;1075;1265;1508;1520;1536;1992;2171;2212;2213;2357;2512;3101;3240;3310;3684;3687;3689;3903;3958;4057;4069;4318;5265;5328;5329;5806;5836;5864;6036;6279;6280;6282;6515;6590;6616;7097;7130;7133;8826;9961;22918;23601;79930	ANXA2;LGALS3;PLAUR;IQGAP1;PYGL;CLEC5A;PLAU;HSPA6;C5AR1;SERPINA1;HK3;RAB3A;FCGR2B;CD44;TLR2;ALDOC;CTSC;LAIR1;CD58;PTX3;LTF;DOK3;FCGR2A;MVP;ITGAM;CTSB;FABP5;ITGAX;SERPINB1;CD14;SERPINA3;ALOX5;ITGB2;ANPEP;MMP9;S100A11;C3;LYZ;RNASE2;HP;TNFRSF1B;FTL;S100A9;TNFAIP6;CNN2;CYBB;CD93;S100A8;SNAP25;FPR1;SLC2A3;CTSS;SLPI	geneontology_Biological_Process
97	GO:0035987	endodermal cell differentiation	http://amigo.geneontology.org/amigo/term/GO:0035987	39	14	2.414194184	5.79903642	3.73E-08	7.55E-06	1284;1289;1290;1291;1295;2335;3678;3679;3689;3693;3912;4318;4323;22943	ITGA5;LAMB1;COL8A1;MMP14;COL5A2;FN1;COL5A1;COL6A1;ITGA7;ITGB5;ITGB2;MMP9;COL4A2;DKK1	geneontology_Biological_Process
98	GO:0006953	acute-phase response	http://amigo.geneontology.org/amigo/term/GO:0006953	43	14	2.661803844	5.259591172	1.54E-07	3.00E-05	12;1051;1268;2335;3077;3240;3553;3569;5265;5359;6288;6289;9332;57817	CD163;SERPINA1;FN1;HFE;PLSCR1;SERPINA3;CEBPB;HP;SAA1;SAA2;IL6;CNR1;HAMP;IL1B	geneontology_Biological_Process
99	GO:0061564	axon development	http://amigo.geneontology.org/amigo/term/GO:0061564	410	53	25.37999014	2.088259282	2.10E-07	3.96E-05	214;347;885;1141;1268;1400;1826;1943;2047;2258;2335;2887;2902;3371;3798;3800;3897;3913;3925;4133;4137;4684;4692;4741;4915;4974;5354;5864;6464;6585;6696;6712;6812;7143;7422;7852;8829;8851;9024;9241;9378;10439;23129;26037;51062;51330;57453;65078;84628;84894;90249;128434;494470	DSCAML1;LINGO1;TNFRSF12A;UNC5A;EPHB1;MAPT;NOG;TNR;OMG;CHRNB2;CDK5R1;LAMB2;RNF165;SIPA1L1;ATL1;RAB3A;RTN4R;FN1;SHC1;TNC;ALCAM;PLXND1;NTNG2;BRSK2;SPTBN2;SLIT1;MAP2;STXBP1;FGF13;EFNA2;DSCAM;STMN1;NRP1;NCAM1;VEGFA;CXCR4;SPP1;CRMP1;GRB10;KIF5C;GRIN1;NDN;KIF5A;NRXN1;CCK;NEFM;CNR1;OLFM1;PLP1;NTRK2;VSTM2L;APOD;L1CAM	geneontology_Biological_Process
100	GO:0050727	regulation of inflammatory response	http://amigo.geneontology.org/amigo/term/GO:0050727	302	43	18.69452932	2.300138145	2.17E-07	3.96E-05	2;301;330;347;710;712;713;715;716;717;718;728;1051;1191;1268;2213;2840;3075;3426;3553;3554;3569;3684;3689;4318;4878;5008;5054;5138;5320;5322;6279;6280;6288;7097;7128;7130;7132;7133;9021;9180;10203;64332	C1R;TNFRSF1A;OSMR;C1S;ANXA1;SERPINE1;SOCS3;PDE2A;CFI;C5AR1;FCGR2B;SERPING1;TLR2;PLA2G5;NFKBIZ;NPPA;TNFAIP3;C2;ITGAM;PLA2G2A;A2M;CEBPB;ITGB2;MMP9;CFH;C3;GPR17;TNFRSF1B;BIRC3;SAA1;S100A9;TNFAIP6;IL1R1;CALCRL;S100A8;C1QB;C1QA;OSM;IL6;CLU;CNR1;IL1B;APOD	geneontology_Biological_Process
101	GO:0042391	regulation of membrane potential	http://amigo.geneontology.org/amigo/term/GO:0042391	314	44	19.4373583	2.263682097	2.48E-07	4.39E-05	478;610;857;885;1128;1137;1141;1192;1268;1634;2257;2258;2316;2556;2562;2563;2566;2898;2902;2905;3745;3751;3766;3767;3775;3781;3783;4137;4878;4915;5590;6328;6511;9378;23542;23620;23704;27092;30819;50944;55800;57030;112755;124925	KCNB1;CLIC1;FLNA;ATP1A3;MAPT;CHRNA4;SLC1A6;KCNIP2;KCNE4;CHRNB2;GABRB3;GABRA3;KCNJ11;NPPA;CHRM1;KCNJ10;FGF13;MAPK8IP2;GRIK2;PRKCZ;KCNN2;FGF12;GRIN2C;HCN2;SCN3B;STX1B;KCNN4;KCND2;GABRG2;SCN3A;GABRD;GRIN1;NRXN1;CCK;CAV1;SHANK1;KCNK1;SLC17A7;CNR1;NTRK2;CACNG4;DCN;SEZ6;NTSR2	geneontology_Biological_Process
102	GO:0070613	regulation of protein processing	http://amigo.geneontology.org/amigo/term/GO:0070613	89	20	5.509314933	3.630215415	3.52E-07	5.96E-05	2;302;330;710;712;713;715;716;717;718;728;1191;3075;3426;4323;4627;5054;7057;83596;114769	C1R;ANXA2;C1S;SERPINE1;MMP14;CFI;C5AR1;BCL2L12;SERPING1;C2;A2M;THBS1;MYH9;CFH;C3;BIRC3;C1QB;C1QA;CARD16;CLU	geneontology_Biological_Process
103	GO:0045765	regulation of angiogenesis	http://amigo.geneontology.org/amigo/term/GO:0045765	235	36	14.54706752	2.474725573	3.58E-07	5.96E-05	133;301;718;728;861;1284;1536;1545;1634;2152;3162;3315;3339;3553;3569;3627;3678;3689;4223;5054;6271;6672;6833;7042;7057;7128;7422;8038;8829;10457;11117;23129;27286;28514;51330;126393	SP100;RUNX1;ITGA5;ANXA1;TNFRSF12A;SERPINE1;DLL1;EMILIN1;SRPX2;F3;C5AR1;PLXND1;ADAM12;TNFAIP3;GPNMB;THBS1;NRP1;VEGFA;HSPG2;ITGB2;TGFB2;ADM;MEOX2;C3;HSPB6;COL4A2;HMOX1;ABCC8;CYBB;CXCL10;IL6;HSPB1;CYP1B1;DCN;IL1B;S100A1	geneontology_Biological_Process
104	GO:0007613	memory	http://amigo.geneontology.org/amigo/term/GO:0007613	90	20	5.571217348	3.589879689	4.27E-07	6.91E-05	885;1051;1141;1268;2258;2902;3269;3675;3678;4137;4192;5021;5590;6543;6833;9610;50944;57030;57338;84152	ITGA5;JPH3;MAPT;HRH1;CHRNB2;ITGA3;MDK;RIN1;FGF13;PRKCZ;CEBPB;SLC8A2;GRIN1;CCK;SHANK1;ABCC8;OXTR;SLC17A7;CNR1;PPP1R1B	geneontology_Biological_Process
105	GO:0010001	glial cell differentiation	http://amigo.geneontology.org/amigo/term/GO:0010001	169	29	10.46150813	2.77206686	4.57E-07	7.18E-05	429;650;1191;2065;2840;3569;3766;3913;3976;4137;4915;5354;6279;6663;7097;7431;7852;9241;10215;10397;23529;25825;28514;30812;79152;92737;116448;118738;388585	ZNF488;VIM;SOX8;CLCF1;DLL1;MAPT;NOG;LIF;LAMB2;OLIG2;ASCL1;TLR2;BACE2;OLIG1;KCNJ10;HES5;CXCR4;BMP2;GPR17;FA2H;S100A8;DNER;NDRG1;IL6;CLU;ERBB3;PLP1;NTRK2;SOX10	geneontology_Biological_Process
106	GO:0032963	collagen metabolic process	http://amigo.geneontology.org/amigo/term/GO:0032963	75	18	4.642681124	3.877070064	4.79E-07	7.33E-05	871;1277;1289;1305;1508;1520;2191;3569;4261;4316;4318;4320;4323;4327;5352;7431;9902;11117	MRC2;VIM;SERPINH1;EMILIN1;MMP14;COL5A1;COL1A1;CTSB;CIITA;MMP19;MMP11;MMP9;FAP;PLOD2;COL13A1;IL6;CTSS;MMP7	geneontology_Biological_Process
107	GO:1903317	regulation of protein maturation	http://amigo.geneontology.org/amigo/term/GO:1903317	91	20	5.633119763	3.550430461	5.16E-07	7.69E-05	2;302;330;710;712;713;715;716;717;718;728;1191;3075;3426;4323;4627;5054;7057;83596;114769	C1R;ANXA2;C1S;SERPINE1;MMP14;CFI;C5AR1;BCL2L12;SERPING1;C2;A2M;THBS1;MYH9;CFH;C3;BIRC3;C1QB;C1QA;CARD16;CLU	geneontology_Biological_Process
108	GO:0007610	behavior	http://amigo.geneontology.org/amigo/term/GO:0007610	457	56	28.28940365	1.979539785	5.63E-07	8.17E-05	111;885;1051;1137;1141;1268;1271;1826;2019;2257;2258;2353;2566;2571;2775;2898;2902;3236;3269;3675;3678;3751;3766;4137;4192;4852;4900;4915;5021;5590;6529;6543;6616;6623;6712;6833;7057;7067;7097;7143;8061;9378;9379;9518;9610;11346;22943;23542;26047;27286;50944;51286;57030;57338;84152;124925	ITGA5;JPH3;MAPT;CHRNA4;THRA;SRPX2;HRH1;TNR;CHRNB2;ITGA3;CNTNAP2;MDK;CNTFR;TLR2;ADCY5;RIN1;SPTBN2;FOSL1;KCNJ10;FGF13;GNAO1;MAPK8IP2;DSCAM;GRIK2;PRKCZ;FGF12;THBS1;GDF15;CEBPB;KCND2;GABRG2;SLC8A2;GRIN1;NRXN2;NRXN1;CCK;HOXD10;SHANK1;ABCC8;GAD1;SNAP25;SNCG;SLC6A1;EN1;SYNPO;OXTR;SLC17A7;CEND1;CNR1;NTRK2;SEZ6;NPY;PPP1R1B;FOS;NRGN;DKK1	geneontology_Biological_Process
109	GO:0009617	response to bacterium	http://amigo.geneontology.org/amigo/term/GO:0009617	436	54	26.98945293	2.00078157	6.45E-07	9.14E-05	19;133;602;650;718;728;834;857;929;1051;1113;1268;1634;2213;2289;2353;2706;2921;3240;3383;3553;3557;3569;3627;3726;4016;4057;4069;4316;5054;5320;5836;5996;6036;6279;6280;6347;6364;6464;6590;6833;7056;7097;7128;7132;7133;7431;7538;8764;8970;23641;57817;85236;114769	TNFRSF1A;TNFRSF14;VIM;BCL3;SERPINE1;PYGL;LOXL1;CASP1;C5AR1;ICAM1;FCGR2B;SHC1;TLR2;CCL2;LTF;CHGA;TNFAIP3;PLA2G2A;CD14;CEBPB;RGS1;ZFP36;BMP2;ADM;GJB2;C3;FKBP5;LYZ;RNASE2;THBD;HP;TNFRSF1B;S100A9;CAV1;ABCC8;CXCL10;S100A8;CARD16;IL1RN;IL6;CCL20;JUNB;LDOC1;CNR1;ABCA1;SLPI;DCN;CXCL3;HAMP;MMP7;IL1B;HIST1H2BK;FOS;HIST1H2BJ	geneontology_Biological_Process
110	GO:0007492	endoderm development	http://amigo.geneontology.org/amigo/term/GO:0007492	63	16	3.899852144	4.102719644	9.15E-07	0.000126387	1284;1289;1290;1291;1295;2335;3678;3679;3689;3693;3912;3915;4318;4323;9241;22943	ITGA5;NOG;LAMB1;COL8A1;MMP14;COL5A2;FN1;COL5A1;LAMC1;COL6A1;ITGA7;ITGB5;ITGB2;MMP9;COL4A2;DKK1	geneontology_Biological_Process
111	GO:0016485	protein processing	http://amigo.geneontology.org/amigo/term/GO:0016485	204	32	12.62809266	2.534032721	9.43E-07	0.00012711	2;165;302;330;710;712;713;715;716;717;718;728;834;1191;1520;2152;3075;3426;4323;4627;5046;5054;5126;5327;5328;5552;7057;25825;27344;51279;83596;114769	C1RL;C1R;ANXA2;C1S;SERPINE1;AEBP1;PCSK2;PLAU;MMP14;CASP1;CFI;F3;C5AR1;BCL2L12;SERPING1;BACE2;C2;A2M;THBS1;MYH9;CFH;C3;BIRC3;PLAT;C1QB;C1QA;CARD16;CTSS;CLU;SRGN;PCSK6;PCSK1N	geneontology_Biological_Process
112	GO:0001704	formation of primary germ layer	http://amigo.geneontology.org/amigo/term/GO:0001704	95	20	5.880729423	3.400938652	1.07E-06	0.000140881	1284;1289;1290;1291;1295;2138;2335;3675;3678;3679;3689;3691;3693;3912;4318;4323;8324;9241;22943;286204	FZD7;ITGA5;NOG;LAMB1;COL8A1;MMP14;ITGA3;COL5A2;FN1;COL5A1;COL6A1;ITGA7;ITGB5;CRB2;EYA1;ITGB2;MMP9;ITGB4;COL4A2;DKK1	geneontology_Biological_Process
113	GO:0002455	humoral immune response mediated by circulating immunoglobulin	http://amigo.geneontology.org/amigo/term/GO:0002455	43	13	2.661803844	4.883906088	1.13E-06	0.000144778	602;710;712;713;715;716;717;718;1191;2213;2302;3426;51279	C1RL;C1R;C1S;BCL3;CFI;FCGR2B;SERPING1;C2;C3;C1QB;C1QA;CLU;FOXJ1	geneontology_Biological_Process
114	GO:0051051	negative regulation of transport	http://amigo.geneontology.org/amigo/term/GO:0051051	377	48	23.33721045	2.056801095	1.26E-06	0.000155047	301;344;347;857;972;1113;1268;1410;2065;2171;2213;2257;2335;2633;2775;2887;3162;3383;3553;3598;3745;3767;3958;3976;4318;5008;5021;5138;5552;6457;6588;6672;6833;7057;7097;7128;7132;7133;7447;9478;11255;23704;54550;55612;57817;65268;112755;114769	KCNB1;TNFRSF1A;SP100;LGALS3;ANXA1;GBP1;PDE2A;KCNE4;FERMT1;LIF;ICAM1;FCGR2B;FN1;KCNJ11;TLR2;HRH3;CHGA;TNFAIP3;GNAO1;FABP5;FGF12;SH3GL3;THBS1;NECAB2;CD74;STX1B;GRB10;MMP9;TNFRSF1B;CABP1;CAV1;HMOX1;ABCC8;CRYAB;CARD16;OSM;ERBB3;OXTR;CNR1;WNK2;HAMP;IL13RA2;SRGN;IL1B;APOD;APOC2;VSNL1;SLN	geneontology_Biological_Process
115	GO:0006027	glycosaminoglycan catabolic process	http://amigo.geneontology.org/amigo/term/GO:0006027	37	12	2.290389354	5.23928387	1.26E-06	0.000155047	633;960;1463;1634;2331;3339;4060;6382;6383;6385;10675;63827	FMOD;CD44;SDC4;SDC2;HSPG2;SDC1;CSPG5;BCAN;LUM;BGN;DCN;NCAN	geneontology_Biological_Process
116	GO:0007409	axonogenesis	http://amigo.geneontology.org/amigo/term/GO:0007409	379	48	23.46101528	2.045947263	1.46E-06	0.000176417	214;885;1141;1400;1826;1943;2047;2258;2335;2887;2902;3798;3800;3897;3913;3925;4133;4137;4684;4692;4915;4974;5864;6464;6585;6696;6712;6812;7143;7422;7852;8829;8851;9024;9241;9378;10439;23129;26037;51062;51330;57453;65078;84628;84894;90249;128434;494470	DSCAML1;LINGO1;TNFRSF12A;UNC5A;EPHB1;MAPT;NOG;TNR;OMG;CHRNB2;CDK5R1;LAMB2;RNF165;SIPA1L1;ATL1;RAB3A;RTN4R;FN1;SHC1;ALCAM;PLXND1;NTNG2;BRSK2;SPTBN2;SLIT1;MAP2;STXBP1;FGF13;EFNA2;DSCAM;STMN1;NRP1;NCAM1;VEGFA;CXCR4;SPP1;CRMP1;GRB10;KIF5C;GRIN1;NDN;KIF5A;NRXN1;CCK;OLFM1;NTRK2;VSTM2L;L1CAM	geneontology_Biological_Process
117	GO:0002673	regulation of acute inflammatory response	http://amigo.geneontology.org/amigo/term/GO:0002673	81	18	5.014095614	3.589879689	1.61E-06	0.000190162	2;710;712;713;715;716;717;718;728;1191;1268;2213;3075;3426;3553;3569;5008;9180	C1R;OSMR;C1S;CFI;C5AR1;FCGR2B;SERPING1;C2;A2M;CFH;C3;C1QB;C1QA;OSM;IL6;CLU;CNR1;IL1B	geneontology_Biological_Process
118	GO:1901342	regulation of vasculature development	http://amigo.geneontology.org/amigo/term/GO:1901342	262	37	16.21843273	2.28135484	1.89E-06	0.000218316	133;301;718;728;861;1284;1536;1545;1634;2152;3162;3315;3339;3553;3569;3627;3678;3689;4223;5054;6271;6648;6672;6833;7042;7057;7128;7422;8038;8829;10457;11117;23129;27286;28514;51330;126393	SP100;RUNX1;ITGA5;ANXA1;TNFRSF12A;SERPINE1;DLL1;EMILIN1;SRPX2;F3;C5AR1;PLXND1;ADAM12;TNFAIP3;SOD2;GPNMB;THBS1;NRP1;VEGFA;HSPG2;ITGB2;TGFB2;ADM;MEOX2;C3;HSPB6;COL4A2;HMOX1;ABCC8;CYBB;CXCL10;IL6;HSPB1;CYP1B1;DCN;IL1B;S100A1	geneontology_Biological_Process
119	GO:0006956	complement activation	http://amigo.geneontology.org/amigo/term/GO:0006956	59	15	3.652242484	4.107065745	1.98E-06	0.000223809	2;710;712;713;715;716;717;718;728;1191;3075;3426;11326;51279;57642	C1RL;C1R;C1S;CFI;C5AR1;SERPING1;C2;A2M;CFH;C3;VSIG4;C1QB;C1QA;CLU;COL20A1	geneontology_Biological_Process
120	GO:0097529	myeloid leukocyte migration	http://amigo.geneontology.org/amigo/term/GO:0097529	162	27	10.02819123	2.692409766	2.04E-06	0.000226547	301;728;972;1113;1441;1843;2660;2921;3269;3553;3554;3557;3569;3627;3689;3958;4323;5054;6279;6280;6288;6347;6364;7042;7057;7422;11117	LGALS3;ANXA1;SERPINE1;EMILIN1;HRH1;MMP14;C5AR1;CCL2;CHGA;MSTN;THBS1;CD74;VEGFA;ITGB2;TGFB2;CSF3R;SAA1;S100A9;IL1R1;CXCL10;S100A8;IL1RN;IL6;CCL20;CXCL3;DUSP1;IL1B	geneontology_Biological_Process
121	GO:0043269	regulation of ion transport	http://amigo.geneontology.org/amigo/term/GO:0043269	500	58	30.95120749	1.873917197	2.14E-06	0.000232662	302;610;857;885;1051;1128;1137;1141;1192;1268;1272;1482;1520;1536;2257;2316;2775;2902;3077;3383;3553;3627;3745;3751;3761;3765;3766;3767;3781;3785;3958;4318;4878;6271;6328;6347;6529;6588;6623;6769;6812;6833;6857;7057;11255;23542;23704;27092;30818;30819;50944;53822;53826;55800;57338;57817;65268;93589	KCNB1;CLIC1;ANXA2;FLNA;LGALS3;JPH3;KCNIP3;CHRNA4;KCNIP2;KCNE4;CHRNB2;ICAM1;KCNJ9;HFE;CNTN1;KCNJ11;NPPA;CHRM1;CCL2;HRH3;STXBP1;KCNJ10;GNAO1;FXYD6;CACNA2D4;MAPK8IP2;KCNN2;STAC;FGF12;THBS1;HCN2;SCN3B;CEBPB;KCND2;SCN3A;MMP9;GRIN1;NKX2-5;CCK;CAV1;SHANK1;ABCC8;CYBB;CXCL10;SNCG;KCNJ4;CTSS;SLC6A1;CNR1;WNK2;KCNQ2;CACNG4;HAMP;FXYD7;SYT1;IL1B;S100A1;SLN	geneontology_Biological_Process
122	GO:0006026	aminoglycan catabolic process	http://amigo.geneontology.org/amigo/term/GO:0006026	39	12	2.414194184	4.970602646	2.37E-06	0.000249875	633;960;1463;1634;2331;3339;4060;6382;6383;6385;10675;63827	FMOD;CD44;SDC4;SDC2;HSPG2;SDC1;CSPG5;BCAN;LUM;BGN;DCN;NCAN	geneontology_Biological_Process
123	GO:0032102	negative regulation of response to external stimulus	http://amigo.geneontology.org/amigo/term/GO:0032102	254	36	15.72321341	2.289608305	2.39E-06	0.000249875	302;347;710;885;1026;1843;2191;2213;2840;2902;4057;5054;5322;5327;5328;5329;6288;6347;6696;6833;7056;7057;7128;7130;7132;7133;7143;8829;9021;9378;10203;23122;25959;65078;114769;114897	TNFRSF1A;ANXA2;PLAUR;SERPINE1;SOCS3;PLAU;TNR;FCGR2B;RTN4R;SERPING1;PLA2G5;CCL2;LTF;TNFAIP3;THBS1;NRP1;CLASP2;CDKN1A;KANK2;SPP1;FAP;GRIN1;GPR17;THBD;TNFRSF1B;SAA1;NRXN1;CCK;TNFAIP6;CALCRL;ABCC8;PLAT;CARD16;C1QTNF1;DUSP1;APOD	geneontology_Biological_Process
124	GO:0099177	regulation of trans-synaptic signaling	http://amigo.geneontology.org/amigo/term/GO:0099177	352	45	21.78965007	2.065200673	2.44E-06	0.000249875	1137;1141;1268;2047;2171;2898;2902;2905;3269;3553;3745;3766;4137;4776;4900;4915;5021;5327;5590;5864;6529;6543;6616;6623;6812;6853;6855;6857;7143;9378;9590;9610;10675;10814;10815;11346;22943;23542;26037;27092;50944;57338;64101;84628;112755	KCNB1;JPH3;LRRC4;EPHB1;MAPT;CHRNA4;HRH1;TNR;CHRNB2;SIPA1L1;RAB3A;CPLX1;NTNG2;RIN1;STXBP1;KCNJ10;FABP5;MAPK8IP2;GRIK2;PRKCZ;GRIN2C;CPLX2;SYP;STX1B;SLC8A2;SYN1;GRIN1;NRXN1;CSPG5;NFATC4;SHANK1;PLAT;SNAP25;SNCG;SLC6A1;AKAP12;SYNPO;OXTR;CNR1;NTRK2;CACNG4;SYT1;IL1B;NRGN;DKK1	geneontology_Biological_Process
125	GO:0007160	cell-matrix adhesion	http://amigo.geneontology.org/amigo/term/GO:0007160	183	29	11.32814194	2.559996171	2.47E-06	0.000249875	87;347;960;1281;1305;2335;3675;3679;3689;3691;3693;3897;4323;5054;5328;5590;6281;6385;7057;7205;7422;8826;8829;10516;11117;23122;50509;55612;64098	TRIP6;SERPINE1;IQGAP1;EMILIN1;PLAU;MMP14;FERMT1;ACTN1;ITGA3;FN1;CD44;PARVG;SDC4;ITGA7;ITGB5;PRKCZ;COL3A1;THBS1;NRP1;CLASP2;VEGFA;COL5A3;ITGB2;ITGB4;FBLN5;COL13A1;S100A10;APOD;L1CAM	geneontology_Biological_Process
126	GO:0060560	developmental growth involved in morphogenesis	http://amigo.geneontology.org/amigo/term/GO:0060560	184	29	11.39004436	2.546083149	2.77E-06	0.000270006	214;1826;2258;2335;3371;3897;3913;4133;4137;4692;5590;6456;6585;6696;6857;7143;7422;7477;8826;8829;8851;8936;9362;10252;10413;10439;51330;65078;85407	TNFRSF12A;IQGAP1;SH3GL2;MAPT;TNR;CDK5R1;LAMB2;WASF1;NKD1;RTN4R;FN1;WNT7B;TNC;ALCAM;SLIT1;MAP2;FGF13;DSCAM;PRKCZ;NRP1;VEGFA;SPP1;YAP1;NDN;SPRY1;OLFM1;SYT1;CPNE6;L1CAM	geneontology_Biological_Process
127	GO:0017157	regulation of exocytosis	http://amigo.geneontology.org/amigo/term/GO:0017157	184	29	11.39004436	2.546083149	2.77E-06	0.000270006	301;1137;1141;1268;2213;2242;3162;3566;3598;3684;3689;3745;4878;5864;6382;6385;6812;6853;6855;6857;7447;8941;10675;10814;10815;11069;23122;112755;115827	KCNB1;FES;ANXA1;CHRNA4;CHRNB2;RAB3A;FCGR2B;IL4R;RAB3C;CPLX1;NPPA;STXBP1;ITGAM;SDC4;CPLX2;CLASP2;SYP;STX1B;ITGB2;CDK5R2;SYN1;RAPGEF4;SDC1;CSPG5;HMOX1;CNR1;IL13RA2;SYT1;VSNL1	geneontology_Biological_Process
128	GO:0021782	glial cell development	http://amigo.geneontology.org/amigo/term/GO:0021782	84	18	5.199802859	3.4616697	2.82E-06	0.000270429	429;1191;3569;3766;3913;4137;4915;5354;6279;6663;7097;7431;10397;25825;28514;79152;118738;388585	ZNF488;VIM;DLL1;MAPT;LAMB2;ASCL1;TLR2;BACE2;KCNJ10;HES5;FA2H;S100A8;NDRG1;IL6;CLU;PLP1;NTRK2;SOX10	geneontology_Biological_Process
129	GO:0022010	central nervous system myelination	http://amigo.geneontology.org/amigo/term/GO:0022010	13	7	0.804731395	8.69855463	4.16E-06	0.000386472	1191;3766;5354;6663;7097;79152;388585	TLR2;KCNJ10;HES5;FA2H;CLU;PLP1;SOX10	geneontology_Biological_Process
130	GO:0032291	axon ensheathment in central nervous system	http://amigo.geneontology.org/amigo/term/GO:0032291	13	7	0.804731395	8.69855463	4.16E-06	0.000386472	1191;3766;5354;6663;7097;79152;388585	TLR2;KCNJ10;HES5;FA2H;CLU;PLP1;SOX10	geneontology_Biological_Process
131	GO:1901214	regulation of neuron death	http://amigo.geneontology.org/amigo/term/GO:1901214	250	35	15.47560375	2.261624204	4.38E-06	0.000400039	429;728;1051;1113;1191;1271;2019;2047;2065;2213;2353;2562;2898;2902;3162;3684;3689;3745;4137;4192;4915;6347;6620;6648;6812;7042;8321;8829;8851;10457;22943;23017;23529;116986;128434	KCNB1;CLCF1;EPHB1;MAPT;CDK5R1;C5AR1;GABRB3;FCGR2B;MDK;ASCL1;CNTFR;CCL2;FAIM2;CHGA;STXBP1;ITGAM;FZD1;SOD2;GRIK2;GPNMB;NRP1;CEBPB;ITGB2;TGFB2;SNCB;GRIN1;HMOX1;AGAP2;CLU;EN1;ERBB3;NTRK2;VSTM2L;FOS;DKK1	geneontology_Biological_Process
132	GO:0018149	peptide cross-linking	http://amigo.geneontology.org/amigo/term/GO:0018149	29	10	1.795170034	5.570502965	5.26E-06	0.000470351	301;633;1281;1475;1634;2162;2335;5266;7057;50859	ANXA1;FN1;CSTA;COL3A1;THBS1;F13A1;BGN;PI3;DCN;SPOCK3	geneontology_Biological_Process
133	GO:0050804	modulation of chemical synaptic transmission	http://amigo.geneontology.org/amigo/term/GO:0050804	351	44	21.72774766	2.025060337	5.32E-06	0.000470351	1137;1141;1268;2047;2898;2902;2905;3269;3553;3745;3766;4137;4776;4900;4915;5021;5327;5590;5864;6529;6543;6616;6623;6812;6853;6855;6857;7143;9378;9590;9610;10675;10814;10815;11346;22943;23542;26037;27092;50944;57338;64101;84628;112755	KCNB1;JPH3;LRRC4;EPHB1;MAPT;CHRNA4;HRH1;TNR;CHRNB2;SIPA1L1;RAB3A;CPLX1;NTNG2;RIN1;STXBP1;KCNJ10;MAPK8IP2;GRIK2;PRKCZ;GRIN2C;CPLX2;SYP;STX1B;SLC8A2;SYN1;GRIN1;NRXN1;CSPG5;NFATC4;SHANK1;PLAT;SNAP25;SNCG;SLC6A1;AKAP12;SYNPO;OXTR;CNR1;NTRK2;CACNG4;SYT1;IL1B;NRGN;DKK1	geneontology_Biological_Process
134	GO:0006898	receptor-mediated endocytosis	http://amigo.geneontology.org/amigo/term/GO:0006898	235	33	14.54706752	2.268498442	7.70E-06	0.000663523	133;302;344;857;929;1191;2213;3077;3240;3339;3426;3689;4017;4481;5054;6288;6456;6457;6616;7422;8542;8936;9026;9332;9892;10188;10203;22943;26052;27092;28514;50632;54550	ANXA2;SNAP91;SERPINE1;CD163;DLL1;SH3GL2;CFI;WASF1;FCGR2B;DNM3;HFE;MSR1;CD14;SH3GL3;NECAB2;APOL1;TNK2;VEGFA;HSPG2;HIP1R;ITGB2;LOXL2;ADM;HP;SAA1;CAV1;CALCRL;SNAP25;CLU;CALY;CACNG4;APOC2;DKK1	geneontology_Biological_Process
135	GO:0070997	neuron death	http://amigo.geneontology.org/amigo/term/GO:0070997	278	37	17.20887137	2.150053842	7.74E-06	0.000663523	429;728;1051;1113;1191;1271;2019;2047;2065;2213;2353;2562;2898;2902;3162;3684;3689;3745;4137;4192;4915;6347;6620;6648;6812;7042;8321;8829;8851;10135;10457;10570;22943;23017;23529;116986;128434	KCNB1;CLCF1;EPHB1;MAPT;CDK5R1;C5AR1;GABRB3;DPYSL4;FCGR2B;NAMPT;MDK;ASCL1;CNTFR;CCL2;FAIM2;CHGA;STXBP1;ITGAM;FZD1;SOD2;GRIK2;GPNMB;NRP1;CEBPB;ITGB2;TGFB2;SNCB;GRIN1;HMOX1;AGAP2;CLU;EN1;ERBB3;NTRK2;VSTM2L;FOS;DKK1	geneontology_Biological_Process
136	GO:0071621	granulocyte chemotaxis	http://amigo.geneontology.org/amigo/term/GO:0071621	99	19	6.128339083	3.10035064	8.38E-06	0.000708406	301;728;972;1441;2660;2921;3269;3553;3557;3627;3689;3958;6279;6280;6288;6347;6364;7042;7057	LGALS3;ANXA1;HRH1;C5AR1;CCL2;MSTN;THBS1;CD74;ITGB2;TGFB2;CSF3R;SAA1;S100A9;CXCL10;S100A8;IL1RN;CCL20;CXCL3;IL1B	geneontology_Biological_Process
137	GO:0097530	granulocyte migration	http://amigo.geneontology.org/amigo/term/GO:0097530	108	20	6.685460818	2.991566407	8.58E-06	0.000714288	301;728;972;1441;2660;2921;3269;3553;3554;3557;3627;3689;3958;6279;6280;6288;6347;6364;7042;7057	LGALS3;ANXA1;HRH1;C5AR1;CCL2;MSTN;THBS1;CD74;ITGB2;TGFB2;CSF3R;SAA1;S100A9;IL1R1;CXCL10;S100A8;IL1RN;CCL20;CXCL3;IL1B	geneontology_Biological_Process
138	GO:0048667	cell morphogenesis involved in neuron differentiation	http://amigo.geneontology.org/amigo/term/GO:0048667	464	53	28.72272055	1.845229107	9.39E-06	0.000770167	214;885;1141;1400;1826;1943;2047;2258;2335;2887;2902;3798;3800;3897;3913;3925;4133;4137;4684;4692;4776;4915;4974;5864;6383;6464;6585;6696;6712;6812;7143;7422;7852;8829;8851;9024;9241;9378;10439;23129;23542;26037;26052;50944;51062;51330;57453;65078;84628;84894;90249;128434;494470	DSCAML1;LINGO1;TNFRSF12A;UNC5A;EPHB1;MAPT;NOG;TNR;OMG;CHRNB2;CDK5R1;LAMB2;RNF165;SIPA1L1;ATL1;RAB3A;RTN4R;FN1;DNM3;SHC1;ALCAM;PLXND1;NTNG2;BRSK2;SPTBN2;SLIT1;MAP2;STXBP1;FGF13;EFNA2;MAPK8IP2;DSCAM;STMN1;SDC2;NRP1;NCAM1;VEGFA;CXCR4;SPP1;CRMP1;GRB10;KIF5C;GRIN1;NDN;KIF5A;NRXN1;CCK;NFATC4;SHANK1;OLFM1;NTRK2;VSTM2L;L1CAM	geneontology_Biological_Process
139	GO:0072376	protein activation cascade	http://amigo.geneontology.org/amigo/term/GO:0072376	83	17	5.137900444	3.308744532	1.01E-05	0.000807759	2;710;712;713;715;716;717;718;728;1191;2152;2162;3075;3426;11326;51279;57642	C1RL;C1R;C1S;CFI;F3;C5AR1;SERPING1;C2;A2M;CFH;C3;VSIG4;F13A1;C1QB;C1QA;CLU;COL20A1	geneontology_Biological_Process
140	GO:0010810	regulation of cell-substrate adhesion	http://amigo.geneontology.org/amigo/term/GO:0010810	166	26	10.27580089	2.530216407	1.01E-05	0.000807759	347;1277;1295;2316;2335;2633;3675;3678;3956;4323;5054;5328;5590;5881;6281;6385;7057;7422;8324;8826;8829;10630;11117;23122;55612;84034	PDPN;FLNA;FZD7;ITGA5;SERPINE1;IQGAP1;EMILIN1;GBP1;COL8A1;PLAU;MMP14;FERMT1;ITGA3;LGALS1;FN1;COL1A1;SDC4;PRKCZ;EMILIN2;THBS1;NRP1;CLASP2;VEGFA;RAC3;S100A10;APOD	geneontology_Biological_Process
141	GO:0006958	complement activation, classical pathway	http://amigo.geneontology.org/amigo/term/GO:0006958	31	10	1.918974864	5.211115677	1.04E-05	0.000817275	710;712;713;715;716;717;718;1191;3426;51279	C1RL;C1R;C1S;CFI;SERPING1;C2;C3;C1QB;C1QA;CLU	geneontology_Biological_Process
142	GO:1903035	negative regulation of response to wounding	http://amigo.geneontology.org/amigo/term/GO:1903035	75	16	4.642681124	3.446284501	1.06E-05	0.000825359	302;710;1026;2191;5054;5327;5328;5329;6696;6833;7056;7057;7143;23122;65078;114897	ANXA2;PLAUR;SERPINE1;PLAU;TNR;RTN4R;SERPING1;THBS1;CLASP2;CDKN1A;SPP1;FAP;THBD;ABCC8;PLAT;C1QTNF1	geneontology_Biological_Process
143	GO:0007565	female pregnancy	http://amigo.geneontology.org/amigo/term/GO:0007565	157	25	9.718679152	2.572366019	1.11E-05	0.00085256	133;1268;1508;2353;2706;3077;3485;3488;3553;3675;3678;3726;3976;4316;4318;4878;5021;6696;6833;7005;7056;7076;8061;10135;23641	ITGA5;IGFBP2;TIMP1;LIF;TEAD3;ITGA3;NAMPT;HFE;NPPA;FOSL1;CTSB;SPP1;MMP9;ADM;GJB2;THBD;ABCC8;IGFBP5;JUNB;LDOC1;OXTR;CNR1;MMP7;IL1B;FOS	geneontology_Biological_Process
144	GO:0051346	negative regulation of hydrolase activity	http://amigo.geneontology.org/amigo/term/GO:0051346	316	40	19.56116313	2.044868177	1.13E-05	0.000855784	2;12;301;330;710;718;871;960;1293;1410;1475;1992;3958;4057;4133;4318;5054;5265;5266;5329;5502;5590;5806;6590;7042;7057;7076;7422;8826;10188;10252;23645;27344;50859;63898;83596;84152;114769;116154;286204	SH2D4A;LGALS3;PHACTR3;PLAUR;ANXA1;SERPINE1;IQGAP1;SERPINH1;TIMP1;SERPINA1;BCL2L12;CD44;SERPING1;PTX3;PPP1R15A;LTF;MAP2;PPP1R1A;CSTA;PRKCZ;A2M;SERPINB1;THBS1;COL6A3;SERPINA3;CRB2;TNK2;VEGFA;TGFB2;MMP9;C3;BIRC3;SPRY1;CRYAB;CARD16;PI3;SLPI;PCSK1N;SPOCK3;PPP1R1B	geneontology_Biological_Process
145	GO:1903034	regulation of response to wounding	http://amigo.geneontology.org/amigo/term/GO:1903034	129	22	7.985411533	2.755023947	1.23E-05	0.000898052	301;302;710;857;1026;2152;2191;5054;5327;5328;5329;6696;6833;7056;7057;7128;7143;10630;23122;51330;65078;114897	PDPN;ANXA2;PLAUR;ANXA1;TNFRSF12A;SERPINE1;PLAU;TNR;F3;RTN4R;SERPING1;TNFAIP3;THBS1;CLASP2;CDKN1A;SPP1;FAP;THBD;CAV1;ABCC8;PLAT;C1QTNF1	geneontology_Biological_Process
146	GO:1990138	neuron projection extension	http://amigo.geneontology.org/amigo/term/GO:1990138	129	22	7.985411533	2.755023947	1.23E-05	0.000898052	214;1826;2335;3897;3913;4133;4137;4692;5590;6456;6585;6857;7143;7422;8826;8829;8851;8936;9362;10439;51330;65078	TNFRSF12A;IQGAP1;SH3GL2;MAPT;TNR;CDK5R1;LAMB2;WASF1;RTN4R;FN1;ALCAM;SLIT1;MAP2;DSCAM;PRKCZ;NRP1;VEGFA;NDN;OLFM1;SYT1;CPNE6;L1CAM	geneontology_Biological_Process
147	GO:0030449	regulation of complement activation	http://amigo.geneontology.org/amigo/term/GO:0030449	45	12	2.785608674	4.307855626	1.24E-05	0.000898052	2;710;712;713;715;716;717;718;728;1191;3075;3426	C1R;C1S;CFI;C5AR1;SERPING1;C2;A2M;CFH;C3;C1QB;C1QA;CLU	geneontology_Biological_Process
148	GO:0019730	antimicrobial humoral response	http://amigo.geneontology.org/amigo/term/GO:0019730	76	16	4.704583539	3.400938652	1.27E-05	0.000911643	602;1113;1191;2921;3627;4057;4069;4316;5266;5320;6036;6279;6280;6590;8970;85236	BCL3;LTF;CHGA;PLA2G2A;LYZ;RNASE2;S100A9;CXCL10;S100A8;PI3;CLU;SLPI;CXCL3;MMP7;HIST1H2BK;HIST1H2BJ	geneontology_Biological_Process
149	GO:0035418	protein localization to synapse	http://amigo.geneontology.org/amigo/term/GO:0035418	53	13	3.280827994	3.962414373	1.46E-05	0.001030869	2902;2905;3315;3798;3800;4137;5590;6616;9378;9379;10815;50944;112755	MAPT;CPLX1;PRKCZ;GRIN2C;STX1B;KIF5C;GRIN1;NRXN2;KIF5A;NRXN1;SHANK1;SNAP25;HSPB1	geneontology_Biological_Process
150	GO:0002920	regulation of humoral immune response	http://amigo.geneontology.org/amigo/term/GO:0002920	61	14	3.776047314	3.707580662	1.56E-05	0.001091554	2;710;712;713;715;716;717;718;728;1191;2213;2302;3075;3426	C1R;C1S;CFI;C5AR1;FCGR2B;SERPING1;C2;A2M;CFH;C3;C1QB;C1QA;CLU;FOXJ1	geneontology_Biological_Process
151	GO:2000257	regulation of protein activation cascade	http://amigo.geneontology.org/amigo/term/GO:2000257	46	12	2.847511089	4.214206591	1.58E-05	0.001091554	2;710;712;713;715;716;717;718;728;1191;3075;3426	C1R;C1S;CFI;C5AR1;SERPING1;C2;A2M;CFH;C3;C1QB;C1QA;CLU	geneontology_Biological_Process
152	GO:0045576	mast cell activation	http://amigo.geneontology.org/amigo/term/GO:0045576	54	13	3.342730409	3.889036329	1.81E-05	0.001235674	1113;1268;2213;2242;3162;3566;3598;3937;4878;5359;6812;10397;10814	FES;FCGR2B;IL4R;NPPA;CHGA;STXBP1;PLSCR1;CPLX2;LCP2;HMOX1;NDRG1;CNR1;IL13RA2	geneontology_Biological_Process
153	GO:0030574	collagen catabolic process	http://amigo.geneontology.org/amigo/term/GO:0030574	33	10	2.042779694	4.895290484	1.94E-05	0.001305833	1305;1508;1520;2191;4316;4318;4320;4323;4327;9902	MRC2;MMP14;CTSB;MMP19;MMP11;MMP9;FAP;COL13A1;CTSS;MMP7	geneontology_Biological_Process
154	GO:0002576	platelet degranulation	http://amigo.geneontology.org/amigo/term/GO:0002576	105	19	6.499753573	2.923187746	2.02E-05	0.001346989	2;12;87;710;1191;2162;2316;2335;5054;5265;5552;6812;7042;7057;7076;7422;8407;29106;83706	TAGLN2;FLNA;SERPINE1;TIMP1;SCG3;ACTN1;SERPINA1;FN1;SERPING1;STXBP1;FERMT3;A2M;THBS1;SERPINA3;VEGFA;TGFB2;F13A1;CLU;SRGN	geneontology_Biological_Process
155	GO:0042730	fibrinolysis	http://amigo.geneontology.org/amigo/term/GO:0042730	27	9	1.671365205	5.384819533	2.15E-05	0.001407597	302;710;2191;5054;5327;5328;5329;7056;7057	ANXA2;PLAUR;SERPINE1;PLAU;SERPING1;THBS1;FAP;THBD;PLAT	geneontology_Biological_Process
156	GO:0030855	epithelial cell differentiation	http://amigo.geneontology.org/amigo/term/GO:0030855	478	53	29.58935436	1.79118474	2.18E-05	0.001407597	59;230;301;302;429;650;857;861;873;1026;1051;1282;1475;1508;1645;2302;2316;2355;3383;3553;3855;3913;3958;3976;4478;5046;5054;5138;5266;6382;6876;7067;7132;7422;7431;7477;7538;8321;8324;8407;8644;8826;8829;10083;10409;10413;10630;25937;28514;30812;54507;79152;388585	TAGLN2;PDPN;MSN;TNFRSF1A;ANXA2;FLNA;FZD7;LGALS3;ADAMTSL4;VIM;RUNX1;ANXA1;SERPINE1;SOX8;IQGAP1;DLL1;THRA;WWTR1;PDE2A;LIF;LAMB2;ICAM1;WNT7B;ASCL1;ALDOC;CTSB;FZD1;HES5;CSTA;BASP1;TAGLN;NRP1;KRT7;CEBPB;VEGFA;CDKN1A;AKR1C1;ZFP36;BMP2;AKR1C3;FOSL2;YAP1;CBR1;SDC1;COL4A1;ACTA2;USH1C;FA2H;CAV1;PI3;PCSK6;FOXJ1;IL1B	geneontology_Biological_Process
157	GO:0098542	defense response to other organism	http://amigo.geneontology.org/amigo/term/GO:0098542	325	40	20.11828487	1.988241058	2.21E-05	0.001407597	330;602;728;1051;1113;2316;2633;2635;3240;3553;3566;3569;3627;3659;3665;4057;4069;4316;5054;5320;5359;6036;6279;6280;6364;6464;6590;7097;7128;7132;8764;8970;10346;10410;27350;57817;60489;81844;85236;200316	TNFRSF1A;TNFRSF14;FLNA;BCL3;SERPINE1;GBP1;APOBEC3G;APOBEC3F;TRIM22;C5AR1;IL4R;APOBEC3C;SHC1;TLR2;LTF;IRF7;CHGA;TNFAIP3;IRF1;PLSCR1;PLA2G2A;GBP3;IFITM3;CEBPB;LYZ;RNASE2;HP;BIRC3;S100A9;CXCL10;S100A8;IL6;CCL20;SLPI;TRIM56;HAMP;MMP7;IL1B;HIST1H2BK;HIST1H2BJ	geneontology_Biological_Process
158	GO:0051604	protein maturation	http://amigo.geneontology.org/amigo/term/GO:0051604	247	33	15.2898965	2.158287991	2.21E-05	0.001407597	2;165;302;330;710;712;713;715;716;717;718;728;834;871;1191;1520;2152;3075;3426;4323;4627;5046;5054;5126;5327;5328;5552;7057;25825;27344;51279;83596;114769	C1RL;C1R;ANXA2;C1S;SERPINE1;AEBP1;SERPINH1;PCSK2;PLAU;MMP14;CASP1;CFI;F3;C5AR1;BCL2L12;SERPING1;BACE2;C2;A2M;THBS1;MYH9;CFH;C3;BIRC3;PLAT;C1QB;C1QA;CARD16;CTSS;CLU;SRGN;PCSK6;PCSK1N	geneontology_Biological_Process
159	GO:1903305	regulation of regulated secretory pathway	http://amigo.geneontology.org/amigo/term/GO:1903305	134	22	8.294923608	2.652224546	2.28E-05	0.001436393	1137;1141;1268;2213;2242;3162;3566;3598;3684;3689;3745;4878;5864;6812;6853;6855;6857;8941;10675;10814;10815;112755	KCNB1;FES;CHRNA4;CHRNB2;RAB3A;FCGR2B;IL4R;CPLX1;NPPA;STXBP1;ITGAM;CPLX2;SYP;STX1B;ITGB2;CDK5R2;SYN1;CSPG5;HMOX1;CNR1;IL13RA2;SYT1	geneontology_Biological_Process
160	GO:0048857	neural nucleus development	http://amigo.geneontology.org/amigo/term/GO:0048857	48	12	2.971315919	4.03861465	2.53E-05	0.001531995	429;1141;1152;3212;4155;5354;6271;8851;8941;9118;10409;57447	INA;CHRNB2;CDK5R1;NDRG2;ASCL1;BASP1;HOXB2;CDK5R2;CKB;PLP1;S100A1;MBP	geneontology_Biological_Process
161	GO:0006024	glycosaminoglycan biosynthetic process	http://amigo.geneontology.org/amigo/term/GO:0006024	48	12	2.971315919	4.03861465	2.53E-05	0.001531995	633;1463;1634;2331;3339;3553;4060;6382;6383;6385;10675;63827	FMOD;SDC4;SDC2;HSPG2;SDC1;CSPG5;BCAN;LUM;BGN;DCN;IL1B;NCAN	geneontology_Biological_Process
162	GO:0045766	positive regulation of angiogenesis	http://amigo.geneontology.org/amigo/term/GO:0045766	135	22	8.356826023	2.632578438	2.57E-05	0.001531995	133;301;718;728;861;1536;1545;2152;3162;3315;3553;3678;3689;5054;6271;7057;7422;8038;8829;27286;28514;126393	RUNX1;ITGA5;ANXA1;SERPINE1;DLL1;SRPX2;F3;C5AR1;ADAM12;THBS1;NRP1;VEGFA;ITGB2;ADM;C3;HSPB6;HMOX1;CYBB;HSPB1;CYP1B1;IL1B;S100A1	geneontology_Biological_Process
163	GO:0006911	phagocytosis, engulfment	http://amigo.geneontology.org/amigo/term/GO:0006911	34	10	2.104682109	4.751311353	2.59E-05	0.001531995	19;718;2213;3684;3689;4481;4627;5881;7057;9844	ELMO1;FCGR2B;MSR1;ITGAM;THBS1;RAC3;ITGB2;MYH9;C3;ABCA1	geneontology_Biological_Process
164	GO:0048588	developmental cell growth	http://amigo.geneontology.org/amigo/term/GO:0048588	175	26	10.83292262	2.400090992	2.63E-05	0.001531995	214;1826;2258;2335;3897;3913;4133;4137;4692;4878;5590;6456;6585;6696;6857;7143;7422;8826;8829;8851;8936;9362;10439;51330;57817;65078	TNFRSF12A;IQGAP1;SH3GL2;MAPT;TNR;CDK5R1;LAMB2;WASF1;RTN4R;FN1;ALCAM;NPPA;SLIT1;MAP2;FGF13;DSCAM;PRKCZ;NRP1;VEGFA;SPP1;NDN;OLFM1;HAMP;SYT1;CPNE6;L1CAM	geneontology_Biological_Process
165	GO:0048167	regulation of synaptic plasticity	http://amigo.geneontology.org/amigo/term/GO:0048167	145	23	8.975850172	2.562431364	2.65E-05	0.001531995	2898;2902;2905;3269;3745;3766;4137;4776;4900;4915;5590;5864;6543;6616;6812;6855;7143;9610;10814;11346;26037;50944;57338	KCNB1;JPH3;MAPT;HRH1;TNR;SIPA1L1;RAB3A;RIN1;STXBP1;KCNJ10;GRIK2;PRKCZ;GRIN2C;CPLX2;SYP;SLC8A2;GRIN1;NFATC4;SHANK1;SNAP25;SYNPO;NTRK2;NRGN	geneontology_Biological_Process
166	GO:0007369	gastrulation	http://amigo.geneontology.org/amigo/term/GO:0007369	145	23	8.975850172	2.562431364	2.65E-05	0.001531995	1284;1289;1290;1291;1295;2138;2335;3557;3675;3678;3679;3689;3691;3693;3912;4155;4318;4323;8324;9241;22943;23122;286204	FZD7;ITGA5;NOG;LAMB1;COL8A1;MMP14;ITGA3;COL5A2;FN1;COL5A1;COL6A1;ITGA7;ITGB5;CRB2;CLASP2;EYA1;ITGB2;MMP9;ITGB4;COL4A2;IL1RN;DKK1;MBP	geneontology_Biological_Process
167	GO:0007229	integrin-mediated signaling pathway	http://amigo.geneontology.org/amigo/term/GO:0007229	89	17	5.509314933	3.085683103	2.65E-05	0.001531995	1281;2316;3675;3678;3679;3684;3687;3689;3691;3693;4627;5354;7076;8829;9510;55612;83706	FLNA;ITGA5;FERMT1;TIMP1;ITGA3;ITGAM;ITGAX;ITGA7;ITGB5;FERMT3;COL3A1;NRP1;ITGB2;MYH9;ADAMTS1;ITGB4;PLP1	geneontology_Biological_Process
168	GO:0010951	negative regulation of endopeptidase activity	http://amigo.geneontology.org/amigo/term/GO:0010951	176	26	10.89482504	2.386454111	2.91E-05	0.001653443	2;12;330;710;718;871;960;1293;1410;1475;1992;4057;4318;5054;5265;5266;5329;6590;7057;7076;7422;27344;50859;83596;114769;286204	PLAUR;SERPINE1;SERPINH1;TIMP1;SERPINA1;BCL2L12;CD44;SERPING1;LTF;CSTA;A2M;SERPINB1;THBS1;COL6A3;SERPINA3;CRB2;VEGFA;MMP9;C3;BIRC3;CRYAB;CARD16;PI3;SLPI;PCSK1N;SPOCK3	geneontology_Biological_Process
169	GO:0002697	regulation of immune effector process	http://amigo.geneontology.org/amigo/term/GO:0002697	329	40	20.36589453	1.964067915	2.93E-05	0.001653443	2;301;330;710;712;713;715;716;717;718;728;972;1191;2213;2242;2302;3075;3077;3162;3426;3553;3554;3566;3569;3598;3684;3689;3718;3958;4878;5590;6812;7042;7128;7133;8764;23529;60489;64332;200316	C1R;TNFRSF14;C1S;LGALS3;FES;ANXA1;CLCF1;APOBEC3G;APOBEC3F;CFI;C5AR1;FCGR2B;JAK3;IL4R;SERPING1;HFE;NFKBIZ;NPPA;STXBP1;TNFAIP3;C2;ITGAM;PRKCZ;A2M;CD74;ITGB2;TGFB2;CFH;C3;TNFRSF1B;BIRC3;IL1R1;HMOX1;C1QB;C1QA;IL6;CLU;IL13RA2;FOXJ1;IL1B	geneontology_Biological_Process
170	GO:0002460	adaptive immune response based on somatic recombination of immune receptors built from immunoglobulin superfamily domains	http://amigo.geneontology.org/amigo/term/GO:0002460	218	30	13.49472647	2.223090633	2.95E-05	0.001653443	301;602;710;712;713;715;716;717;718;972;1075;1191;2213;2302;3077;3383;3426;3553;3554;3566;3569;3598;3665;3718;5590;7128;7133;23529;51279;64332	C1RL;C1R;C1S;BCL3;ANXA1;CLCF1;CFI;ICAM1;FCGR2B;JAK3;IL4R;SERPING1;HFE;CTSC;NFKBIZ;IRF7;TNFAIP3;C2;PRKCZ;CD74;C3;TNFRSF1B;IL1R1;C1QB;C1QA;IL6;CLU;IL13RA2;FOXJ1;IL1B	geneontology_Biological_Process
171	GO:0007416	synapse assembly	http://amigo.geneontology.org/amigo/term/GO:0007416	108	19	6.685460818	2.841988087	3.05E-05	0.001694219	1141;1826;2047;2902;3556;4915;5021;6585;6712;7097;8321;9378;9379;23129;26052;27286;50944;84628;92737	EPHB1;SRPX2;CHRNB2;DNM3;PLXND1;TLR2;NTNG2;SPTBN2;SLIT1;FZD1;DSCAM;IL1RAP;GRIN1;NRXN2;NRXN1;SHANK1;DNER;OXTR;NTRK2	geneontology_Biological_Process
172	GO:0016064	immunoglobulin mediated immune response	http://amigo.geneontology.org/amigo/term/GO:0016064	99	18	6.128339083	2.937174291	3.11E-05	0.001709907	602;710;712;713;715;716;717;718;972;1191;2213;2302;3426;3566;3598;3665;23529;51279	C1RL;C1R;C1S;BCL3;CLCF1;CFI;FCGR2B;IL4R;SERPING1;IRF7;C2;CD74;C3;C1QB;C1QA;CLU;IL13RA2;FOXJ1	geneontology_Biological_Process
173	GO:0006023	aminoglycan biosynthetic process	http://amigo.geneontology.org/amigo/term/GO:0006023	49	12	3.033218334	3.956193943	3.16E-05	0.00171948	633;1463;1634;2331;3339;3553;4060;6382;6383;6385;10675;63827	FMOD;SDC4;SDC2;HSPG2;SDC1;CSPG5;BCAN;LUM;BGN;DCN;IL1B;NCAN	geneontology_Biological_Process
174	GO:0022617	extracellular matrix disassembly	http://amigo.geneontology.org/amigo/term/GO:0022617	65	14	4.023656974	3.479421852	3.36E-05	0.001814059	2;822;960;1520;2191;3915;4316;4318;4320;4323;4327;7076;10630;23122	PDPN;CAPG;MMP14;TIMP1;CD44;LAMC1;MMP19;A2M;CLASP2;MMP11;MMP9;FAP;CTSS;MMP7	geneontology_Biological_Process
175	GO:0032570	response to progesterone	http://amigo.geneontology.org/amigo/term/GO:0032570	35	10	2.166584524	4.6155596	3.43E-05	0.001833414	857;2353;2706;5021;6663;7042;7057;7097;8061;10413	TLR2;FOSL1;THBS1;TGFB2;GJB2;YAP1;CAV1;OXTR;FOS;SOX10	geneontology_Biological_Process
176	GO:0061041	regulation of wound healing	http://amigo.geneontology.org/amigo/term/GO:0061041	109	19	6.747363233	2.815914802	3.49E-05	0.0018453	301;302;710;857;1026;2152;2191;5054;5327;5328;5329;6833;7056;7057;7128;10630;23122;51330;114897	PDPN;ANXA2;PLAUR;ANXA1;TNFRSF12A;SERPINE1;PLAU;F3;SERPING1;TNFAIP3;THBS1;CLASP2;CDKN1A;FAP;THBD;CAV1;ABCC8;PLAT;C1QTNF1	geneontology_Biological_Process
177	GO:0052547	regulation of peptidase activity	http://amigo.geneontology.org/amigo/term/GO:0052547	332	40	20.55160177	1.946320313	3.62E-05	0.001896412	2;12;330;355;710;718;834;837;857;871;885;960;1293;1410;1475;1992;2152;2335;2902;4057;4137;4155;4318;5054;5118;5265;5266;5329;6279;6280;6590;7057;7076;7422;9026;27344;50859;83596;114769;286204	CASP4;PLAUR;SERPINE1;SERPINH1;MAPT;CASP1;TIMP1;F3;SERPINA1;BCL2L12;FN1;CD44;SERPING1;LTF;FAS;CSTA;A2M;SERPINB1;THBS1;COL6A3;SERPINA3;CRB2;VEGFA;HIP1R;PCOLCE;MMP9;GRIN1;C3;BIRC3;CCK;S100A9;CAV1;CRYAB;S100A8;CARD16;PI3;SLPI;PCSK1N;SPOCK3;MBP	geneontology_Biological_Process
178	GO:0043524	negative regulation of neuron apoptotic process	http://amigo.geneontology.org/amigo/term/GO:0043524	119	20	7.366387383	2.715035059	3.78E-05	0.001960633	728;1051;1271;2019;2065;2562;2898;2902;3162;4192;4915;6347;6620;6648;6812;8829;23017;23529;116986;128434	CLCF1;C5AR1;GABRB3;MDK;CNTFR;CCL2;FAIM2;STXBP1;SOD2;GRIK2;NRP1;CEBPB;SNCB;GRIN1;HMOX1;AGAP2;EN1;ERBB3;NTRK2;VSTM2L	geneontology_Biological_Process
179	GO:0048708	astrocyte differentiation	http://amigo.geneontology.org/amigo/term/GO:0048708	66	14	4.085559389	3.426703339	4.03E-05	0.002074939	650;3569;3913;3976;4137;5354;6279;7431;9241;23529;25825;28514;30812;388585	VIM;SOX8;CLCF1;DLL1;MAPT;NOG;LIF;LAMB2;BACE2;HES5;BMP2;S100A8;IL6;PLP1	geneontology_Biological_Process
180	GO:0019724	B cell mediated immunity	http://amigo.geneontology.org/amigo/term/GO:0019724	101	18	6.252143913	2.879012424	4.11E-05	0.002096097	602;710;712;713;715;716;717;718;972;1191;2213;2302;3426;3566;3598;3665;23529;51279	C1RL;C1R;C1S;BCL3;CLCF1;CFI;FCGR2B;IL4R;SERPING1;IRF7;C2;CD74;C3;C1QB;C1QA;CLU;IL13RA2;FOXJ1	geneontology_Biological_Process
181	GO:0010466	negative regulation of peptidase activity	http://amigo.geneontology.org/amigo/term/GO:0010466	180	26	11.1424347	2.333421798	4.33E-05	0.002186473	2;12;330;710;718;871;960;1293;1410;1475;1992;4057;4318;5054;5265;5266;5329;6590;7057;7076;7422;27344;50859;83596;114769;286204	PLAUR;SERPINE1;SERPINH1;TIMP1;SERPINA1;BCL2L12;CD44;SERPING1;LTF;CSTA;A2M;SERPINB1;THBS1;COL6A3;SERPINA3;CRB2;VEGFA;MMP9;C3;BIRC3;CRYAB;CARD16;PI3;SLPI;PCSK1N;SPOCK3	geneontology_Biological_Process
182	GO:1904018	positive regulation of vasculature development	http://amigo.geneontology.org/amigo/term/GO:1904018	150	23	9.285362247	2.477016985	4.60E-05	0.002306055	133;301;718;728;861;1536;1545;2152;3162;3315;3553;3678;3689;5054;6271;6648;7057;7422;8038;8829;27286;28514;126393	RUNX1;ITGA5;ANXA1;SERPINE1;DLL1;SRPX2;F3;C5AR1;ADAM12;SOD2;THBS1;NRP1;VEGFA;ITGB2;ADM;C3;HSPB6;HMOX1;CYBB;HSPB1;CYP1B1;IL1B;S100A1	geneontology_Biological_Process
183	GO:0042116	macrophage activation	http://amigo.geneontology.org/amigo/term/GO:0042116	67	14	4.147461804	3.375558513	4.81E-05	0.002389553	972;1191;2213;3566;3569;3684;3689;4137;5322;7057;7097;10135;11326;22918	MAPT;FCGR2B;NAMPT;IL4R;TLR2;PLA2G5;ITGAM;THBS1;CD74;ITGB2;VSIG4;CD93;IL6;CLU	geneontology_Biological_Process
184	GO:0042742	defense response to bacterium	http://amigo.geneontology.org/amigo/term/GO:0042742	151	23	9.347264662	2.460612899	5.12E-05	0.002521067	602;728;1051;1113;3240;3569;4057;4069;4316;5054;5320;6036;6279;6280;6364;6464;6590;7097;7132;8764;8970;57817;85236	TNFRSF1A;TNFRSF14;BCL3;SERPINE1;C5AR1;SHC1;TLR2;LTF;CHGA;PLA2G2A;CEBPB;LYZ;RNASE2;HP;S100A9;S100A8;IL6;CCL20;SLPI;HAMP;MMP7;HIST1H2BK;HIST1H2BJ	geneontology_Biological_Process
185	GO:0150076	neuroinflammatory response	http://amigo.geneontology.org/amigo/term/GO:0150076	44	11	2.723706259	4.03861465	5.49E-05	0.002655757	1191;3553;3569;3684;3689;4137;4318;7097;7133;10135;25825	MAPT;NAMPT;TLR2;BACE2;ITGAM;ITGB2;MMP9;TNFRSF1B;IL6;CLU;IL1B	geneontology_Biological_Process
186	GO:0007044	cell-substrate junction assembly	http://amigo.geneontology.org/amigo/term/GO:0007044	85	16	5.261705274	3.040839266	5.49E-05	0.002655757	87;347;977;2335;3678;3691;3915;4323;6281;6385;7057;7205;7422;8826;8829;23122	CD151;TRIP6;ITGA5;IQGAP1;MMP14;ACTN1;FN1;LAMC1;SDC4;THBS1;NRP1;CLASP2;VEGFA;ITGB4;S100A10;APOD	geneontology_Biological_Process
187	GO:0098693	regulation of synaptic vesicle cycle	http://amigo.geneontology.org/amigo/term/GO:0098693	104	18	6.437851158	2.795963988	6.14E-05	0.002937975	1137;1141;1268;5864;6812;6853;6855;6857;8851;9024;9378;10675;10814;10815;11069;26052;57030;112755	CHRNA4;CHRNB2;CDK5R1;RAB3A;DNM3;CPLX1;BRSK2;STXBP1;CPLX2;SYP;STX1B;SYN1;RAPGEF4;NRXN1;CSPG5;SLC17A7;CNR1;SYT1	geneontology_Biological_Process
188	GO:0048709	oligodendrocyte differentiation	http://amigo.geneontology.org/amigo/term/GO:0048709	77	15	4.766485954	3.146972454	6.18E-05	0.002937975	429;1191;2840;3766;4915;5354;6663;7097;7852;10215;30812;79152;116448;118738;388585	ZNF488;SOX8;OLIG2;ASCL1;TLR2;OLIG1;KCNJ10;HES5;CXCR4;GPR17;FA2H;CLU;PLP1;NTRK2;SOX10	geneontology_Biological_Process
189	GO:0050866	negative regulation of cell activation	http://amigo.geneontology.org/amigo/term/GO:0050866	143	22	8.852045343	2.485301323	6.36E-05	0.002952621	301;861;972;1051;1268;2213;2302;3077;3162;3566;3598;3659;3718;3958;6385;7056;7128;8764;10457;11117;11326;114897	TNFRSF14;LGALS3;RUNX1;ANXA1;EMILIN1;FCGR2B;JAK3;IL4R;HFE;TNFAIP3;SDC4;IRF1;GPNMB;CD74;CEBPB;THBD;VSIG4;HMOX1;C1QTNF1;CNR1;IL13RA2;FOXJ1	geneontology_Biological_Process
190	GO:0071804	cellular potassium ion transport	http://amigo.geneontology.org/amigo/term/GO:0071804	143	22	8.852045343	2.485301323	6.36E-05	0.002952621	478;610;857;2316;3745;3751;3761;3765;3766;3767;3775;3780;3781;3783;3785;4878;6616;6833;23704;30818;30819;65268	KCNB1;FLNA;ATP1A3;KCNIP3;KCNIP2;KCNE4;KCNJ9;KCNJ11;NPPA;KCNJ10;KCNN2;HCN2;KCNN1;KCNN4;KCND2;CAV1;ABCC8;KCNK1;SNAP25;KCNJ4;WNK2;KCNQ2	geneontology_Biological_Process
191	GO:0071805	potassium ion transmembrane transport	http://amigo.geneontology.org/amigo/term/GO:0071805	143	22	8.852045343	2.485301323	6.36E-05	0.002952621	478;610;857;2316;3745;3751;3761;3765;3766;3767;3775;3780;3781;3783;3785;4878;6616;6833;23704;30818;30819;65268	KCNB1;FLNA;ATP1A3;KCNIP3;KCNIP2;KCNE4;KCNJ9;KCNJ11;NPPA;KCNJ10;KCNN2;HCN2;KCNN1;KCNN4;KCND2;CAV1;ABCC8;KCNK1;SNAP25;KCNJ4;WNK2;KCNQ2	geneontology_Biological_Process
192	GO:0050663	cytokine secretion	http://amigo.geneontology.org/amigo/term/GO:0050663	164	24	10.15199606	2.364067112	6.84E-05	0.003126974	19;301;834;929;965;2213;2335;2633;3553;3556;3566;3937;4155;5008;5552;5590;6288;7097;7128;7133;8764;23601;55612;114769	TNFRSF14;ANXA1;GBP1;CLEC5A;FERMT1;CASP1;FCGR2B;FN1;IL4R;TLR2;CD58;TNFAIP3;PRKCZ;CD14;IL1RAP;TNFRSF1B;LCP2;SAA1;CARD16;OSM;ABCA1;SRGN;IL1B;MBP	geneontology_Biological_Process
193	GO:0051272	positive regulation of cellular component movement	http://amigo.geneontology.org/amigo/term/GO:0051272	413	46	25.56569739	1.799285946	6.90E-05	0.003126974	301;650;728;857;972;977;1277;1826;2152;2316;2335;2660;3162;3315;3383;3488;3553;3554;3569;3627;3675;3678;3912;3925;3958;4133;4318;4323;5054;5328;6364;6648;7042;7057;7130;7205;7422;8764;8826;8829;9510;10457;10630;23122;27286;83706	PDPN;CD151;TNFRSF14;FLNA;TRIP6;LGALS3;ITGA5;ANXA1;SERPINE1;IQGAP1;LAMB1;SRPX2;PLAU;MMP14;F3;C5AR1;ITGA3;ICAM1;FN1;COL1A1;MAP2;SOD2;FERMT3;DSCAM;GPNMB;MSTN;STMN1;THBS1;NRP1;CD74;CLASP2;VEGFA;TGFB2;MMP9;BMP2;ADAMTS1;TNFAIP6;IL1R1;CAV1;HMOX1;CXCL10;IL6;HSPB1;CCL20;IGFBP5;IL1B	geneontology_Biological_Process
194	GO:0072073	kidney epithelium development	http://amigo.geneontology.org/amigo/term/GO:0072073	124	20	7.675899458	2.605557839	6.90E-05	0.003126974	650;2138;2302;3237;3913;3976;6382;6385;7422;7477;8826;9241;10252;10409;10413;25937;25959;28514;30812;388585	SOX8;IQGAP1;DLL1;WWTR1;NOG;LIF;LAMB2;WNT7B;SDC4;HES5;BASP1;EYA1;VEGFA;KANK2;BMP2;YAP1;SPRY1;SDC1;HOXD11;FOXJ1	geneontology_Biological_Process
195	GO:0030595	leukocyte chemotaxis	http://amigo.geneontology.org/amigo/term/GO:0030595	175	25	10.83292262	2.3077798	7.27E-05	0.00326574	301;728;972;1113;1441;1843;2660;2921;3269;3553;3557;3569;3627;3689;3958;5054;6279;6280;6288;6347;6364;7042;7057;7422;7852	LGALS3;ANXA1;SERPINE1;HRH1;C5AR1;CCL2;CHGA;MSTN;THBS1;CD74;VEGFA;CXCR4;ITGB2;TGFB2;CSF3R;SAA1;S100A9;CXCL10;S100A8;IL1RN;IL6;CCL20;CXCL3;DUSP1;IL1B	geneontology_Biological_Process
196	GO:0046717	acid secretion	http://amigo.geneontology.org/amigo/term/GO:0046717	88	16	5.447412518	2.937174291	8.49E-05	0.003784871	301;885;3553;4915;5021;5320;5322;5864;6511;6529;6812;6857;8714;9026;11255;57030	ABCC3;ANXA1;SLC1A6;RAB3A;PLA2G5;HRH3;STXBP1;PLA2G2A;HIP1R;CCK;SLC6A1;OXTR;SLC17A7;NTRK2;SYT1;IL1B	geneontology_Biological_Process
197	GO:0050707	regulation of cytokine secretion	http://amigo.geneontology.org/amigo/term/GO:0050707	146	22	9.037752587	2.434233487	8.75E-05	0.003846285	301;834;929;965;2213;2335;2633;3553;3556;3566;4155;5008;5552;5590;6288;7097;7128;7133;8764;23601;55612;114769	TNFRSF14;ANXA1;GBP1;CLEC5A;FERMT1;CASP1;FCGR2B;FN1;IL4R;TLR2;CD58;TNFAIP3;PRKCZ;CD14;IL1RAP;TNFRSF1B;SAA1;CARD16;OSM;SRGN;IL1B;MBP	geneontology_Biological_Process
198	GO:0051961	negative regulation of nervous system development	http://amigo.geneontology.org/amigo/term/GO:0051961	242	31	14.98038443	2.069372796	8.76E-05	0.003846285	429;1281;1400;2258;3553;3569;3956;4133;4776;4974;6585;6658;6663;6696;6833;7097;7143;7431;8829;8851;9241;10215;11075;26052;28514;30812;51286;65078;84894;112755;388585	VIM;LINGO1;SOX8;DLL1;NOG;TNR;OMG;CDK5R1;OLIG2;LGALS1;RTN4R;DNM3;ASCL1;TLR2;SLIT1;MAP2;FGF13;HES5;COL3A1;NRP1;STX1B;SPP1;CRMP1;SOX3;NFATC4;ABCC8;IL6;CEND1;STMN2;IL1B;SOX10	geneontology_Biological_Process
199	GO:0051047	positive regulation of secretion	http://amigo.geneontology.org/amigo/term/GO:0051047	346	40	21.41823558	1.867567468	9.16E-05	0.003987327	834;885;929;965;1141;1268;3077;3553;3556;3566;3569;3684;3689;3745;3783;4155;4878;5008;5021;5590;5864;6279;6288;6382;6385;6529;6696;6812;6857;7042;7097;7447;8764;8941;23122;23601;55612;85477;112755;114897	KCNB1;TNFRSF14;CLEC5A;FERMT1;CASP1;CHRNB2;RAB3A;IL4R;HFE;TLR2;CD58;NPPA;STXBP1;ITGAM;SDC4;PRKCZ;CD14;CLASP2;STX1B;KCNN4;ITGB2;IL1RAP;SPP1;TGFB2;CDK5R2;SDC1;SAA1;CCK;S100A8;C1QTNF1;OSM;SCIN;IL6;SLC6A1;OXTR;CNR1;SYT1;IL1B;VSNL1;MBP	geneontology_Biological_Process
200	GO:0016049	cell growth	http://amigo.geneontology.org/amigo/term/GO:0016049	371	42	22.96579596	1.828806634	9.89E-05	0.004249287	214;1026;1410;1826;2258;2335;2786;3485;3486;3488;3489;3897;3913;4133;4137;4323;4692;4878;5590;6279;6280;6456;6585;6696;6857;7042;7143;7422;8826;8829;8835;8851;8936;9362;10276;10439;10516;11082;26153;51330;57817;65078	TNFRSF12A;IQGAP1;SH3GL2;MAPT;IGFBP2;MMP14;TNR;CDK5R1;LAMB2;WASF1;IGFBP3;RTN4R;FN1;NET1;ALCAM;NPPA;SLIT1;MAP2;FGF13;GNG4;DSCAM;PRKCZ;NRP1;VEGFA;CDKN1A;SPP1;TGFB2;KIF26A;NDN;SOCS2;FBLN5;S100A9;CRYAB;S100A8;IGFBP5;OLFM1;ESM1;HAMP;SYT1;IGFBP6;CPNE6;L1CAM	geneontology_Biological_Process
201	GO:0010975	regulation of neuron projection development	http://amigo.geneontology.org/amigo/term/GO:0010975	383	43	23.70862494	1.813685952	9.91E-05	0.004249287	1141;1268;1272;1400;1826;2242;2258;2335;2902;3675;3897;3956;4133;4137;4776;4915;4974;6280;6383;6616;6696;6857;7143;7422;7431;8321;8826;8829;8851;9024;9362;10439;11075;23129;26037;26052;29993;50944;51330;65078;84894;112755;124925	VIM;LINGO1;FES;TNFRSF12A;IQGAP1;MAPT;TNR;OMG;CHRNB2;CDK5R1;SIPA1L1;ITGA3;LGALS1;RTN4R;FN1;DNM3;CNTN1;PLXND1;BRSK2;MAP2;FGF13;FZD1;DSCAM;SDC2;NRP1;STX1B;VEGFA;SPP1;CRMP1;GRIN1;NFATC4;S100A9;SHANK1;SNAP25;PACSIN1;CNR1;STMN2;OLFM1;NTRK2;SYT1;SEZ6;CPNE6;L1CAM	geneontology_Biological_Process
202	GO:0009612	response to mechanical stimulus	http://amigo.geneontology.org/amigo/term/GO:0009612	168	24	10.39960572	2.3077798	0.000100835	0.004291945	355;834;1265;1277;1281;1634;1647;2353;3371;3485;3553;3627;3659;3726;4316;4323;4878;5138;7057;7132;8061;9378;9379;26047	TNFRSF1A;PDE2A;IGFBP2;MMP14;CASP1;CNTNAP2;TNC;COL1A1;NPPA;FAS;FOSL1;IRF1;COL3A1;THBS1;NRXN2;NRXN1;GADD45A;CNN2;CXCL10;JUNB;DCN;MMP7;IL1B;FOS	geneontology_Biological_Process
203	GO:0001819	positive regulation of cytokine production	http://amigo.geneontology.org/amigo/term/GO:0001819	336	39	20.79921143	1.875071087	0.000102666	0.004337236	301;330;602;718;728;834;861;929;965;972;1051;1191;1536;1545;3115;3162;3315;3553;3554;3556;3557;3566;3569;3659;3665;4060;4155;4776;5008;5054;5590;6288;6833;7057;7097;8764;23601;55612;84282	TNFRSF14;RNF135;RUNX1;BCL3;ANXA1;SERPINE1;CLEC5A;FERMT1;CASP1;C5AR1;IL4R;TLR2;CD58;IRF7;IRF1;PRKCZ;CD14;THBS1;CD74;CEBPB;IL1RAP;C3;BIRC3;SAA1;NFATC4;IL1R1;HMOX1;ABCC8;CYBB;LUM;IL1RN;OSM;IL6;CLU;HSPB1;CYP1B1;IL1B;HLA-DPB1;MBP	geneontology_Biological_Process
204	GO:0044057	regulation of system process	http://amigo.geneontology.org/amigo/term/GO:0044057	457	49	28.28940365	1.732097311	0.00010474	0.004392078	133;478;491;857;885;1113;1482;1674;2171;2257;2258;2316;2660;2775;2902;3269;3383;3488;3553;3775;3781;4000;4608;4878;5021;5590;6271;6543;6588;6663;6833;7042;7067;7132;7133;7143;9026;9378;10203;10398;23704;27092;30819;50944;55800;57817;112755;114897;126393	TNFRSF1A;FLNA;ATP1A3;THRA;KCNIP2;KCNE4;HRH1;TNR;LMNA;ICAM1;MYBPH;NPPA;CHGA;FGF13;GNAO1;FABP5;DES;PRKCZ;KCNN2;FGF12;MSTN;ATP2B2;SCN3B;STX1B;HIP1R;TGFB2;SLC8A2;ADM;GRIN1;TNFRSF1B;NRXN1;NKX2-5;CCK;HSPB6;CAV1;CALCRL;SHANK1;ABCC8;KCNK1;C1QTNF1;IGFBP5;MYL9;OXTR;CACNG4;HAMP;IL1B;S100A1;SOX10;SLN	geneontology_Biological_Process
205	GO:0052548	regulation of endopeptidase activity	http://amigo.geneontology.org/amigo/term/GO:0052548	313	37	19.37545589	1.909632486	0.000105601	0.004395623	2;12;330;355;710;718;834;837;871;885;960;1293;1410;1475;1992;2152;2902;4057;4137;4155;4318;5054;5265;5266;5329;6279;6280;6590;7057;7076;7422;9026;27344;50859;83596;114769;286204	CASP4;PLAUR;SERPINE1;SERPINH1;MAPT;CASP1;TIMP1;F3;SERPINA1;BCL2L12;CD44;SERPING1;LTF;FAS;CSTA;A2M;SERPINB1;THBS1;COL6A3;SERPINA3;CRB2;VEGFA;HIP1R;MMP9;GRIN1;C3;BIRC3;CCK;S100A9;CRYAB;S100A8;CARD16;PI3;SLPI;PCSK1N;SPOCK3;MBP	geneontology_Biological_Process
206	GO:0002790	peptide secretion	http://amigo.geneontology.org/amigo/term/GO:0002790	458	49	28.35130606	1.72831544	0.000110558	0.004568373	19;111;301;834;929;965;972;1113;1268;2213;2335;2633;3077;3553;3556;3557;3566;3569;3745;3767;3783;3937;4053;4155;4316;5008;5552;5590;5864;6279;6288;6616;6623;6833;7042;7097;7128;7133;7447;8764;9024;9601;10815;11069;23601;55240;55612;114769;115827	KCNB1;STEAP3;TNFRSF14;ANXA1;GBP1;CLEC5A;FERMT1;CASP1;PDIA4;RAB3A;FCGR2B;FN1;IL4R;HFE;RAB3C;CPLX1;KCNJ11;TLR2;BRSK2;ADCY5;CD58;CHGA;TNFAIP3;PRKCZ;CD14;LTBP2;CD74;KCNN4;IL1RAP;TGFB2;RAPGEF4;TNFRSF1B;LCP2;SAA1;ABCC8;S100A8;SNAP25;CARD16;IL1RN;SNCG;OSM;IL6;CNR1;ABCA1;MMP7;SRGN;IL1B;VSNL1;MBP	geneontology_Biological_Process
207	GO:0044706	multi-multicellular organism process	http://amigo.geneontology.org/amigo/term/GO:0044706	180	25	11.1424347	2.243674805	0.000115556	0.004740328	133;1268;1508;2353;2706;3077;3485;3488;3553;3675;3678;3726;3976;4316;4318;4878;5021;6696;6833;7005;7056;7076;8061;10135;23641	ITGA5;IGFBP2;TIMP1;LIF;TEAD3;ITGA3;NAMPT;HFE;NPPA;FOSL1;CTSB;SPP1;MMP9;ADM;GJB2;THBD;ABCC8;IGFBP5;JUNB;LDOC1;OXTR;CNR1;MMP7;IL1B;FOS	geneontology_Biological_Process
208	GO:0048729	tissue morphogenesis	http://amigo.geneontology.org/amigo/term/GO:0048729	484	51	29.96076885	1.702226009	0.000117879	0.0048008	59;133;650;768;960;977;1281;1282;1289;1291;1292;1293;1482;2138;2316;3212;3237;3371;3488;3627;3675;3678;3691;3976;4323;4478;4776;6385;6663;7042;7422;7477;8321;8324;8829;9021;9024;9241;10252;10413;10630;22943;23122;23129;28514;30812;50855;57642;85407;286204;388585	PDPN;MSN;CD151;FLNA;FZD7;ITGA5;SOX8;SOCS3;DLL1;NOG;MMP14;LIF;COL6A2;ITGA3;NKD1;CD44;WNT7B;TNC;COL5A1;PLXND1;BRSK2;COL6A1;FZD1;SDC4;HES5;COL3A1;COL6A3;HOXB2;NRP1;PARD6A;CRB2;CLASP2;EYA1;VEGFA;TGFB2;BMP2;ADM;YAP1;ITGB4;SPRY1;COL4A1;ACTA2;NKX2-5;NFATC4;HOXD11;CXCL10;CA9;IGFBP5;DKK1;COL20A1;SOX10	geneontology_Biological_Process
209	GO:0008306	associative learning	http://amigo.geneontology.org/amigo/term/GO:0008306	64	13	3.961754559	3.281374403	0.000121125	0.004897761	885;1141;2353;2902;3269;4900;6616;6833;7143;9610;11346;50944;84152	HRH1;TNR;CHRNB2;RIN1;GRIN1;CCK;SHANK1;ABCC8;SNAP25;SYNPO;PPP1R1B;FOS;NRGN	geneontology_Biological_Process
210	GO:0014003	oligodendrocyte development	http://amigo.geneontology.org/amigo/term/GO:0014003	33	9	2.042779694	4.405761436	0.000126664	0.005028484	429;1191;3766;5354;6663;7097;79152;118738;388585	ZNF488;ASCL1;TLR2;KCNJ10;HES5;FA2H;CLU;PLP1;SOX10	geneontology_Biological_Process
211	GO:0033627	cell adhesion mediated by integrin	http://amigo.geneontology.org/amigo/term/GO:0033627	56	12	3.466535239	3.4616697	0.000128294	0.005028484	1545;3383;3678;3689;3691;3693;5054;5328;5881;7042;55612;83706	ITGA5;SERPINE1;PLAU;FERMT1;ICAM1;ITGB5;FERMT3;RAC3;ITGB2;TGFB2;ITGB4;CYP1B1	geneontology_Biological_Process
212	GO:0031629	synaptic vesicle fusion to presynaptic active zone membrane	http://amigo.geneontology.org/amigo/term/GO:0031629	20	7	1.2380483	5.65406051	0.000128322	0.005028484	5864;6616;6812;6857;10814;10815;112755	RAB3A;CPLX1;STXBP1;CPLX2;STX1B;SNAP25;SYT1	geneontology_Biological_Process
213	GO:0099500	vesicle fusion to plasma membrane	http://amigo.geneontology.org/amigo/term/GO:0099500	20	7	1.2380483	5.65406051	0.000128322	0.005028484	5864;6616;6812;6857;10814;10815;112755	RAB3A;CPLX1;STXBP1;CPLX2;STX1B;SNAP25;SYT1	geneontology_Biological_Process
214	GO:0030203	glycosaminoglycan metabolic process	http://amigo.geneontology.org/amigo/term/GO:0030203	73	14	4.518876294	3.098115348	0.000128799	0.005028484	633;960;1463;1634;2331;3339;3553;4060;6382;6383;6385;10675;50859;63827	FMOD;CD44;SDC4;SDC2;HSPG2;SDC1;CSPG5;BCAN;LUM;BGN;DCN;IL1B;SPOCK3;NCAN	geneontology_Biological_Process
215	GO:0043523	regulation of neuron apoptotic process	http://amigo.geneontology.org/amigo/term/GO:0043523	171	24	10.58531296	2.267292435	0.000133538	0.005177792	429;728;1051;1271;2019;2065;2562;2898;2902;3162;3745;4192;4915;6347;6620;6648;6812;7042;8829;8851;23017;23529;116986;128434	KCNB1;CLCF1;CDK5R1;C5AR1;GABRB3;MDK;ASCL1;CNTFR;CCL2;FAIM2;STXBP1;SOD2;GRIK2;NRP1;CEBPB;TGFB2;SNCB;GRIN1;HMOX1;AGAP2;EN1;ERBB3;NTRK2;VSTM2L	geneontology_Biological_Process
216	GO:1903532	positive regulation of secretion by cell	http://amigo.geneontology.org/amigo/term/GO:1903532	317	37	19.62306555	1.885536177	0.000137362	0.005289823	834;885;929;965;1141;1268;3077;3553;3556;3566;3569;3684;3689;3745;3783;4155;4878;5008;5021;5590;5864;6288;6382;6385;6696;6812;6857;7042;7097;7447;8764;8941;23122;23601;55612;112755;114897	KCNB1;TNFRSF14;CLEC5A;FERMT1;CASP1;CHRNB2;RAB3A;IL4R;HFE;TLR2;CD58;NPPA;STXBP1;ITGAM;SDC4;PRKCZ;CD14;CLASP2;STX1B;KCNN4;ITGB2;IL1RAP;SPP1;TGFB2;CDK5R2;SDC1;SAA1;CCK;C1QTNF1;OSM;IL6;OXTR;CNR1;SYT1;IL1B;VSNL1;MBP	geneontology_Biological_Process
217	GO:0007009	plasma membrane organization	http://amigo.geneontology.org/amigo/term/GO:0007009	65	13	4.023656974	3.23089172	0.000142994	0.005469521	857;1191;1289;5359;6456;7042;7852;10397;23418;26509;29993;30846;79152	SH3GL2;MYOF;COL5A1;EHD2;PLSCR1;CXCR4;TGFB2;CRB1;FA2H;CAV1;PACSIN1;NDRG1;CLU	geneontology_Biological_Process
218	GO:0002237	response to molecule of bacterial origin	http://amigo.geneontology.org/amigo/term/GO:0002237	283	34	17.51838344	1.940818348	0.000146076	0.005549915	19;133;728;834;929;1051;1268;1634;2213;2353;2706;2921;3383;3553;3557;3569;3627;3726;4016;4057;5054;6279;6347;6590;6833;7056;7097;7128;7133;7431;7538;23641;57817;114769	VIM;SERPINE1;LOXL1;CASP1;C5AR1;ICAM1;FCGR2B;TLR2;CCL2;LTF;TNFAIP3;CD14;CEBPB;ZFP36;ADM;GJB2;THBD;TNFRSF1B;ABCC8;CXCL10;S100A8;CARD16;IL1RN;IL6;JUNB;LDOC1;CNR1;ABCA1;SLPI;DCN;CXCL3;HAMP;IL1B;FOS	geneontology_Biological_Process
219	GO:0099024	plasma membrane invagination	http://amigo.geneontology.org/amigo/term/GO:0099024	41	10	2.537999014	3.940111853	0.000149562	0.005644476	19;718;2213;3684;3689;4481;4627;5881;7057;9844	ELMO1;FCGR2B;MSR1;ITGAM;THBS1;RAC3;ITGB2;MYH9;C3;ABCA1	geneontology_Biological_Process
220	GO:0032496	response to lipopolysaccharide	http://amigo.geneontology.org/amigo/term/GO:0032496	273	33	16.89935929	1.952736754	0.000162297	0.006061782	19;133;728;834;929;1051;1268;1634;2353;2706;2921;3383;3553;3557;3569;3627;3726;4016;4057;5054;6279;6347;6590;6833;7056;7097;7128;7133;7431;7538;23641;57817;114769	VIM;SERPINE1;LOXL1;CASP1;C5AR1;ICAM1;TLR2;CCL2;LTF;TNFAIP3;CD14;CEBPB;ZFP36;ADM;GJB2;THBD;TNFRSF1B;ABCC8;CXCL10;S100A8;CARD16;IL1RN;IL6;JUNB;LDOC1;CNR1;ABCA1;SLPI;DCN;CXCL3;HAMP;IL1B;FOS	geneontology_Biological_Process
221	GO:0010469	regulation of signaling receptor activity	http://amigo.geneontology.org/amigo/term/GO:0010469	416	45	25.75140463	1.747477493	0.00016374	0.006061782	133;650;885;1114;2202;2213;2257;2258;2660;2921;3077;3553;3557;3569;3627;3976;4137;4192;4852;4878;5008;5054;5328;6347;6364;6464;6696;6750;7042;7076;7422;7477;8829;9241;9518;10135;10457;10675;22943;23529;23542;23641;27092;50944;57817	SERPINE1;CLCF1;MAPT;NOG;PLAU;TIMP1;LIF;FCGR2B;NAMPT;MDK;WNT7B;SHC1;HFE;EFEMP1;NPPA;CCL2;CHGB;FGF13;MAPK8IP2;FGF12;GPNMB;MSTN;GDF15;NRP1;VEGFA;SPP1;TGFB2;BMP2;ADM;CSPG5;CCK;SHANK1;CXCL10;IL1RN;OSM;IL6;CCL20;LDOC1;CACNG4;CXCL3;SST;HAMP;IL1B;NPY;DKK1	geneontology_Biological_Process
222	GO:0010035	response to inorganic substance	http://amigo.geneontology.org/amigo/term/GO:0010035	453	48	28.04179399	1.711730712	0.000163832	0.006061782	241;301;429;712;857;929;1261;1277;1410;1536;1545;1843;1917;2353;2775;3077;3162;3240;3383;3485;3569;3726;3939;4017;4137;4318;4489;4496;4502;4776;6279;6382;6529;6620;6648;6833;6857;7057;7128;8061;8644;8826;9362;10276;10397;10516;30819;57817	ANXA1;IQGAP1;MAPT;KCNIP2;IGFBP2;ICAM1;NET1;HFE;ASCL1;COL1A1;FOSL1;TNFAIP3;GNAO1;SOD2;LDHA;CD14;THBS1;LOXL2;SNCB;MMP9;AKR1C3;HP;SDC1;ALOX5AP;FBLN5;NFATC4;CAV1;HMOX1;ABCC8;CRYAB;CYBB;S100A8;C1QA;NDRG1;IL6;CNGA3;SLC6A1;JUNB;CYP1B1;DUSP1;HAMP;MT1A;SYT1;CPNE6;MT2A;FOS;MT1H;EEF1A2	geneontology_Biological_Process
223	GO:0072009	nephron epithelium development	http://amigo.geneontology.org/amigo/term/GO:0072009	93	16	5.756924593	2.779261694	0.000167326	0.006127646	650;2138;2302;3237;3913;3976;7422;7477;8826;9241;10409;10413;25937;28514;30812;388585	SOX8;IQGAP1;DLL1;WWTR1;NOG;LIF;LAMB2;WNT7B;HES5;BASP1;EYA1;VEGFA;BMP2;YAP1;HOXD11;FOXJ1	geneontology_Biological_Process
224	GO:0022408	negative regulation of cell-cell adhesion	http://amigo.geneontology.org/amigo/term/GO:0022408	132	20	8.171118778	2.447645242	0.000167777	0.006127646	301;650;861;972;1051;2213;2302;3077;3557;3566;3659;3718;3958;4155;6385;7143;8764;10457;11326;114897	TNFRSF14;LGALS3;RUNX1;ANXA1;TNR;FCGR2B;JAK3;IL4R;HFE;SDC4;IRF1;GPNMB;CD74;CEBPB;BMP2;VSIG4;C1QTNF1;IL1RN;FOXJ1;MBP	geneontology_Biological_Process
225	GO:0050868	negative regulation of T cell activation	http://amigo.geneontology.org/amigo/term/GO:0050868	84	15	5.199802859	2.88472475	0.000173234	0.006182299	301;861;972;1051;2213;2302;3077;3566;3659;3718;3958;6385;8764;10457;11326	TNFRSF14;LGALS3;RUNX1;ANXA1;FCGR2B;JAK3;IL4R;HFE;SDC4;IRF1;GPNMB;CD74;CEBPB;VSIG4;FOXJ1	geneontology_Biological_Process
226	GO:0030207	chondroitin sulfate catabolic process	http://amigo.geneontology.org/amigo/term/GO:0030207	10	5	0.61902415	8.077229299	0.000173642	0.006182299	633;1463;1634;10675;63827	CSPG5;BCAN;BGN;DCN;NCAN	geneontology_Biological_Process
227	GO:0070486	leukocyte aggregation	http://amigo.geneontology.org/amigo/term/GO:0070486	10	5	0.61902415	8.077229299	0.000173642	0.006182299	960;3553;4478;6279;6280	MSN;CD44;S100A9;S100A8;IL1B	geneontology_Biological_Process
228	GO:0070208	protein heterotrimerization	http://amigo.geneontology.org/amigo/term/GO:0070208	10	5	0.61902415	8.077229299	0.000173642	0.006182299	1277;1278;1291;1292;114897	COL6A2;COL1A2;COL1A1;COL6A1;C1QTNF1	geneontology_Biological_Process
229	GO:0030335	positive regulation of cell migration	http://amigo.geneontology.org/amigo/term/GO:0030335	393	43	24.32764909	1.767536183	0.000177387	0.006237183	301;650;728;857;972;977;1277;2152;2316;2335;2660;3162;3315;3383;3488;3553;3554;3569;3627;3675;3678;3912;3958;4318;4323;5054;5328;6364;6648;7042;7057;7130;7205;7422;8764;8826;8829;9510;10457;10630;23122;27286;83706	PDPN;CD151;TNFRSF14;FLNA;TRIP6;LGALS3;ITGA5;ANXA1;SERPINE1;IQGAP1;LAMB1;SRPX2;PLAU;MMP14;F3;C5AR1;ITGA3;ICAM1;FN1;COL1A1;SOD2;FERMT3;GPNMB;MSTN;THBS1;NRP1;CD74;CLASP2;VEGFA;TGFB2;MMP9;BMP2;ADAMTS1;TNFAIP6;IL1R1;CAV1;HMOX1;CXCL10;IL6;HSPB1;CCL20;IGFBP5;IL1B	geneontology_Biological_Process
230	GO:0022604	regulation of cell morphogenesis	http://amigo.geneontology.org/amigo/term/GO:0022604	393	43	24.32764909	1.767536183	0.000177387	0.006237183	301;960;1141;1826;2242;2258;2316;2335;2633;2902;3383;3679;3689;3897;4133;4137;4478;4627;4776;4915;4974;5881;6281;6347;6383;6696;6857;7143;7422;8829;8851;9024;9362;10439;10630;23129;26037;26052;51330;54751;64411;65078;84894	PDPN;MSN;FLNA;LINGO1;FES;ANXA1;TNFRSF12A;GBP1;MAPT;TNR;OMG;CHRNB2;CDK5R1;SIPA1L1;ICAM1;ARAP3;RTN4R;FN1;DNM3;CD44;PLXND1;BRSK2;CCL2;MAP2;FGF13;ITGA7;DSCAM;SDC2;NRP1;VEGFA;RAC3;ITGB2;SPP1;MYH9;GRIN1;NFATC4;FBLIM1;S100A10;OLFM1;NTRK2;SYT1;CPNE6;L1CAM	geneontology_Biological_Process
231	GO:0007596	blood coagulation	http://amigo.geneontology.org/amigo/term/GO:0007596	286	34	17.70409069	1.920460113	0.000179187	0.006261604	2;87;302;710;857;1192;1277;1278;1281;2152;2162;2191;2316;3315;3569;3659;3937;4627;5054;5265;5327;5328;5329;5359;6288;6812;7056;7057;10398;10627;10630;30846;83706;114897	PDPN;CLIC1;ANXA2;FLNA;PLAUR;SERPINE1;PLAU;ACTN1;F3;SERPINA1;SERPING1;COL1A2;EHD2;COL1A1;STXBP1;MYL12A;IRF1;PLSCR1;FERMT3;A2M;COL3A1;THBS1;MYH9;FAP;THBD;LCP2;SAA1;F13A1;CAV1;PLAT;C1QTNF1;IL6;HSPB1;MYL9	geneontology_Biological_Process
232	GO:1901136	carbohydrate derivative catabolic process	http://amigo.geneontology.org/amigo/term/GO:1901136	113	18	6.994972893	2.573276591	0.000185122	0.006395719	633;960;1463;1634;2331;3339;4060;5138;6382;6383;6385;7378;10675;27350;60489;63827;129807;200316	FMOD;APOBEC3G;APOBEC3F;PDE2A;UPP1;CD44;APOBEC3C;SDC4;NEU4;SDC2;HSPG2;SDC1;CSPG5;BCAN;LUM;BGN;DCN;NCAN	geneontology_Biological_Process
233	GO:1901215	negative regulation of neuron death	http://amigo.geneontology.org/amigo/term/GO:1901215	164	23	10.15199606	2.265564316	0.000185285	0.006395719	728;1051;1113;1271;2019;2065;2562;2898;2902;3162;4192;4915;6347;6620;6648;6812;8321;8829;10457;23017;23529;116986;128434	CLCF1;C5AR1;GABRB3;MDK;CNTFR;CCL2;FAIM2;CHGA;STXBP1;FZD1;SOD2;GRIK2;GPNMB;NRP1;CEBPB;SNCB;GRIN1;HMOX1;AGAP2;EN1;ERBB3;NTRK2;VSTM2L	geneontology_Biological_Process
234	GO:1990266	neutrophil migration	http://amigo.geneontology.org/amigo/term/GO:1990266	94	16	5.818827008	2.749695081	0.000190341	0.006530433	728;972;1441;2921;3553;3554;3557;3627;3689;3958;6279;6280;6288;6347;6364;7042	LGALS3;C5AR1;CCL2;CD74;ITGB2;TGFB2;CSF3R;SAA1;S100A9;IL1R1;CXCL10;S100A8;IL1RN;CCL20;CXCL3;IL1B	geneontology_Biological_Process
235	GO:0030100	regulation of endocytosis	http://amigo.geneontology.org/amigo/term/GO:0030100	230	29	14.23755545	2.036866519	0.000194047	0.006595679	302;344;717;718;857;929;977;1191;2213;3077;3553;3684;3958;5054;5806;6347;6456;6457;7097;7422;9026;9892;10188;22943;28514;50632;54550;57030;112755	CD151;ANXA2;LGALS3;SNAP91;SERPINE1;DLL1;SH3GL2;FCGR2B;HFE;TLR2;PTX3;CCL2;C2;ITGAM;CD14;SH3GL3;NECAB2;STX1B;TNK2;VEGFA;HIP1R;C3;CAV1;CLU;SLC17A7;CALY;IL1B;APOC2;DKK1	geneontology_Biological_Process
236	GO:0021700	developmental maturation	http://amigo.geneontology.org/amigo/term/GO:0021700	219	28	13.55662888	2.065410232	0.000196731	0.006595679	429;650;1026;2902;4057;4776;5864;5881;6663;6812;6855;7042;7422;8851;8941;9378;10981;26047;30812;30819;50944;51286;55612;57030;63827;84966;124925;388585	SOX8;KCNIP2;FERMT1;CDK5R1;RAB3A;CNTNAP2;ASCL1;LTF;STXBP1;HES5;SYP;IGSF21;VEGFA;CDKN1A;RAC3;TGFB2;CDK5R2;BMP2;GRIN1;RAB32;NRXN1;NFATC4;BCAN;SHANK1;SLC17A7;CEND1;SEZ6;SOX10	geneontology_Biological_Process
237	GO:0030193	regulation of blood coagulation	http://amigo.geneontology.org/amigo/term/GO:0030193	67	13	4.147461804	3.134447191	0.000197081	0.006595679	302;710;857;2152;2191;5054;5327;5328;5329;7056;7057;10630;114897	PDPN;ANXA2;PLAUR;SERPINE1;PLAU;F3;SERPING1;THBS1;FAP;THBD;CAV1;PLAT;C1QTNF1	geneontology_Biological_Process
238	GO:0061045	negative regulation of wound healing	http://amigo.geneontology.org/amigo/term/GO:0061045	67	13	4.147461804	3.134447191	0.000197081	0.006595679	302;710;1026;2191;5054;5327;5328;5329;6833;7056;7057;23122;114897	ANXA2;PLAUR;SERPINE1;PLAU;SERPING1;THBS1;CLASP2;CDKN1A;FAP;THBD;ABCC8;PLAT;C1QTNF1	geneontology_Biological_Process
239	GO:0002449	lymphocyte mediated immunity	http://amigo.geneontology.org/amigo/term/GO:0002449	208	27	12.87570232	2.096972991	0.00019807	0.006595679	602;710;712;713;715;716;717;718;972;1075;1191;2213;2302;3077;3383;3426;3553;3554;3566;3569;3598;3665;3822;5590;7133;23529;51279	C1RL;C1R;C1S;BCL3;CLCF1;CFI;ICAM1;FCGR2B;IL4R;SERPING1;HFE;KLRC2;CTSC;IRF7;C2;PRKCZ;CD74;C3;TNFRSF1B;IL1R1;C1QB;C1QA;IL6;CLU;IL13RA2;FOXJ1;IL1B	geneontology_Biological_Process
240	GO:0035249	synaptic transmission, glutamatergic	http://amigo.geneontology.org/amigo/term/GO:0035249	76	14	4.704583539	2.975821321	0.000201564	0.006595679	1268;2891;2898;2902;5021;6812;6857;7143;9378;22943;23542;27092;50944;57030	TNR;STXBP1;MAPK8IP2;GRIK2;GRIN1;NRXN1;SHANK1;GRIA2;OXTR;SLC17A7;CNR1;CACNG4;SYT1;DKK1	geneontology_Biological_Process
241	GO:0006022	aminoglycan metabolic process	http://amigo.geneontology.org/amigo/term/GO:0006022	76	14	4.704583539	2.975821321	0.000201564	0.006595679	633;960;1463;1634;2331;3339;3553;4060;6382;6383;6385;10675;50859;63827	FMOD;CD44;SDC4;SDC2;HSPG2;SDC1;CSPG5;BCAN;LUM;BGN;DCN;IL1B;SPOCK3;NCAN	geneontology_Biological_Process
242	GO:0060333	interferon-gamma-mediated signaling pathway	http://amigo.geneontology.org/amigo/term/GO:0060333	76	14	4.704583539	2.975821321	0.000201564	0.006595679	960;2633;2634;3115;3122;3383;3659;3665;4261;4502;4684;6672;9021;10346	SP100;SOCS3;GBP1;TRIM22;ICAM1;CD44;IRF7;IRF1;CIITA;NCAM1;GBP2;HLA-DRA;HLA-DPB1;MT2A	geneontology_Biological_Process
243	GO:0007159	leukocyte cell-cell adhesion	http://amigo.geneontology.org/amigo/term/GO:0007159	277	33	17.14696895	1.924538389	0.000213612	0.006949761	301;857;861;960;972;1051;2213;2302;3077;3115;3383;3485;3553;3566;3569;3659;3678;3689;3718;3956;3958;4478;5590;6279;6280;6347;6385;8764;10457;11326;50512;64332;83706	MSN;TNFRSF14;LGALS3;RUNX1;ITGA5;ANXA1;IGFBP2;ICAM1;LGALS1;FCGR2B;JAK3;CD44;IL4R;HFE;NFKBIZ;CCL2;SDC4;IRF1;FERMT3;PRKCZ;GPNMB;CD74;PODXL2;CEBPB;ITGB2;VSIG4;S100A9;CAV1;S100A8;IL6;FOXJ1;IL1B;HLA-DPB1	geneontology_Biological_Process
244	GO:0006690	icosanoid metabolic process	http://amigo.geneontology.org/amigo/term/GO:0006690	59	12	3.652242484	3.285652596	0.000216873	0.007015528	240;241;301;873;972;1545;2166;2171;5322;7097;7132;8644	TNFRSF1A;ANXA1;TLR2;PLA2G5;FABP5;CD74;ALOX5;AKR1C3;CBR1;ALOX5AP;FAAH;CYP1B1	geneontology_Biological_Process
245	GO:0050817	coagulation	http://amigo.geneontology.org/amigo/term/GO:0050817	289	34	17.88979793	1.900524541	0.000218882	0.00704028	2;87;302;710;857;1192;1277;1278;1281;2152;2162;2191;2316;3315;3569;3659;3937;4627;5054;5265;5327;5328;5329;5359;6288;6812;7056;7057;10398;10627;10630;30846;83706;114897	PDPN;CLIC1;ANXA2;FLNA;PLAUR;SERPINE1;PLAU;ACTN1;F3;SERPINA1;SERPING1;COL1A2;EHD2;COL1A1;STXBP1;MYL12A;IRF1;PLSCR1;FERMT3;A2M;COL3A1;THBS1;MYH9;FAP;THBD;LCP2;SAA1;F13A1;CAV1;PLAT;C1QTNF1;IL6;HSPB1;MYL9	geneontology_Biological_Process
246	GO:0051962	positive regulation of nervous system development	http://amigo.geneontology.org/amigo/term/GO:0051962	397	43	24.57525875	1.749727254	0.000221955	0.007098805	429;650;1268;1272;1482;1826;2047;2242;2316;2335;3553;3556;3569;3675;3897;3976;4137;4915;5021;6280;6457;6663;6857;7097;7422;7852;8321;8826;8829;8835;9362;9378;10215;11075;22943;23129;23529;27286;29993;30812;50944;51330;55906	FLNA;FES;TNFRSF12A;SOX8;CLCF1;IQGAP1;EPHB1;MAPT;SRPX2;LIF;OLIG2;ITGA3;FN1;ZC4H2;ASCL1;CNTN1;PLXND1;TLR2;FZD1;DSCAM;SH3GL3;NRP1;VEGFA;CXCR4;IL1RAP;BMP2;SOCS2;NRXN1;NKX2-5;S100A9;SHANK1;PACSIN1;IL6;OXTR;CNR1;STMN2;NTRK2;SYT1;IL1B;CPNE6;L1CAM;DKK1;SOX10	geneontology_Biological_Process
247	GO:0002009	morphogenesis of an epithelium	http://amigo.geneontology.org/amigo/term/GO:0002009	385	42	23.83242977	1.762304574	0.000224654	0.007144739	133;650;768;960;977;1282;1289;1482;2138;2316;3212;3237;3371;3488;3627;3678;3976;4323;4478;4776;6385;6663;7042;7422;7477;8321;8324;8829;9021;9024;9241;10252;10413;10630;22943;23122;23129;28514;30812;50855;85407;388585	PDPN;MSN;CD151;FLNA;FZD7;ITGA5;SOX8;SOCS3;DLL1;NOG;MMP14;LIF;NKD1;CD44;WNT7B;TNC;COL5A1;PLXND1;BRSK2;FZD1;SDC4;HES5;HOXB2;NRP1;PARD6A;CLASP2;EYA1;VEGFA;TGFB2;BMP2;ADM;YAP1;SPRY1;COL4A1;NKX2-5;NFATC4;HOXD11;CXCL10;CA9;IGFBP5;DKK1;SOX10	geneontology_Biological_Process
248	GO:0030593	neutrophil chemotaxis	http://amigo.geneontology.org/amigo/term/GO:0030593	86	15	5.323607689	2.817638128	0.000227105	0.00718234	728;972;1441;2921;3553;3557;3627;3689;3958;6279;6280;6288;6347;6364;7042	LGALS3;C5AR1;CCL2;CD74;ITGB2;TGFB2;CSF3R;SAA1;S100A9;CXCL10;S100A8;IL1RN;CCL20;CXCL3;IL1B	geneontology_Biological_Process
249	GO:0051048	negative regulation of secretion	http://amigo.geneontology.org/amigo/term/GO:0051048	177	24	10.95672745	2.190435064	0.000228392	0.007182928	301;972;1113;1268;2065;2213;2335;2633;3162;3553;3598;3745;3767;3976;5008;5021;5552;6833;7128;7132;7133;7447;11255;114769	KCNB1;TNFRSF1A;ANXA1;GBP1;LIF;FCGR2B;FN1;KCNJ11;HRH3;CHGA;TNFAIP3;CD74;TNFRSF1B;HMOX1;ABCC8;CARD16;OSM;ERBB3;OXTR;CNR1;IL13RA2;SRGN;IL1B;VSNL1	geneontology_Biological_Process
250	GO:1900046	regulation of hemostasis	http://amigo.geneontology.org/amigo/term/GO:1900046	68	13	4.209364219	3.088352379	0.000230142	0.007197973	302;710;857;2152;2191;5054;5327;5328;5329;7056;7057;10630;114897	PDPN;ANXA2;PLAUR;SERPINE1;PLAU;F3;SERPING1;THBS1;FAP;THBD;CAV1;PLAT;C1QTNF1	geneontology_Biological_Process
251	GO:0050729	positive regulation of inflammatory response	http://amigo.geneontology.org/amigo/term/GO:0050729	115	18	7.118777723	2.528523955	0.000232092	0.007219079	718;1051;1268;3553;3569;3684;3689;4878;5008;5054;5138;5320;6279;6280;7097;7132;9180;64332	TNFRSF1A;OSMR;SERPINE1;PDE2A;TLR2;NFKBIZ;NPPA;ITGAM;PLA2G2A;CEBPB;ITGB2;C3;S100A9;S100A8;OSM;IL6;CNR1;IL1B	geneontology_Biological_Process
252	GO:0010769	regulation of cell morphogenesis involved in differentiation	http://amigo.geneontology.org/amigo/term/GO:0010769	244	30	15.10418926	1.986203926	0.000236788	0.007324887	1141;1826;2258;2316;2335;2633;2902;3897;4133;4137;4776;4915;4974;5881;6281;6383;6696;7143;7422;8829;8851;9024;10439;10630;23129;26037;26052;51330;65078;84894	PDPN;FLNA;LINGO1;TNFRSF12A;GBP1;MAPT;TNR;OMG;CHRNB2;CDK5R1;SIPA1L1;RTN4R;FN1;DNM3;PLXND1;BRSK2;MAP2;FGF13;DSCAM;SDC2;NRP1;VEGFA;RAC3;SPP1;GRIN1;NFATC4;S100A10;OLFM1;NTRK2;L1CAM	geneontology_Biological_Process
253	GO:0007599	hemostasis	http://amigo.geneontology.org/amigo/term/GO:0007599	291	34	18.01360276	1.887462517	0.000249546	0.007677595	2;87;302;710;857;1192;1277;1278;1281;2152;2162;2191;2316;3315;3569;3659;3937;4627;5054;5265;5327;5328;5329;5359;6288;6812;7056;7057;10398;10627;10630;30846;83706;114897	PDPN;CLIC1;ANXA2;FLNA;PLAUR;SERPINE1;PLAU;ACTN1;F3;SERPINA1;SERPING1;COL1A2;EHD2;COL1A1;STXBP1;MYL12A;IRF1;PLSCR1;FERMT3;A2M;COL3A1;THBS1;MYH9;FAP;THBD;LCP2;SAA1;F13A1;CAV1;PLAT;C1QTNF1;IL6;HSPB1;MYL9	geneontology_Biological_Process
254	GO:0072243	metanephric nephron epithelium development	http://amigo.geneontology.org/amigo/term/GO:0072243	22	7	1.36185313	5.140055009	0.000253194	0.007683891	3913;3976;7477;10413;25937;30812;388585	SOX8;WWTR1;LIF;LAMB2;WNT7B;HES5;YAP1	geneontology_Biological_Process
255	GO:0001508	action potential	http://amigo.geneontology.org/amigo/term/GO:0001508	106	17	6.561655988	2.590809398	0.000255122	0.007683891	610;857;1137;1141;1268;2257;2258;2316;2898;3745;3751;3781;4915;6328;23704;30819;55800	KCNB1;FLNA;CHRNA4;KCNIP2;KCNE4;CHRNB2;FGF13;GRIK2;KCNN2;FGF12;HCN2;SCN3B;KCND2;SCN3A;CAV1;CNR1;NTRK2	geneontology_Biological_Process
256	GO:0030204	chondroitin sulfate metabolic process	http://amigo.geneontology.org/amigo/term/GO:0030204	16	6	0.99043864	6.057921975	0.000257404	0.007683891	633;1463;1634;10675;50859;63827	CSPG5;BCAN;BGN;DCN;SPOCK3;NCAN	geneontology_Biological_Process
257	GO:0050654	chondroitin sulfate proteoglycan metabolic process	http://amigo.geneontology.org/amigo/term/GO:0050654	16	6	0.99043864	6.057921975	0.000257404	0.007683891	633;1463;1634;10675;50859;63827	CSPG5;BCAN;BGN;DCN;SPOCK3;NCAN	geneontology_Biological_Process
258	GO:0002695	negative regulation of leukocyte activation	http://amigo.geneontology.org/amigo/term/GO:0002695	126	19	7.799704288	2.435989789	0.000258226	0.007683891	301;861;972;1051;1268;2213;2302;3077;3162;3566;3598;3659;3718;3958;6385;7128;8764;10457;11326	TNFRSF14;LGALS3;RUNX1;ANXA1;FCGR2B;JAK3;IL4R;HFE;TNFAIP3;SDC4;IRF1;GPNMB;CD74;CEBPB;VSIG4;HMOX1;CNR1;IL13RA2;FOXJ1	geneontology_Biological_Process
259	GO:0030534	adult behavior	http://amigo.geneontology.org/amigo/term/GO:0030534	116	18	7.180680138	2.506726334	0.000259252	0.007683891	1137;1141;2019;2257;2566;2902;3236;3766;4852;6623;6712;9378;9379;26047;50944;51286;84152;124925	CHRNA4;CHRNB2;CNTNAP2;SPTBN2;KCNJ10;FGF12;GABRG2;GRIN1;NRXN2;NRXN1;HOXD10;SHANK1;SNCG;EN1;CEND1;SEZ6;NPY;PPP1R1B	geneontology_Biological_Process
260	GO:0072006	nephron development	http://amigo.geneontology.org/amigo/term/GO:0072006	116	18	7.180680138	2.506726334	0.000259252	0.007683891	59;650;2138;2302;3237;3675;3913;3976;7422;7477;8826;9241;10409;10413;25937;28514;30812;388585	SOX8;IQGAP1;DLL1;WWTR1;NOG;LIF;LAMB2;ITGA3;WNT7B;HES5;BASP1;EYA1;VEGFA;BMP2;YAP1;ACTA2;HOXD11;FOXJ1	geneontology_Biological_Process
261	GO:0045921	positive regulation of exocytosis	http://amigo.geneontology.org/amigo/term/GO:0045921	78	14	4.828388369	2.89951821	0.00026773	0.007856078	1268;3566;3684;3689;3745;4878;5864;6382;6385;6812;6857;7447;8941;23122	KCNB1;RAB3A;IL4R;NPPA;STXBP1;ITGAM;SDC4;CLASP2;ITGB2;CDK5R2;SDC1;CNR1;SYT1;VSNL1	geneontology_Biological_Process
262	GO:0050818	regulation of coagulation	http://amigo.geneontology.org/amigo/term/GO:0050818	69	13	4.271266634	3.043593649	0.000267837	0.007856078	302;710;857;2152;2191;5054;5327;5328;5329;7056;7057;10630;114897	PDPN;ANXA2;PLAUR;SERPINE1;PLAU;F3;SERPING1;THBS1;FAP;THBD;CAV1;PLAT;C1QTNF1	geneontology_Biological_Process
263	GO:0002685	regulation of leukocyte migration	http://amigo.geneontology.org/amigo/term/GO:0002685	147	21	9.099655002	2.3077798	0.000269537	0.007865202	301;347;728;972;1843;2660;3162;3383;3554;3569;3627;3958;4323;4478;5054;6347;6364;7057;7422;8764;11117	MSN;TNFRSF14;LGALS3;ANXA1;SERPINE1;EMILIN1;MMP14;C5AR1;ICAM1;CCL2;MSTN;THBS1;CD74;VEGFA;IL1R1;HMOX1;CXCL10;IL6;CCL20;DUSP1;APOD	geneontology_Biological_Process
264	GO:0071276	cellular response to cadmium ion	http://amigo.geneontology.org/amigo/term/GO:0071276	29	8	1.795170034	4.456402372	0.000276579	0.00799065	1536;2353;3162;4318;4489;4496;4502;8644	MMP9;AKR1C3;HMOX1;CYBB;MT1A;MT2A;FOS;MT1H	geneontology_Biological_Process
265	GO:0048675	axon extension	http://amigo.geneontology.org/amigo/term/GO:0048675	97	16	6.004534253	2.664652965	0.000276659	0.00799065	214;1826;2335;3897;3913;4133;4137;4692;6585;7143;7422;8829;8851;10439;51330;65078	TNFRSF12A;MAPT;TNR;CDK5R1;LAMB2;RTN4R;FN1;ALCAM;SLIT1;MAP2;DSCAM;NRP1;VEGFA;NDN;OLFM1;L1CAM	geneontology_Biological_Process
266	GO:0070482	response to oxygen levels	http://amigo.geneontology.org/amigo/term/GO:0070482	293	34	18.13740759	1.874578814	0.000283994	0.008160853	133;355;650;768;857;1026;1137;1141;1263;1277;1410;1536;3162;3383;3751;3939;4000;4017;4323;4878;5021;5327;5328;5352;7042;7057;7097;7422;7852;9124;10135;10397;114769;114990	PLK3;CHRNA4;PLAU;MMP14;LMNA;CHRNB2;VASN;ICAM1;NAMPT;TLR2;COL1A1;NPPA;FAS;LDHA;THBS1;VEGFA;CDKN1A;CXCR4;KCND2;LOXL2;TGFB2;BMP2;ADM;PLOD2;CAV1;HMOX1;PLAT;CRYAB;CYBB;CARD16;NDRG1;PDLIM1;CA9;OXTR	geneontology_Biological_Process
267	GO:0060078	regulation of postsynaptic membrane potential	http://amigo.geneontology.org/amigo/term/GO:0060078	117	18	7.242582553	2.485301323	0.000289139	0.008256134	1128;1137;1141;2556;2562;2563;2566;2898;2902;2905;3751;5590;9378;23542;50944;57030;112755;124925	CHRNA4;CHRNB2;GABRB3;GABRA3;CHRM1;MAPK8IP2;GRIK2;PRKCZ;GRIN2C;STX1B;KCND2;GABRG2;GABRD;GRIN1;NRXN1;SHANK1;SLC17A7;SEZ6	geneontology_Biological_Process
268	GO:0099504	synaptic vesicle cycle	http://amigo.geneontology.org/amigo/term/GO:0099504	169	23	10.46150813	2.198535786	0.000290226	0.008256134	1137;1141;1268;5864;6456;6616;6620;6812;6853;6854;6855;6857;8851;9024;9378;10675;10814;10815;11069;26052;29993;57030;112755	SH3GL2;CHRNA4;CHRNB2;CDK5R1;RAB3A;DNM3;CPLX1;BRSK2;STXBP1;CPLX2;SYP;STX1B;SNCB;SYN1;RAPGEF4;NRXN1;CSPG5;SNAP25;SYN2;PACSIN1;SLC17A7;CNR1;SYT1	geneontology_Biological_Process
269	GO:0030206	chondroitin sulfate biosynthetic process	http://amigo.geneontology.org/amigo/term/GO:0030206	11	5	0.680926565	7.342935727	0.000302166	0.008484776	633;1463;1634;10675;63827	CSPG5;BCAN;BGN;DCN;NCAN	geneontology_Biological_Process
270	GO:0050650	chondroitin sulfate proteoglycan biosynthetic process	http://amigo.geneontology.org/amigo/term/GO:0050650	11	5	0.680926565	7.342935727	0.000302166	0.008484776	633;1463;1634;10675;63827	CSPG5;BCAN;BGN;DCN;NCAN	geneontology_Biological_Process
271	GO:0010038	response to metal ion	http://amigo.geneontology.org/amigo/term/GO:0010038	294	34	18.19931	1.868202695	0.00030276	0.008484776	241;429;712;857;929;1261;1536;1843;2353;3077;3162;3383;3485;3726;4017;4137;4318;4489;4496;4502;4776;6279;6382;6529;6620;6833;6857;7057;8644;8826;9362;10397;30819;57817	IQGAP1;MAPT;KCNIP2;IGFBP2;ICAM1;HFE;ASCL1;CD14;THBS1;LOXL2;SNCB;MMP9;AKR1C3;SDC1;ALOX5AP;NFATC4;CAV1;HMOX1;ABCC8;CYBB;S100A8;C1QA;NDRG1;CNGA3;SLC6A1;JUNB;DUSP1;HAMP;MT1A;SYT1;CPNE6;MT2A;FOS;MT1H	geneontology_Biological_Process
272	GO:0030902	hindbrain development	http://amigo.geneontology.org/amigo/term/GO:0030902	128	19	7.923509118	2.397927448	0.000317494	0.008853869	429;728;1152;1272;2019;2213;2316;2902;3212;3213;4192;6712;8851;8941;9241;23017;28514;51286;124925	FLNA;DLL1;NOG;CDK5R1;C5AR1;FCGR2B;MDK;ASCL1;CNTN1;HOXB3;FAIM2;SPTBN2;HOXB2;CDK5R2;GRIN1;CKB;EN1;CEND1;SEZ6	geneontology_Biological_Process
273	GO:2000147	positive regulation of cell motility	http://amigo.geneontology.org/amigo/term/GO:2000147	404	43	25.00857565	1.719410197	0.000324755	0.009011949	301;650;728;857;972;977;1277;2152;2316;2335;2660;3162;3315;3383;3488;3553;3554;3569;3627;3675;3678;3912;3958;4318;4323;5054;5328;6364;6648;7042;7057;7130;7205;7422;8764;8826;8829;9510;10457;10630;23122;27286;83706	PDPN;CD151;TNFRSF14;FLNA;TRIP6;LGALS3;ITGA5;ANXA1;SERPINE1;IQGAP1;LAMB1;SRPX2;PLAU;MMP14;F3;C5AR1;ITGA3;ICAM1;FN1;COL1A1;SOD2;FERMT3;GPNMB;MSTN;THBS1;NRP1;CD74;CLASP2;VEGFA;TGFB2;MMP9;BMP2;ADAMTS1;TNFAIP6;IL1R1;CAV1;HMOX1;CXCL10;IL6;HSPB1;CCL20;IGFBP5;IL1B	geneontology_Biological_Process
274	GO:0050768	negative regulation of neurogenesis	http://amigo.geneontology.org/amigo/term/GO:0050768	226	28	13.98994579	2.001437349	0.000333661	0.009213938	429;1281;1400;2258;3553;3569;3956;4133;4776;4974;6658;6663;6696;6833;7143;7431;8829;8851;9241;10215;11075;26052;28514;30812;65078;84894;112755;388585	VIM;LINGO1;SOX8;DLL1;NOG;TNR;OMG;CDK5R1;OLIG2;LGALS1;RTN4R;DNM3;ASCL1;MAP2;FGF13;HES5;COL3A1;NRP1;STX1B;SPP1;CRMP1;SOX3;NFATC4;ABCC8;IL6;STMN2;IL1B;SOX10	geneontology_Biological_Process
275	GO:0009306	protein secretion	http://amigo.geneontology.org/amigo/term/GO:0009306	430	45	26.61803844	1.690582877	0.00034518	0.00948575	19;111;301;834;929;965;1113;1268;2213;2335;2633;3553;3556;3557;3566;3569;3745;3767;3783;3937;4053;4155;5008;5552;5590;5864;6288;6616;6623;6833;7042;7097;7128;7133;7447;8764;9024;9601;10815;11069;23601;55240;55612;114769;115827	KCNB1;STEAP3;TNFRSF14;ANXA1;GBP1;CLEC5A;FERMT1;CASP1;PDIA4;RAB3A;FCGR2B;FN1;IL4R;RAB3C;CPLX1;KCNJ11;TLR2;BRSK2;ADCY5;CD58;CHGA;TNFAIP3;PRKCZ;CD14;LTBP2;KCNN4;IL1RAP;TGFB2;RAPGEF4;TNFRSF1B;LCP2;SAA1;ABCC8;SNAP25;CARD16;IL1RN;SNCG;OSM;IL6;CNR1;ABCA1;SRGN;IL1B;VSNL1;MBP	geneontology_Biological_Process
276	GO:0060326	cell chemotaxis	http://amigo.geneontology.org/amigo/term/GO:0060326	238	29	14.73277477	1.968400417	0.000348713	0.009536543	301;728;972;1113;1441;1843;2047;2660;2921;3269;3315;3553;3557;3569;3627;3689;3958;5054;6279;6280;6288;6289;6347;6364;7042;7057;7422;7852;8829	LGALS3;ANXA1;SERPINE1;EPHB1;HRH1;C5AR1;CCL2;CHGA;MSTN;THBS1;NRP1;CD74;VEGFA;CXCR4;ITGB2;TGFB2;CSF3R;SAA1;S100A9;CXCL10;S100A8;SAA2;IL1RN;IL6;HSPB1;CCL20;CXCL3;DUSP1;IL1B	geneontology_Biological_Process
277	GO:0010470	regulation of gastrulation	http://amigo.geneontology.org/amigo/term/GO:0010470	30	8	1.857072449	4.307855626	0.000356951	0.009714909	1289;1290;3557;4155;8324;22943;23122;286204	FZD7;COL5A2;COL5A1;CRB2;CLASP2;IL1RN;DKK1;MBP	geneontology_Biological_Process
278	GO:0034765	regulation of ion transmembrane transport	http://amigo.geneontology.org/amigo/term/GO:0034765	333	37	20.61350419	1.794939844	0.000368701	0.009986677	610;857;1192;1520;1536;2257;2316;3627;3745;3751;3761;3765;3766;3767;3781;3785;4318;4878;6271;6328;6588;6769;6833;7057;23542;23704;27092;30818;30819;50944;53822;53826;55800;57338;57817;65268;93589	KCNB1;CLIC1;FLNA;JPH3;KCNIP3;KCNIP2;KCNE4;KCNJ9;KCNJ11;NPPA;KCNJ10;FXYD6;CACNA2D4;MAPK8IP2;KCNN2;STAC;FGF12;THBS1;HCN2;SCN3B;KCND2;SCN3A;MMP9;CAV1;SHANK1;ABCC8;CYBB;CXCL10;KCNJ4;CTSS;WNK2;KCNQ2;CACNG4;HAMP;FXYD7;S100A1;SLN	geneontology_Biological_Process
279	GO:0007178	transmembrane receptor protein serine/threonine kinase signaling pathway	http://amigo.geneontology.org/amigo/term/GO:0007178	262	31	16.21843273	1.911405407	0.000371562	0.010016254	650;857;1278;1281;1482;2331;2353;2660;3077;3675;3693;4052;4053;5046;5590;7042;7057;7431;8321;9241;9518;11117;11167;22943;25937;50855;55612;114990;286204;388585;494470	VIM;FMOD;EMILIN1;WWTR1;NOG;FERMT1;RNF165;VASN;ITGA3;HFE;COL1A2;FSTL1;FZD1;HES5;ITGB5;PRKCZ;LTBP2;COL3A1;MSTN;THBS1;GDF15;PARD6A;CRB2;LTBP1;TGFB2;BMP2;NKX2-5;CAV1;PCSK6;FOS;DKK1	geneontology_Biological_Process
280	GO:0070527	platelet aggregation	http://amigo.geneontology.org/amigo/term/GO:0070527	54	11	3.342730409	3.290723048	0.000389137	0.010440303	87;1192;2316;3315;4627;6812;10398;10627;10630;83706;114897	PDPN;CLIC1;FLNA;ACTN1;STXBP1;MYL12A;FERMT3;MYH9;C1QTNF1;HSPB1;MYL9	geneontology_Biological_Process
281	GO:0061448	connective tissue development	http://amigo.geneontology.org/amigo/term/GO:0061448	195	25	12.07097092	2.071084436	0.000408649	0.010815774	59;302;650;871;960;1277;1289;1291;1292;1293;2202;3213;4017;4060;4256;7045;7067;7076;7477;9241;10135;30812;57642;85477;388585	ANXA2;SOX8;SERPINH1;TGFBI;THRA;NOG;TIMP1;COL6A2;NAMPT;CD44;WNT7B;COL5A1;HOXB3;EFEMP1;COL1A1;COL6A1;HES5;COL6A3;LOXL2;BMP2;ACTA2;LUM;SCIN;MGP;COL20A1	geneontology_Biological_Process
282	GO:0015800	acidic amino acid transport	http://amigo.geneontology.org/amigo/term/GO:0015800	46	10	2.847511089	3.511838826	0.000410774	0.010815774	885;3766;4915;5864;6511;6529;6812;6857;11255;57030	SLC1A6;RAB3A;HRH3;STXBP1;KCNJ10;CCK;SLC6A1;SLC17A7;NTRK2;SYT1	geneontology_Biological_Process
283	GO:0035176	social behavior	http://amigo.geneontology.org/amigo/term/GO:0035176	46	10	2.847511089	3.511838826	0.000410774	0.010815774	1141;2019;2571;2902;5021;9378;9379;23542;26047;50944	CHRNB2;CNTNAP2;MAPK8IP2;GRIN1;NRXN2;NRXN1;SHANK1;GAD1;EN1;OXTR	geneontology_Biological_Process
284	GO:0051703	intraspecies interaction between organisms	http://amigo.geneontology.org/amigo/term/GO:0051703	46	10	2.847511089	3.511838826	0.000410774	0.010815774	1141;2019;2571;2902;5021;9378;9379;23542;26047;50944	CHRNB2;CNTNAP2;MAPK8IP2;GRIN1;NRXN2;NRXN1;SHANK1;GAD1;EN1;OXTR	geneontology_Biological_Process
285	GO:0050770	regulation of axonogenesis	http://amigo.geneontology.org/amigo/term/GO:0050770	152	21	9.409167077	2.231865991	0.000428248	0.011120691	1826;2258;2335;2902;3897;4133;4137;4915;4974;6696;7143;7422;8829;8851;9024;10439;23129;26037;51330;65078;84894	LINGO1;TNFRSF12A;MAPT;TNR;OMG;CDK5R1;SIPA1L1;RTN4R;FN1;PLXND1;BRSK2;MAP2;FGF13;DSCAM;NRP1;VEGFA;SPP1;GRIN1;OLFM1;NTRK2;L1CAM	geneontology_Biological_Process
286	GO:0071346	cellular response to interferon-gamma	http://amigo.geneontology.org/amigo/term/GO:0071346	152	21	9.409167077	2.231865991	0.000428248	0.011120691	834;960;965;2633;2634;3115;3122;3383;3659;3665;4261;4502;4684;6347;6364;6672;6812;7097;7431;9021;10346	SP100;VIM;SOCS3;GBP1;TRIM22;CASP1;ICAM1;CD44;TLR2;CD58;CCL2;IRF7;STXBP1;IRF1;CIITA;NCAM1;GBP2;CCL20;HLA-DRA;HLA-DPB1;MT2A	geneontology_Biological_Process
287	GO:0051216	cartilage development	http://amigo.geneontology.org/amigo/term/GO:0051216	152	21	9.409167077	2.231865991	0.000428248	0.011120691	302;650;871;960;1277;1291;1292;1293;2202;3213;4017;4060;4256;7045;7067;7076;7477;9241;57642;85477;388585	ANXA2;SERPINH1;TGFBI;THRA;NOG;TIMP1;COL6A2;CD44;WNT7B;HOXB3;EFEMP1;COL1A1;COL6A1;HES5;COL6A3;LOXL2;BMP2;LUM;SCIN;MGP;COL20A1	geneontology_Biological_Process
288	GO:0033002	muscle cell proliferation	http://amigo.geneontology.org/amigo/term/GO:0033002	163	22	10.09009364	2.180356375	0.000438934	0.011346138	347;1026;1482;2047;2660;3162;3486;3488;3569;4318;6648;7042;7057;7128;7434;9241;9510;10135;10203;10413;57447;388585	EPHB1;NOG;VIPR2;NDRG2;IGFBP3;NAMPT;TNFAIP3;HES5;SOD2;MSTN;THBS1;CDKN1A;TGFB2;MMP9;YAP1;ADAMTS1;NKX2-5;HMOX1;CALCRL;IL6;IGFBP5;APOD	geneontology_Biological_Process
289	GO:0014002	astrocyte development	http://amigo.geneontology.org/amigo/term/GO:0014002	31	8	1.918974864	4.168892542	0.000455359	0.011717224	3569;3913;4137;5354;6279;7431;25825;28514	VIM;DLL1;MAPT;LAMB2;BACE2;S100A8;IL6;PLP1	geneontology_Biological_Process
290	GO:1903307	positive regulation of regulated secretory pathway	http://amigo.geneontology.org/amigo/term/GO:1903307	47	10	2.909413504	3.437118851	0.00049337	0.012637869	1268;3566;3684;3689;3745;4878;5864;6812;6857;8941	KCNB1;RAB3A;IL4R;NPPA;STXBP1;ITGAM;ITGB2;CDK5R2;CNR1;SYT1	geneontology_Biological_Process
291	GO:0006813	potassium ion transport	http://amigo.geneontology.org/amigo/term/GO:0006813	165	22	10.21389847	2.153927813	0.000520564	0.013274378	478;610;857;2316;3745;3751;3761;3765;3766;3767;3775;3780;3781;3783;3785;4878;6616;6833;23704;30818;30819;65268	KCNB1;FLNA;ATP1A3;KCNIP3;KCNIP2;KCNE4;KCNJ9;KCNJ11;NPPA;KCNJ10;KCNN2;HCN2;KCNN1;KCNN4;KCND2;CAV1;ABCC8;KCNK1;SNAP25;KCNJ4;WNK2;KCNQ2	geneontology_Biological_Process
292	GO:0002253	activation of immune response	http://amigo.geneontology.org/amigo/term/GO:0002253	426	44	26.37042878	1.66853563	0.000531067	0.013481488	2;330;710;712;713;715;716;717;718;728;857;861;929;1191;1520;2212;2213;2214;2357;2633;3075;3115;3122;3426;3659;3665;3684;3689;3783;3937;3958;4057;5359;6271;6279;6280;7097;7128;9844;10095;11326;51279;57642;64332	C1RL;C1R;C1S;LGALS3;RUNX1;GBP1;ELMO1;CFI;C5AR1;FCGR2B;SERPING1;TLR2;ARPC1B;NFKBIZ;LTF;FCGR2A;IRF7;TNFAIP3;C2;ITGAM;IRF1;PLSCR1;A2M;CD14;FCGR3A;KCNN4;ITGB2;CFH;C3;LCP2;BIRC3;VSIG4;S100A9;CAV1;S100A8;C1QB;C1QA;FPR1;CTSS;CLU;HLA-DRA;HLA-DPB1;S100A1;COL20A1	geneontology_Biological_Process
293	GO:0010721	negative regulation of cell development	http://amigo.geneontology.org/amigo/term/GO:0010721	256	30	15.84701824	1.893100617	0.000540755	0.013660789	429;1281;1400;2258;2633;3553;3569;3956;4057;4133;4776;4974;6658;6663;6696;6833;7143;7431;8829;8851;9241;10215;11075;26052;28514;30812;65078;84894;112755;388585	VIM;LINGO1;SOX8;DLL1;GBP1;NOG;TNR;OMG;CDK5R1;OLIG2;LGALS1;RTN4R;DNM3;ASCL1;LTF;MAP2;FGF13;HES5;COL3A1;NRP1;STX1B;SPP1;CRMP1;SOX3;NFATC4;ABCC8;IL6;STMN2;IL1B;SOX10	geneontology_Biological_Process
294	GO:0042552	myelination	http://amigo.geneontology.org/amigo/term/GO:0042552	93	15	5.756924593	2.605557839	0.000544727	0.013660789	1191;3766;4155;4915;5354;6663;7097;7133;7852;8537;9514;10215;10397;79152;388585	OLIG2;TLR2;KCNJ10;HES5;CXCR4;TNFRSF1B;FA2H;GAL3ST1;NDRG1;CLU;PLP1;NTRK2;BCAS1;SOX10;MBP	geneontology_Biological_Process
295	GO:1902803	regulation of synaptic vesicle transport	http://amigo.geneontology.org/amigo/term/GO:1902803	74	13	4.580778709	2.83794543	0.00054537	0.013660789	1137;1141;1268;4133;5864;6812;6853;6855;6857;10675;10814;10815;112755	CHRNA4;CHRNB2;RAB3A;CPLX1;MAP2;STXBP1;CPLX2;SYP;STX1B;SYN1;CSPG5;CNR1;SYT1	geneontology_Biological_Process
296	GO:0051963	regulation of synapse assembly	http://amigo.geneontology.org/amigo/term/GO:0051963	65	12	4.023656974	2.982361587	0.000555105	0.013843384	1141;2047;2902;3556;4915;5021;6585;7097;8321;9378;27286;84628	EPHB1;SRPX2;CHRNB2;TLR2;NTNG2;SLIT1;FZD1;IL1RAP;GRIN1;NRXN1;OXTR;NTRK2	geneontology_Biological_Process
297	GO:1903531	negative regulation of secretion by cell	http://amigo.geneontology.org/amigo/term/GO:1903531	155	21	9.594874322	2.188668584	0.000558321	0.013862528	301;1113;1268;2213;2335;2633;3162;3553;3598;3745;3767;3976;5008;5552;6833;7128;7132;7133;7447;11255;114769	KCNB1;TNFRSF1A;ANXA1;GBP1;LIF;FCGR2B;FN1;KCNJ11;HRH3;CHGA;TNFAIP3;TNFRSF1B;HMOX1;ABCC8;CARD16;OSM;CNR1;IL13RA2;SRGN;IL1B;VSNL1	geneontology_Biological_Process
298	GO:2001234	negative regulation of apoptotic signaling pathway	http://amigo.geneontology.org/amigo/term/GO:2001234	188	24	11.63765402	2.06227131	0.000563895	0.013923773	355;597;960;972;1191;2138;3162;3315;3383;3553;3958;4000;4318;5054;5329;6648;7057;7128;8829;9241;10413;23017;23542;83596	LGALS3;PLAUR;SERPINE1;NOG;LMNA;BCL2L12;ICAM1;CD44;FAIM2;FAS;TNFAIP3;SOD2;MAPK8IP2;THBS1;NRP1;CD74;EYA1;MMP9;YAP1;HMOX1;CLU;HSPB1;BCL2A1;IL1B	geneontology_Biological_Process
299	GO:0034341	response to interferon-gamma	http://amigo.geneontology.org/amigo/term/GO:0034341	166	22	10.27580089	2.140952344	0.000566124	0.013923773	834;960;965;2633;2634;3115;3122;3383;3659;3665;4261;4502;4684;6347;6364;6672;6812;7097;7431;9021;10346;10410	SP100;VIM;SOCS3;GBP1;TRIM22;CASP1;ICAM1;CD44;TLR2;CD58;CCL2;IRF7;STXBP1;IRF1;CIITA;NCAM1;IFITM3;GBP2;CCL20;HLA-DRA;HLA-DPB1;MT2A	geneontology_Biological_Process
300	GO:0043270	positive regulation of ion transport	http://amigo.geneontology.org/amigo/term/GO:0043270	222	27	13.74233613	1.964731451	0.000568167	0.013923773	302;857;885;1051;1128;1141;1272;1482;1520;2257;2316;2902;3553;3627;3767;3958;4878;6271;6347;6529;6769;6812;6833;27092;30819;55800;65268	ANXA2;FLNA;LGALS3;KCNIP2;CHRNB2;CNTN1;KCNJ11;NPPA;CHRM1;CCL2;STXBP1;STAC;FGF12;SCN3B;CEBPB;GRIN1;NKX2-5;CCK;CAV1;ABCC8;CXCL10;CTSS;SLC6A1;WNK2;CACNG4;IL1B;S100A1	geneontology_Biological_Process
301	GO:0014047	glutamate secretion	http://amigo.geneontology.org/amigo/term/GO:0014047	32	8	1.980877279	4.03861465	0.000574678	0.013962451	885;4915;5864;6511;6812;6857;11255;57030	SLC1A6;RAB3A;HRH3;STXBP1;CCK;SLC17A7;NTRK2;SYT1	geneontology_Biological_Process
302	GO:0046456	icosanoid biosynthetic process	http://amigo.geneontology.org/amigo/term/GO:0046456	32	8	1.980877279	4.03861465	0.000574678	0.013962451	240;241;301;873;972;2171;5322;8644	ANXA1;PLA2G5;FABP5;CD74;ALOX5;AKR1C3;CBR1;ALOX5AP	geneontology_Biological_Process
303	GO:0032103	positive regulation of response to external stimulus	http://amigo.geneontology.org/amigo/term/GO:0032103	257	30	15.90892065	1.885734467	0.000577295	0.013966091	718;728;972;1051;1268;1826;2152;2660;3315;3553;3569;3627;3684;3689;4852;4878;5008;5054;5138;5320;6279;6280;7056;7057;7097;7132;7422;8829;9180;64332	TNFRSF1A;OSMR;SERPINE1;PDE2A;F3;C5AR1;TLR2;NFKBIZ;NPPA;ITGAM;PLA2G2A;DSCAM;MSTN;THBS1;NRP1;CD74;CEBPB;VEGFA;ITGB2;C3;THBD;S100A9;CXCL10;S100A8;OSM;IL6;HSPB1;CNR1;IL1B;NPY	geneontology_Biological_Process
304	GO:0030195	negative regulation of blood coagulation	http://amigo.geneontology.org/amigo/term/GO:0030195	48	10	2.971315919	3.365512208	0.000589277	0.014135151	302;710;2191;5054;5327;5328;5329;7056;7057;114897	ANXA2;PLAUR;SERPINE1;PLAU;SERPING1;THBS1;FAP;THBD;PLAT;C1QTNF1	geneontology_Biological_Process
305	GO:0010324	membrane invagination	http://amigo.geneontology.org/amigo/term/GO:0010324	48	10	2.971315919	3.365512208	0.000589277	0.014135151	19;718;2213;3684;3689;4481;4627;5881;7057;9844	ELMO1;FCGR2B;MSR1;ITGAM;THBS1;RAC3;ITGB2;MYH9;C3;ABCA1	geneontology_Biological_Process
306	GO:0031960	response to corticosteroid	http://amigo.geneontology.org/amigo/term/GO:0031960	145	20	8.975850172	2.228201186	0.000594652	0.014203892	133;301;1026;1261;1277;1536;1843;2353;2660;2706;3383;3485;3557;3569;4192;6382;7477;7538;8061;8644	ANXA1;IGFBP2;ICAM1;MDK;WNT7B;COL1A1;FOSL1;MSTN;CDKN1A;ZFP36;ADM;AKR1C3;GJB2;SDC1;CYBB;IL1RN;IL6;CNGA3;DUSP1;FOS	geneontology_Biological_Process
307	GO:0072207	metanephric epithelium development	http://amigo.geneontology.org/amigo/term/GO:0072207	25	7	1.547560375	4.523248408	0.000606401	0.014303488	3913;3976;7477;10413;25937;30812;388585	SOX8;WWTR1;LIF;LAMB2;WNT7B;HES5;YAP1	geneontology_Biological_Process
308	GO:0044319	wound healing, spreading of cells	http://amigo.geneontology.org/amigo/term/GO:0044319	25	7	1.547560375	4.523248408	0.000606401	0.014303488	960;977;1289;2316;3678;10630;23122	PDPN;CD151;FLNA;ITGA5;CD44;COL5A1;CLASP2	geneontology_Biological_Process
309	GO:0090505	epiboly involved in wound healing	http://amigo.geneontology.org/amigo/term/GO:0090505	25	7	1.547560375	4.523248408	0.000606401	0.014303488	960;977;1289;2316;3678;10630;23122	PDPN;CD151;FLNA;ITGA5;CD44;COL5A1;CLASP2	geneontology_Biological_Process
310	GO:1903038	negative regulation of leukocyte cell-cell adhesion	http://amigo.geneontology.org/amigo/term/GO:1903038	94	15	5.818827008	2.577839138	0.000612015	0.014376006	301;861;972;1051;2213;2302;3077;3566;3659;3718;3958;6385;8764;10457;11326	TNFRSF14;LGALS3;RUNX1;ANXA1;FCGR2B;JAK3;IL4R;HFE;SDC4;IRF1;GPNMB;CD74;CEBPB;VSIG4;FOXJ1	geneontology_Biological_Process
311	GO:0002683	negative regulation of immune system process	http://amigo.geneontology.org/amigo/term/GO:0002683	330	36	20.42779694	1.762304574	0.000622854	0.014570157	2;301;347;710;861;929;972;1051;1268;1281;1843;2213;2302;2633;2840;3077;3162;3566;3598;3659;3718;3958;4057;6347;6385;7042;7057;7128;7538;8764;10457;11117;11326;28514;121504;388585	TNFRSF14;LGALS3;RUNX1;ANXA1;DLL1;EMILIN1;GBP1;FCGR2B;JAK3;IL4R;SERPING1;HFE;CCL2;LTF;TNFAIP3;SDC4;HES5;IRF1;A2M;CD14;COL3A1;GPNMB;THBS1;CD74;CEBPB;TGFB2;ZFP36;GPR17;VSIG4;HMOX1;CNR1;DUSP1;IL13RA2;FOXJ1;APOD;HIST4H4	geneontology_Biological_Process
312	GO:0040017	positive regulation of locomotion	http://amigo.geneontology.org/amigo/term/GO:0040017	430	44	26.61803844	1.653014368	0.000646814	0.015068369	301;650;728;857;972;977;1277;1826;2152;2316;2335;2660;3162;3315;3383;3488;3553;3554;3569;3627;3675;3678;3912;3958;4318;4323;5054;5328;6364;6648;7042;7057;7130;7205;7422;8764;8826;8829;9510;10457;10630;23122;27286;83706	PDPN;CD151;TNFRSF14;FLNA;TRIP6;LGALS3;ITGA5;ANXA1;SERPINE1;IQGAP1;LAMB1;SRPX2;PLAU;MMP14;F3;C5AR1;ITGA3;ICAM1;FN1;COL1A1;SOD2;FERMT3;DSCAM;GPNMB;MSTN;THBS1;NRP1;CD74;CLASP2;VEGFA;TGFB2;MMP9;BMP2;ADAMTS1;TNFAIP6;IL1R1;CAV1;HMOX1;CXCL10;IL6;HSPB1;CCL20;IGFBP5;IL1B	geneontology_Biological_Process
313	GO:0007568	aging	http://amigo.geneontology.org/amigo/term/GO:0007568	259	30	16.03272548	1.871172811	0.000656951	0.015241791	133;347;597;710;1026;1075;1268;1284;1410;1634;2353;2706;2775;3383;3485;3488;3689;4000;4017;4316;5054;6648;7076;7133;10135;10783;22943;57817;83596;494470	SERPINE1;IGFBP2;LMNA;TIMP1;RNF165;BCL2L12;ICAM1;NAMPT;SERPING1;CTSC;GNAO1;SOD2;CDKN1A;ITGB2;LOXL2;NEK6;ADM;GJB2;TNFRSF1B;COL4A2;CRYAB;BCL2A1;IGFBP5;CNR1;DCN;HAMP;MMP7;APOD;FOS;DKK1	geneontology_Biological_Process
314	GO:0050803	regulation of synapse structure or activity	http://amigo.geneontology.org/amigo/term/GO:0050803	168	22	10.39960572	2.115464816	0.00066775	0.015429123	1141;2047;2213;2902;3556;4776;4915;5021;6585;7097;8321;8851;9378;22943;26037;26052;27286;64101;79012;83992;84628;112755	LRRC4;EPHB1;SRPX2;CHRNB2;CDK5R1;SIPA1L1;FCGR2B;DNM3;CTTNBP2;TLR2;NTNG2;SLIT1;FZD1;STX1B;IL1RAP;GRIN1;NRXN1;NFATC4;CAMKV;OXTR;NTRK2;DKK1	geneontology_Biological_Process
315	GO:0007272	ensheathment of neurons	http://amigo.geneontology.org/amigo/term/GO:0007272	95	15	5.880729423	2.550703989	0.000686257	0.015728343	1191;3766;4155;4915;5354;6663;7097;7133;7852;8537;9514;10215;10397;79152;388585	OLIG2;TLR2;KCNJ10;HES5;CXCR4;TNFRSF1B;FA2H;GAL3ST1;NDRG1;CLU;PLP1;NTRK2;BCAS1;SOX10;MBP	geneontology_Biological_Process
316	GO:0008366	axon ensheathment	http://amigo.geneontology.org/amigo/term/GO:0008366	95	15	5.880729423	2.550703989	0.000686257	0.015728343	1191;3766;4155;4915;5354;6663;7097;7133;7852;8537;9514;10215;10397;79152;388585	OLIG2;TLR2;KCNJ10;HES5;CXCR4;TNFRSF1B;FA2H;GAL3ST1;NDRG1;CLU;PLP1;NTRK2;BCAS1;SOX10;MBP	geneontology_Biological_Process
317	GO:0050819	negative regulation of coagulation	http://amigo.geneontology.org/amigo/term/GO:0050819	49	10	3.033218334	3.296828285	0.000700091	0.015916521	302;710;2191;5054;5327;5328;5329;7056;7057;114897	ANXA2;PLAUR;SERPINE1;PLAU;SERPING1;THBS1;FAP;THBD;PLAT;C1QTNF1	geneontology_Biological_Process
318	GO:1900047	negative regulation of hemostasis	http://amigo.geneontology.org/amigo/term/GO:1900047	49	10	3.033218334	3.296828285	0.000700091	0.015916521	302;710;2191;5054;5327;5328;5329;7056;7057;114897	ANXA2;PLAUR;SERPINE1;PLAU;SERPING1;THBS1;FAP;THBD;PLAT;C1QTNF1	geneontology_Biological_Process
319	GO:0036293	response to decreased oxygen levels	http://amigo.geneontology.org/amigo/term/GO:0036293	272	31	16.83745688	1.841133149	0.000707512	0.016020906	133;650;768;857;1137;1141;1263;1410;1536;3162;3383;3751;3939;4000;4017;4323;4878;5021;5327;5328;5352;7042;7057;7097;7422;7852;9124;10135;10397;114769;114990	PLK3;CHRNA4;PLAU;MMP14;LMNA;CHRNB2;VASN;ICAM1;NAMPT;TLR2;NPPA;LDHA;THBS1;VEGFA;CXCR4;KCND2;LOXL2;TGFB2;BMP2;ADM;PLOD2;CAV1;HMOX1;PLAT;CRYAB;CYBB;CARD16;NDRG1;PDLIM1;CA9;OXTR	geneontology_Biological_Process
320	GO:0050865	regulation of cell activation	http://amigo.geneontology.org/amigo/term/GO:0050865	432	44	26.74184327	1.645361524	0.000712699	0.016074061	301;857;861;972;1051;1141;1268;2213;2242;2302;3077;3115;3162;3485;3553;3566;3569;3598;3659;3684;3689;3718;3956;3958;4323;4878;5322;5359;5590;6347;6385;6812;7056;7057;7128;7133;8764;10457;10630;11117;11326;23529;64332;114897	PDPN;TNFRSF14;LGALS3;RUNX1;FES;ANXA1;CLCF1;EMILIN1;IGFBP2;MMP14;CHRNB2;LGALS1;FCGR2B;JAK3;IL4R;HFE;PLA2G5;NFKBIZ;NPPA;CCL2;STXBP1;TNFAIP3;ITGAM;SDC4;IRF1;PLSCR1;PRKCZ;GPNMB;THBS1;CD74;CEBPB;ITGB2;THBD;TNFRSF1B;VSIG4;CAV1;HMOX1;C1QTNF1;IL6;CNR1;IL13RA2;FOXJ1;IL1B;HLA-DPB1	geneontology_Biological_Process
321	GO:0001649	osteoblast differentiation	http://amigo.geneontology.org/amigo/term/GO:0001649	169	22	10.46150813	2.102947273	0.000724251	0.016269774	650;1051;1192;1277;1291;3371;3381;3486;3488;3569;3726;4057;6238;6696;7477;8321;9241;9902;10457;23601;25937;30812	MRC2;CLIC1;SOX8;RRBP1;WWTR1;NOG;CLEC5A;IGFBP3;WNT7B;TNC;COL1A1;COL6A1;LTF;FZD1;GPNMB;CEBPB;SPP1;BMP2;IBSP;IL6;IGFBP5;JUNB	geneontology_Biological_Process
322	GO:0043300	regulation of leukocyte degranulation	http://amigo.geneontology.org/amigo/term/GO:0043300	41	9	2.537999014	3.546100668	0.000737432	0.01643431	2213;2242;3162;3566;3598;3684;3689;4878;6812	FES;FCGR2B;IL4R;NPPA;STXBP1;ITGAM;ITGB2;HMOX1;IL13RA2	geneontology_Biological_Process
323	GO:0072234	metanephric nephron tubule development	http://amigo.geneontology.org/amigo/term/GO:0072234	19	6	1.176145885	5.101407979	0.000743187	0.01643431	3976;7477;10413;25937;30812;388585	SOX8;WWTR1;LIF;WNT7B;HES5;YAP1	geneontology_Biological_Process
324	GO:1900120	regulation of receptor binding	http://amigo.geneontology.org/amigo/term/GO:1900120	19	6	1.176145885	5.101407979	0.000743187	0.01643431	302;3077;4318;8829;9241;23641	ANXA2;NOG;HFE;NRP1;MMP9;LDOC1	geneontology_Biological_Process
325	GO:0060074	synapse maturation	http://amigo.geneontology.org/amigo/term/GO:0060074	19	6	1.176145885	5.101407979	0.000743187	0.01643431	4776;9378;50944;63827;84966;124925	IGSF21;NRXN1;NFATC4;BCAN;SHANK1;SEZ6	geneontology_Biological_Process
326	GO:0010811	positive regulation of cell-substrate adhesion	http://amigo.geneontology.org/amigo/term/GO:0010811	96	15	5.942631838	2.524134156	0.00076802	0.016917351	1295;2316;2335;3675;3678;5590;5881;6281;6385;7422;8826;8829;11117;55612;84034	FLNA;ITGA5;IQGAP1;EMILIN1;COL8A1;FERMT1;ITGA3;FN1;SDC4;PRKCZ;EMILIN2;NRP1;VEGFA;RAC3;S100A10	geneontology_Biological_Process
327	GO:0034762	regulation of transmembrane transport	http://amigo.geneontology.org/amigo/term/GO:0034762	396	41	24.51335633	1.672557582	0.000778224	0.017049179	610;718;857;1192;1520;1536;2171;2257;2316;2887;3553;3627;3745;3751;3761;3765;3766;3767;3781;3785;4318;4878;6271;6328;6588;6769;6833;7057;23542;23704;27092;30818;30819;50944;53822;53826;55800;57338;57817;65268;93589	KCNB1;CLIC1;FLNA;JPH3;KCNIP3;KCNIP2;KCNE4;KCNJ9;KCNJ11;NPPA;KCNJ10;FXYD6;FABP5;CACNA2D4;MAPK8IP2;KCNN2;STAC;FGF12;THBS1;HCN2;SCN3B;KCND2;GRB10;SCN3A;MMP9;C3;CAV1;SHANK1;ABCC8;CYBB;CXCL10;KCNJ4;CTSS;WNK2;KCNQ2;CACNG4;HAMP;FXYD7;IL1B;S100A1;SLN	geneontology_Biological_Process
328	GO:1901654	response to ketone	http://amigo.geneontology.org/amigo/term/GO:1901654	170	22	10.52341055	2.090576995	0.000784849	0.017049179	111;768;857;1026;1536;1843;2353;2660;2706;3371;3383;3767;4478;5021;6663;6696;7042;7057;7097;8061;8644;10413	MSN;ICAM1;TNC;KCNJ11;TLR2;ADCY5;FOSL1;MSTN;THBS1;CDKN1A;SPP1;TGFB2;AKR1C3;GJB2;YAP1;CAV1;CYBB;CA9;OXTR;DUSP1;FOS;SOX10	geneontology_Biological_Process
329	GO:0090504	epiboly	http://amigo.geneontology.org/amigo/term/GO:0090504	26	7	1.60946279	4.349277315	0.000786051	0.017049179	960;977;1289;2316;3678;10630;23122	PDPN;CD151;FLNA;ITGA5;CD44;COL5A1;CLASP2	geneontology_Biological_Process
330	GO:0031338	regulation of vesicle fusion	http://amigo.geneontology.org/amigo/term/GO:0031338	26	7	1.60946279	4.349277315	0.000786051	0.017049179	301;302;5864;6812;6857;10814;10815	ANXA2;ANXA1;RAB3A;CPLX1;STXBP1;CPLX2;SYT1	geneontology_Biological_Process
331	GO:0097485	neuron projection guidance	http://amigo.geneontology.org/amigo/term/GO:0097485	227	27	14.0518482	1.921455428	0.000803267	0.017356091	214;1400;1826;1943;2047;2887;3798;3800;3897;3913;4684;6464;6585;6712;7143;7422;7852;8829;8851;9241;9378;10570;23129;57453;90249;128434;494470	DSCAML1;UNC5A;EPHB1;NOG;TNR;CDK5R1;LAMB2;RNF165;DPYSL4;SHC1;ALCAM;PLXND1;SPTBN2;SLIT1;EFNA2;DSCAM;NRP1;NCAM1;VEGFA;CXCR4;CRMP1;GRB10;KIF5C;KIF5A;NRXN1;VSTM2L;L1CAM	geneontology_Biological_Process
332	GO:0050878	regulation of body fluid levels	http://amigo.geneontology.org/amigo/term/GO:0050878	422	43	26.12281912	1.646070426	0.000810015	0.017435341	2;87;111;133;302;710;857;1128;1192;1277;1278;1281;2152;2162;2191;2316;3315;3569;3659;3783;3925;3937;4627;5021;5054;5265;5327;5328;5329;5359;6288;6812;7056;7057;7422;8835;10398;10627;10630;30846;79152;83706;114897	PDPN;CLIC1;ANXA2;FLNA;PLAUR;SERPINE1;PLAU;ACTN1;F3;SERPINA1;SERPING1;COL1A2;EHD2;ADCY5;COL1A1;CHRM1;STXBP1;MYL12A;IRF1;PLSCR1;FERMT3;A2M;COL3A1;STMN1;THBS1;VEGFA;KCNN4;MYH9;ADM;FAP;THBD;LCP2;SOCS2;SAA1;FA2H;F13A1;CAV1;PLAT;C1QTNF1;IL6;HSPB1;MYL9;OXTR	geneontology_Biological_Process
333	GO:0072001	renal system development	http://amigo.geneontology.org/amigo/term/GO:0072001	239	28	14.79467718	1.892572555	0.00082258	0.017638741	59;650;1282;1634;2138;2302;3237;3675;3691;3913;3976;6382;6385;7042;7422;7477;8826;8829;9241;9510;10252;10409;10413;25937;25959;28514;30812;388585	SOX8;IQGAP1;DLL1;WWTR1;NOG;LIF;LAMB2;ITGA3;WNT7B;SDC4;HES5;BASP1;NRP1;EYA1;VEGFA;KANK2;TGFB2;BMP2;YAP1;ADAMTS1;ITGB4;SPRY1;SDC1;COL4A1;ACTA2;HOXD11;DCN;FOXJ1	geneontology_Biological_Process
334	GO:0002886	regulation of myeloid leukocyte mediated immunity	http://amigo.geneontology.org/amigo/term/GO:0002886	50	10	3.095120749	3.23089172	0.000827529	0.017677883	718;2213;2242;3162;3566;3598;3684;3689;4878;6812	FES;FCGR2B;IL4R;NPPA;STXBP1;ITGAM;ITGB2;C3;HMOX1;IL13RA2	geneontology_Biological_Process
335	GO:0032386	regulation of intracellular transport	http://amigo.geneontology.org/amigo/term/GO:0032386	348	37	21.54204041	1.717571748	0.000853141	0.018132403	302;347;1128;1137;1141;1263;1268;1410;2242;2316;3059;3162;3553;3566;3598;3684;3689;3745;4133;4478;4878;5138;5864;6672;6812;6853;6855;6857;8851;9024;9478;10675;10814;10815;30846;55612;112755	KCNB1;MSN;ANXA2;FLNA;PLK3;SP100;FES;CHRNA4;PDE2A;FERMT1;CHRNB2;CDK5R1;RAB3A;IL4R;CPLX1;BRSK2;EHD2;NPPA;CHRM1;MAP2;STXBP1;ITGAM;HCLS1;CPLX2;SYP;STX1B;ITGB2;SYN1;CSPG5;CABP1;HMOX1;CRYAB;CNR1;IL13RA2;SYT1;IL1B;APOD	geneontology_Biological_Process
336	GO:0051966	regulation of synaptic transmission, glutamatergic	http://amigo.geneontology.org/amigo/term/GO:0051966	59	11	3.652242484	3.011848213	0.000858414	0.018132403	1268;2898;5021;6812;6857;7143;9378;22943;23542;27092;50944	TNR;STXBP1;MAPK8IP2;GRIK2;NRXN1;SHANK1;OXTR;CNR1;CACNG4;SYT1;DKK1	geneontology_Biological_Process
337	GO:0051705	multi-organism behavior	http://amigo.geneontology.org/amigo/term/GO:0051705	59	11	3.652242484	3.011848213	0.000858414	0.018132403	1141;1271;2019;2571;2902;5021;9378;9379;23542;26047;50944	CHRNB2;CNTNAP2;CNTFR;MAPK8IP2;GRIN1;NRXN2;NRXN1;SHANK1;GAD1;EN1;OXTR	geneontology_Biological_Process
338	GO:0045785	positive regulation of cell adhesion	http://amigo.geneontology.org/amigo/term/GO:0045785	336	36	20.79921143	1.73083485	0.000868049	0.018267757	301;857;861;960;972;1295;2316;2335;3115;3381;3383;3485;3553;3566;3569;3675;3678;3718;3956;5590;5881;6281;6288;6347;6385;7042;7422;8764;8826;8829;10630;11117;55612;64332;78986;84034	PDPN;TNFRSF14;FLNA;DUSP26;RUNX1;ITGA5;ANXA1;IQGAP1;EMILIN1;IGFBP2;COL8A1;FERMT1;ITGA3;ICAM1;LGALS1;JAK3;FN1;CD44;IL4R;NFKBIZ;CCL2;SDC4;PRKCZ;EMILIN2;NRP1;CD74;VEGFA;RAC3;TGFB2;SAA1;CAV1;IBSP;IL6;S100A10;IL1B;HLA-DPB1	geneontology_Biological_Process
339	GO:0070206	protein trimerization	http://amigo.geneontology.org/amigo/term/GO:0070206	42	9	2.599901429	3.4616697	0.000887937	0.018431383	241;972;1277;1278;1291;1292;10346;11117;114897	EMILIN1;TRIM22;COL6A2;COL1A2;COL1A1;COL6A1;CD74;ALOX5AP;C1QTNF1	geneontology_Biological_Process
340	GO:0010718	positive regulation of epithelial to mesenchymal transition	http://amigo.geneontology.org/amigo/term/GO:0010718	42	9	2.599901429	3.4616697	0.000887937	0.018431383	650;1277;3553;4017;7042;10439;10630;25937;286204	PDPN;WWTR1;COL1A1;CRB2;LOXL2;TGFB2;BMP2;OLFM1;IL1B	geneontology_Biological_Process
341	GO:0043030	regulation of macrophage activation	http://amigo.geneontology.org/amigo/term/GO:0043030	42	9	2.599901429	3.4616697	0.000887937	0.018431383	972;2213;3566;3569;3684;3689;5322;7057;11326	FCGR2B;IL4R;PLA2G5;ITGAM;THBS1;CD74;ITGB2;VSIG4;IL6	geneontology_Biological_Process
342	GO:1903672	positive regulation of sprouting angiogenesis	http://amigo.geneontology.org/amigo/term/GO:1903672	34	8	2.104682109	3.801049082	0.000888848	0.018431383	301;3162;3678;6271;7422;8829;27286;28514	ITGA5;ANXA1;DLL1;SRPX2;NRP1;VEGFA;HMOX1;S100A1	geneontology_Biological_Process
343	GO:0070372	regulation of ERK1 and ERK2 cascade	http://amigo.geneontology.org/amigo/term/GO:0070372	264	30	16.34223756	1.835733932	0.000899733	0.018589012	650;728;960;972;1843;1848;2047;2050;2065;2335;2633;3383;3553;3976;4915;5320;5322;5590;6347;6364;6464;8829;10252;10457;11117;54550;57447;65268;78986;81848	DUSP26;EMILIN1;GBP1;EPHB1;LIF;C5AR1;NDRG2;ICAM1;FN1;CD44;SHC1;PLA2G5;CCL2;PLA2G2A;PRKCZ;GPNMB;NECAB2;NRP1;CD74;SPRY4;BMP2;SPRY1;DUSP6;EPHB4;CCL20;ERBB3;WNK2;NTRK2;DUSP1;IL1B	geneontology_Biological_Process
344	GO:0035637	multicellular organismal signaling	http://amigo.geneontology.org/amigo/term/GO:0035637	139	19	8.604435683	2.208163406	0.000903078	0.018590281	478;491;857;1482;2257;2316;2898;3751;3775;3781;4878;4915;6328;6543;7143;23704;26047;27092;55800	FLNA;ATP1A3;KCNE4;TNR;CNTNAP2;NPPA;GRIK2;KCNN2;FGF12;ATP2B2;SCN3B;KCND2;SCN3A;SLC8A2;NKX2-5;CAV1;KCNK1;NTRK2;CACNG4	geneontology_Biological_Process
345	GO:0071219	cellular response to molecule of bacterial origin	http://amigo.geneontology.org/amigo/term/GO:0071219	172	22	10.64721538	2.06626796	0.000919319	0.018856029	19;834;929;1051;2213;2921;3383;3553;3557;3569;3627;4057;5054;6347;7097;7128;7133;7431;7538;23641;57817;114769	VIM;SERPINE1;CASP1;ICAM1;FCGR2B;TLR2;CCL2;LTF;TNFAIP3;CD14;CEBPB;ZFP36;TNFRSF1B;CXCL10;CARD16;IL1RN;IL6;LDOC1;ABCA1;CXCL3;HAMP;IL1B	geneontology_Biological_Process
346	GO:0098662	inorganic cation transmembrane transport	http://amigo.geneontology.org/amigo/term/GO:0098662	463	46	28.66081814	1.604978608	0.000922712	0.018857298	302;478;491;534;610;857;1261;2257;2316;2902;2905;3077;3627;3745;3751;3761;3765;3766;3767;3775;3780;3781;3783;3785;4878;5138;6271;6328;6543;6588;6616;6769;6833;23704;27092;30818;30819;53822;53826;55240;55800;57030;57338;57817;65268;93589	KCNB1;STEAP3;ANXA2;FLNA;ATP6V1G2;JPH3;ATP1A3;KCNIP3;KCNIP2;PDE2A;KCNE4;KCNJ9;HFE;KCNJ11;NPPA;KCNJ10;FXYD6;CACNA2D4;KCNN2;STAC;FGF12;GRIN2C;HCN2;KCNN1;ATP2B2;SCN3B;KCNN4;KCND2;SCN3A;SLC8A2;GRIN1;CAV1;ABCC8;CXCL10;KCNK1;SNAP25;KCNJ4;CNGA3;SLC17A7;WNK2;KCNQ2;CACNG4;HAMP;FXYD7;S100A1;SLN	geneontology_Biological_Process
347	GO:0051591	response to cAMP	http://amigo.geneontology.org/amigo/term/GO:0051591	88	14	5.447412518	2.570027504	0.000949489	0.019265442	610;1261;1277;1843;2353;3488;3726;3939;4327;5138;5322;6382;7056;8061	PDE2A;PLA2G5;COL1A1;FOSL1;MMP19;LDHA;HCN2;THBD;SDC1;CNGA3;IGFBP5;JUNB;DUSP1;FOS	geneontology_Biological_Process
348	GO:0061387	regulation of extent of cell growth	http://amigo.geneontology.org/amigo/term/GO:0061387	88	14	5.447412518	2.570027504	0.000949489	0.019265442	1826;2258;2335;3897;4133;4137;6696;7143;7422;8829;8851;10439;51330;65078	TNFRSF12A;MAPT;TNR;CDK5R1;RTN4R;FN1;MAP2;FGF13;DSCAM;NRP1;VEGFA;SPP1;OLFM1;L1CAM	geneontology_Biological_Process
349	GO:0051402	neuron apoptotic process	http://amigo.geneontology.org/amigo/term/GO:0051402	195	24	12.07097092	1.988241058	0.000954287	0.019293635	429;728;1051;1271;2019;2065;2562;2898;2902;3162;3745;4192;4915;6347;6620;6648;6812;7042;8829;8851;23017;23529;116986;128434	KCNB1;CLCF1;CDK5R1;C5AR1;GABRB3;MDK;ASCL1;CNTFR;CCL2;FAIM2;STXBP1;SOD2;GRIK2;NRP1;CEBPB;TGFB2;SNCB;GRIN1;HMOX1;AGAP2;EN1;ERBB3;NTRK2;VSTM2L	geneontology_Biological_Process
350	GO:0002250	adaptive immune response	http://amigo.geneontology.org/amigo/term/GO:0002250	314	34	19.4373583	1.749208893	0.000996674	0.020078895	214;301;602;710;712;713;715;716;717;718;972;1075;1191;1520;2213;2302;3077;3383;3426;3553;3554;3566;3569;3598;3659;3665;3718;3903;5590;7128;7133;23529;51279;64332	C1RL;C1R;C1S;BCL3;ANXA1;CLCF1;CFI;ICAM1;FCGR2B;JAK3;IL4R;SERPING1;HFE;ALCAM;CTSC;LAIR1;NFKBIZ;IRF7;TNFAIP3;C2;IRF1;PRKCZ;CD74;C3;TNFRSF1B;IL1R1;C1QB;C1QA;IL6;CTSS;CLU;IL13RA2;FOXJ1;IL1B	geneontology_Biological_Process
351	GO:0150077	regulation of neuroinflammatory response	http://amigo.geneontology.org/amigo/term/GO:0150077	20	6	1.2380483	4.84633758	0.001006701	0.02020899	3553;3569;3684;3689;4318;7133	ITGAM;ITGB2;MMP9;TNFRSF1B;IL6;IL1B	geneontology_Biological_Process
352	GO:0061326	renal tubule development	http://amigo.geneontology.org/amigo/term/GO:0061326	79	13	4.890290784	2.65832863	0.001034849	0.020700644	650;1282;2138;3237;3976;7422;7477;9241;10413;25937;28514;30812;388585	SOX8;DLL1;WWTR1;NOG;LIF;WNT7B;HES5;EYA1;VEGFA;BMP2;YAP1;COL4A1;HOXD11	geneontology_Biological_Process
353	GO:0051250	negative regulation of lymphocyte activation	http://amigo.geneontology.org/amigo/term/GO:0051250	109	16	6.747363233	2.371296675	0.001043118	0.020792575	301;861;972;1051;2213;2302;3077;3566;3659;3718;3958;6385;7128;8764;10457;11326	TNFRSF14;LGALS3;RUNX1;ANXA1;FCGR2B;JAK3;IL4R;HFE;TNFAIP3;SDC4;IRF1;GPNMB;CD74;CEBPB;VSIG4;FOXJ1	geneontology_Biological_Process
354	GO:0001523	retinoid metabolic process	http://amigo.geneontology.org/amigo/term/GO:0001523	43	9	2.661803844	3.381165753	0.001062465	0.021030126	344;1545;1645;3339;5947;6382;6383;6385;8644	RBP1;SDC4;SDC2;HSPG2;AKR1C1;AKR1C3;SDC1;CYP1B1;APOC2	geneontology_Biological_Process
355	GO:0048662	negative regulation of smooth muscle cell proliferation	http://amigo.geneontology.org/amigo/term/GO:0048662	43	9	2.661803844	3.381165753	0.001062465	0.021030126	347;1026;3162;3486;3488;6648;7128;7434;57447	VIPR2;NDRG2;IGFBP3;TNFAIP3;SOD2;CDKN1A;HMOX1;IGFBP5;APOD	geneontology_Biological_Process
356	GO:0097479	synaptic vesicle localization	http://amigo.geneontology.org/amigo/term/GO:0097479	141	19	8.728240513	2.176841939	0.001075586	0.02121565	1137;1141;1268;3798;3800;4133;5864;6616;6812;6853;6854;6855;6857;9024;10675;10814;10815;26052;112755	CHRNA4;CHRNB2;RAB3A;DNM3;CPLX1;BRSK2;MAP2;STXBP1;CPLX2;SYP;STX1B;KIF5C;SYN1;KIF5A;CSPG5;SNAP25;SYN2;CNR1;SYT1	geneontology_Biological_Process
357	GO:0050807	regulation of synapse organization	http://amigo.geneontology.org/amigo/term/GO:0050807	163	21	10.09009364	2.081249267	0.001085177	0.021292141	1141;2047;2213;2902;3556;4776;4915;5021;6585;7097;8321;8851;9378;22943;26037;26052;27286;64101;79012;83992;84628	LRRC4;EPHB1;SRPX2;CHRNB2;CDK5R1;SIPA1L1;FCGR2B;DNM3;CTTNBP2;TLR2;NTNG2;SLIT1;FZD1;IL1RAP;GRIN1;NRXN1;NFATC4;CAMKV;OXTR;NTRK2;DKK1	geneontology_Biological_Process
358	GO:0061900	glial cell activation	http://amigo.geneontology.org/amigo/term/GO:0061900	35	8	2.166584524	3.69244768	0.001090747	0.021292141	1191;3569;3684;3689;4137;7097;10135;25825	MAPT;NAMPT;TLR2;BACE2;ITGAM;ITGB2;IL6;CLU	geneontology_Biological_Process
359	GO:1905517	macrophage migration	http://amigo.geneontology.org/amigo/term/GO:1905517	35	8	2.166584524	3.69244768	0.001090747	0.021292141	728;2660;3958;4323;6288;6347;7057;11117	LGALS3;EMILIN1;MMP14;C5AR1;CCL2;MSTN;THBS1;SAA1	geneontology_Biological_Process
360	GO:0034109	homotypic cell-cell adhesion	http://amigo.geneontology.org/amigo/term/GO:0034109	70	12	4.333169049	2.76933576	0.001104799	0.021492322	87;1192;2316;3315;3956;4627;6812;10398;10627;10630;83706;114897	PDPN;CLIC1;FLNA;ACTN1;LGALS1;STXBP1;MYL12A;FERMT3;MYH9;C1QTNF1;HSPB1;MYL9	geneontology_Biological_Process
361	GO:0006882	cellular zinc ion homeostasis	http://amigo.geneontology.org/amigo/term/GO:0006882	14	5	0.86663381	5.7694495	0.001120301	0.02157151	4489;4496;4502;6279;6280	S100A9;S100A8;MT1A;MT2A;MT1H	geneontology_Biological_Process
362	GO:0055069	zinc ion homeostasis	http://amigo.geneontology.org/amigo/term/GO:0055069	14	5	0.86663381	5.7694495	0.001120301	0.02157151	4489;4496;4502;6279;6280	S100A9;S100A8;MT1A;MT2A;MT1H	geneontology_Biological_Process
363	GO:0071625	vocalization behavior	http://amigo.geneontology.org/amigo/term/GO:0071625	14	5	0.86663381	5.7694495	0.001120301	0.02157151	9378;9379;26047;27286;50944	SRPX2;CNTNAP2;NRXN2;NRXN1;SHANK1	geneontology_Biological_Process
364	GO:0070371	ERK1 and ERK2 cascade	http://amigo.geneontology.org/amigo/term/GO:0070371	280	31	17.3326762	1.788529345	0.001145076	0.021973808	650;728;960;972;1843;1848;2047;2050;2065;2335;2633;3383;3553;3976;4915;5021;5320;5322;5590;6347;6364;6464;8829;10252;10457;11117;54550;57447;65268;78986;81848	DUSP26;EMILIN1;GBP1;EPHB1;LIF;C5AR1;NDRG2;ICAM1;FN1;CD44;SHC1;PLA2G5;CCL2;PLA2G2A;PRKCZ;GPNMB;NECAB2;NRP1;CD74;SPRY4;BMP2;SPRY1;DUSP6;EPHB4;CCL20;ERBB3;OXTR;WNK2;NTRK2;DUSP1;IL1B	geneontology_Biological_Process
365	GO:1904950	negative regulation of establishment of protein localization	http://amigo.geneontology.org/amigo/term/GO:1904950	142	19	8.790142928	2.161512066	0.001171915	0.022412875	301;347;1113;2213;2335;2633;3553;3745;3767;4137;5138;5552;6672;6833;7128;7447;9478;55612;114769	KCNB1;SP100;ANXA1;GBP1;MAPT;PDE2A;FERMT1;FCGR2B;FN1;KCNJ11;CHGA;TNFAIP3;CABP1;ABCC8;CARD16;SRGN;IL1B;APOD;VSNL1	geneontology_Biological_Process
366	GO:0050769	positive regulation of neurogenesis	http://amigo.geneontology.org/amigo/term/GO:0050769	367	38	22.7181863	1.672668738	0.001197988	0.022834375	429;650;1268;1272;1482;1826;2242;2316;2335;3553;3569;3675;3897;3976;4137;4915;6280;6457;6663;6857;7097;7422;7852;8321;8826;8829;8835;9362;10215;11075;22943;23129;23529;29993;30812;50944;51330;55906	FLNA;FES;TNFRSF12A;SOX8;CLCF1;IQGAP1;MAPT;LIF;OLIG2;ITGA3;FN1;ZC4H2;ASCL1;CNTN1;PLXND1;TLR2;FZD1;DSCAM;SH3GL3;NRP1;VEGFA;CXCR4;BMP2;SOCS2;NKX2-5;S100A9;SHANK1;PACSIN1;IL6;CNR1;STMN2;NTRK2;SYT1;IL1B;CPNE6;L1CAM;DKK1;SOX10	geneontology_Biological_Process
367	GO:0099003	vesicle-mediated transport in synapse	http://amigo.geneontology.org/amigo/term/GO:0099003	176	22	10.89482504	2.019307325	0.001248825	0.0235685	1137;1141;1268;3798;3800;4133;5864;6456;6616;6620;6812;6853;6855;6857;10675;10814;10815;26052;29993;50632;57030;112755	SH3GL2;CHRNA4;CHRNB2;RAB3A;DNM3;CPLX1;MAP2;STXBP1;CPLX2;SYP;STX1B;KIF5C;SNCB;SYN1;KIF5A;CSPG5;SNAP25;PACSIN1;SLC17A7;CNR1;CALY;SYT1	geneontology_Biological_Process
368	GO:0050730	regulation of peptidyl-tyrosine phosphorylation	http://amigo.geneontology.org/amigo/term/GO:0050730	222	26	13.74233613	1.89196362	0.00125184	0.0235685	857;885;960;972;1272;2065;3059;3383;3569;3678;3689;3976;4915;5008;5590;6464;7132;7422;8764;8826;8829;9021;9961;10188;23529;388585	TNFRSF1A;TNFRSF14;ITGA5;CLCF1;IQGAP1;SOCS3;LIF;ICAM1;CD44;SHC1;CNTN1;MVP;HES5;HCLS1;PRKCZ;NRP1;CD74;TNK2;VEGFA;ITGB2;CCK;CAV1;OSM;IL6;ERBB3;NTRK2	geneontology_Biological_Process
369	GO:0010717	regulation of epithelial to mesenchymal transition	http://amigo.geneontology.org/amigo/term/GO:0010717	71	12	4.395071464	2.730331031	0.001256439	0.0235685	650;1277;3553;4017;7042;9241;10439;10630;23122;25937;114990;286204	PDPN;WWTR1;NOG;VASN;COL1A1;CRB2;CLASP2;LOXL2;TGFB2;BMP2;OLFM1;IL1B	geneontology_Biological_Process
370	GO:2000300	regulation of synaptic vesicle exocytosis	http://amigo.geneontology.org/amigo/term/GO:2000300	71	12	4.395071464	2.730331031	0.001256439	0.0235685	1137;1141;1268;5864;6812;6853;6855;6857;10675;10814;10815;112755	CHRNA4;CHRNB2;RAB3A;CPLX1;STXBP1;CPLX2;SYP;STX1B;SYN1;CSPG5;CNR1;SYT1	geneontology_Biological_Process
371	GO:0071222	cellular response to lipopolysaccharide	http://amigo.geneontology.org/amigo/term/GO:0071222	165	21	10.21389847	2.056022003	0.001269647	0.0235685	19;834;929;1051;2921;3383;3553;3557;3569;3627;4057;5054;6347;7097;7128;7133;7431;7538;23641;57817;114769	VIM;SERPINE1;CASP1;ICAM1;TLR2;CCL2;LTF;TNFAIP3;CD14;CEBPB;ZFP36;TNFRSF1B;CXCL10;CARD16;IL1RN;IL6;LDOC1;ABCA1;CXCL3;HAMP;IL1B	geneontology_Biological_Process
372	GO:1903053	regulation of extracellular matrix organization	http://amigo.geneontology.org/amigo/term/GO:1903053	28	7	1.73326762	4.03861465	0.00126981	0.0235685	165;2191;7132;7133;10630;11117;23122	PDPN;TNFRSF1A;AEBP1;EMILIN1;CLASP2;FAP;TNFRSF1B	geneontology_Biological_Process
373	GO:0001774	microglial cell activation	http://amigo.geneontology.org/amigo/term/GO:0001774	28	7	1.73326762	4.03861465	0.00126981	0.0235685	1191;3569;3684;3689;4137;7097;10135	MAPT;NAMPT;TLR2;ITGAM;ITGB2;IL6;CLU	geneontology_Biological_Process
374	GO:0002269	leukocyte activation involved in inflammatory response	http://amigo.geneontology.org/amigo/term/GO:0002269	28	7	1.73326762	4.03861465	0.00126981	0.0235685	1191;3569;3684;3689;4137;7097;10135	MAPT;NAMPT;TLR2;ITGAM;ITGB2;IL6;CLU	geneontology_Biological_Process
375	GO:0033003	regulation of mast cell activation	http://amigo.geneontology.org/amigo/term/GO:0033003	36	8	2.228486939	3.589879689	0.001327645	0.024503328	1268;2242;3162;3566;3598;4878;5359;6812	FES;IL4R;NPPA;STXBP1;PLSCR1;HMOX1;CNR1;IL13RA2	geneontology_Biological_Process
376	GO:0017158	regulation of calcium ion-dependent exocytosis	http://amigo.geneontology.org/amigo/term/GO:0017158	91	14	5.633119763	2.485301323	0.001328833	0.024503328	1137;1141;1268;3745;5864;6812;6853;6855;6857;8941;10675;10814;10815;112755	KCNB1;CHRNA4;CHRNB2;RAB3A;CPLX1;STXBP1;CPLX2;SYP;STX1B;CDK5R2;SYN1;CSPG5;CNR1;SYT1	geneontology_Biological_Process
377	GO:0072170	metanephric tubule development	http://amigo.geneontology.org/amigo/term/GO:0072170	21	6	1.299950715	4.6155596	0.001336469	0.02456412	3976;7477;10413;25937;30812;388585	SOX8;WWTR1;LIF;WNT7B;HES5;YAP1	geneontology_Biological_Process
378	GO:1990778	protein localization to cell periphery	http://amigo.geneontology.org/amigo/term/GO:1990778	247	28	15.2898965	1.831274659	0.001367955	0.024933636	302;857;2258;2316;2633;2902;2905;3675;3745;3767;3958;4323;5590;5864;6281;6616;6769;6812;7132;10815;23122;29993;30818;30846;55800;83871;112755;115827	RAB34;KCNB1;TNFRSF1A;ANXA2;FLNA;LGALS3;GBP1;KCNIP3;MMP14;ITGA3;RAB3A;RAB3C;CPLX1;KCNJ11;EHD2;STXBP1;FGF13;PRKCZ;STAC;GRIN2C;SCN3B;CLASP2;STX1B;GRIN1;CAV1;SNAP25;PACSIN1;S100A10	geneontology_Biological_Process
379	GO:0001505	regulation of neurotransmitter levels	http://amigo.geneontology.org/amigo/term/GO:0001505	271	30	16.77555446	1.78831645	0.001369786	0.024933636	857;1137;1141;1191;1268;1545;2571;3383;3553;3689;3766;5806;5864;6511;6616;6623;6812;6853;6854;6855;6857;7097;9378;9379;10675;10814;10815;11255;57030;112755	CHRNA4;SLC1A6;CHRNB2;ICAM1;RAB3A;CPLX1;TLR2;PTX3;HRH3;STXBP1;KCNJ10;CPLX2;SYP;STX1B;ITGB2;SYN1;NRXN2;NRXN1;CSPG5;CAV1;GAD1;SNAP25;SYN2;SNCG;CLU;CYP1B1;SLC17A7;CNR1;SYT1;IL1B	geneontology_Biological_Process
380	GO:0001655	urogenital system development	http://amigo.geneontology.org/amigo/term/GO:0001655	271	30	16.77555446	1.78831645	0.001369786	0.024933636	59;301;650;1282;1634;2138;2302;3237;3371;3675;3691;3913;3976;6382;6385;7042;7422;7477;8826;8829;9241;9510;10252;10409;10413;25937;25959;28514;30812;388585	ANXA1;SOX8;IQGAP1;DLL1;WWTR1;NOG;LIF;LAMB2;ITGA3;WNT7B;TNC;SDC4;HES5;BASP1;NRP1;EYA1;VEGFA;KANK2;TGFB2;BMP2;YAP1;ADAMTS1;ITGB4;SPRY1;SDC1;COL4A1;ACTA2;HOXD11;DCN;FOXJ1	geneontology_Biological_Process
381	GO:0009636	response to toxic substance	http://amigo.geneontology.org/amigo/term/GO:0009636	408	41	25.25618531	1.623364712	0.001391864	0.025254304	241;301;929;1026;1137;1141;1268;1277;1410;1536;1545;1843;2353;2660;2775;2902;3162;3240;3371;3383;3569;3767;3775;3939;4155;4489;4496;4502;5021;6279;6280;6382;6529;6648;7097;7128;8061;10276;10516;57817;84152	ANXA1;CHRNA4;CHRNB2;ICAM1;NET1;TNC;KCNJ11;TLR2;COL1A1;FOSL1;TNFAIP3;GNAO1;SOD2;LDHA;CD14;MSTN;CDKN1A;GRIN1;HP;SDC1;ALOX5AP;FBLN5;S100A9;HMOX1;CRYAB;CYBB;S100A8;KCNK1;IL6;SLC6A1;CYP1B1;OXTR;CNR1;DUSP1;HAMP;MT1A;MT2A;PPP1R1B;FOS;MT1H;MBP	geneontology_Biological_Process
382	GO:0045665	negative regulation of neuron differentiation	http://amigo.geneontology.org/amigo/term/GO:0045665	178	22	11.01862987	1.996618478	0.001448532	0.026198526	429;1400;2258;3956;4133;4776;4974;6658;6696;7143;7431;8829;8851;10215;11075;26052;28514;30812;65078;84894;112755;388585	VIM;LINGO1;SOX8;DLL1;TNR;OMG;CDK5R1;OLIG2;LGALS1;RTN4R;DNM3;ASCL1;MAP2;FGF13;HES5;NRP1;STX1B;SPP1;CRMP1;SOX3;NFATC4;STMN2	geneontology_Biological_Process
383	GO:0001558	regulation of cell growth	http://amigo.geneontology.org/amigo/term/GO:0001558	321	34	19.87067521	1.711064151	0.001457187	0.026240308	1026;1410;1826;2258;2335;2786;3485;3486;3488;3489;3897;4133;4137;4323;4878;6279;6280;6696;6857;7042;7143;7422;8829;8835;8851;9362;10276;10439;10516;11082;26153;51330;57817;65078	TNFRSF12A;MAPT;IGFBP2;MMP14;TNR;CDK5R1;IGFBP3;RTN4R;FN1;NET1;NPPA;MAP2;FGF13;GNG4;DSCAM;NRP1;VEGFA;CDKN1A;SPP1;TGFB2;KIF26A;SOCS2;FBLN5;S100A9;CRYAB;S100A8;IGFBP5;OLFM1;ESM1;HAMP;SYT1;IGFBP6;CPNE6;L1CAM	geneontology_Biological_Process
384	GO:0046683	response to organophosphorus	http://amigo.geneontology.org/amigo/term/GO:0046683	123	17	7.613997043	2.23273005	0.001460113	0.026240308	610;1261;1277;1645;1843;2353;3488;3553;3726;3767;3939;4327;5138;5322;6382;7056;8061	PDE2A;KCNJ11;PLA2G5;COL1A1;FOSL1;MMP19;LDHA;HCN2;AKR1C1;THBD;SDC1;CNGA3;IGFBP5;JUNB;DUSP1;IL1B;FOS	geneontology_Biological_Process
385	GO:0021953	central nervous system neuron differentiation	http://amigo.geneontology.org/amigo/term/GO:0021953	134	18	8.294923608	2.170001901	0.001494015	0.026764609	429;1141;2047;3236;4133;4137;4852;4915;5881;6585;8321;8829;10215;22943;23017;51286;55906;388585	EPHB1;MAPT;CHRNB2;OLIG2;ZC4H2;ASCL1;FAIM2;SLIT1;MAP2;FZD1;HES5;NRP1;RAC3;HOXD10;CEND1;NTRK2;NPY;DKK1	geneontology_Biological_Process
386	GO:0006820	anion transport	http://amigo.geneontology.org/amigo/term/GO:0006820	322	34	19.93257762	1.705750287	0.001536178	0.027433129	19;123;301;344;768;771;885;1051;1192;1645;2556;2562;2563;2566;3553;3766;3783;4915;5320;5322;5864;6511;6515;6529;6579;6812;6857;7057;8542;8714;9123;10630;11255;57030	ABCC3;PDPN;CLIC1;ANXA1;SLC1A6;SLC16A3;GABRB3;GABRA3;RAB3A;PLA2G5;SLCO1A2;HRH3;PLIN2;STXBP1;KCNJ10;PLA2G2A;THBS1;CA12;APOL1;CEBPB;KCNN4;AKR1C1;GABRG2;GABRD;CCK;SLC2A3;SLC6A1;CA9;SLC17A7;ABCA1;NTRK2;SYT1;IL1B;APOC2	geneontology_Biological_Process
387	GO:0050830	defense response to Gram-positive bacterium	http://amigo.geneontology.org/amigo/term/GO:0050830	54	10	3.342730409	2.991566407	0.001542055	0.027451486	728;1113;3569;4069;5320;6036;7097;8764;8970;85236	TNFRSF14;C5AR1;TLR2;CHGA;PLA2G2A;LYZ;RNASE2;IL6;HIST1H2BK;HIST1H2BJ	geneontology_Biological_Process
388	GO:0045071	negative regulation of viral genome replication	http://amigo.geneontology.org/amigo/term/GO:0045071	37	8	2.290389354	3.492855913	0.001603688	0.02845918	4057;5359;6590;10410;27350;60489;84875;200316	APOBEC3G;APOBEC3F;PARP10;APOBEC3C;LTF;PLSCR1;IFITM3;SLPI	geneontology_Biological_Process
389	GO:0007411	axon guidance	http://amigo.geneontology.org/amigo/term/GO:0007411	226	26	13.98994579	1.858477538	0.001621255	0.028681021	214;1400;1826;1943;2047;2887;3798;3800;3897;3913;4684;6464;6585;6712;7143;7422;7852;8829;8851;9241;9378;23129;57453;90249;128434;494470	DSCAML1;UNC5A;EPHB1;NOG;TNR;CDK5R1;LAMB2;RNF165;SHC1;ALCAM;PLXND1;SPTBN2;SLIT1;EFNA2;DSCAM;NRP1;NCAM1;VEGFA;CXCR4;CRMP1;GRB10;KIF5C;KIF5A;NRXN1;VSTM2L;L1CAM	geneontology_Biological_Process
390	GO:0030168	platelet activation	http://amigo.geneontology.org/amigo/term/GO:0030168	146	19	9.037752587	2.102292557	0.001634339	0.028822411	87;1192;1277;1278;1281;2316;3315;3569;3937;4627;5359;6288;6812;7056;10398;10627;10630;83706;114897	PDPN;CLIC1;FLNA;ACTN1;COL1A2;COL1A1;STXBP1;MYL12A;PLSCR1;FERMT3;COL3A1;MYH9;THBD;LCP2;SAA1;C1QTNF1;IL6;HSPB1;MYL9	geneontology_Biological_Process
391	GO:0090287	regulation of cellular response to growth factor stimulus	http://amigo.geneontology.org/amigo/term/GO:0090287	203	24	12.56619024	1.909886731	0.001668926	0.029340961	857;1634;2887;3553;3675;3678;4052;5046;7057;7422;8321;8936;9241;10252;11117;22943;26509;28514;55612;81848;114990;286204;388585;494470	ITGA5;DLL1;EMILIN1;NOG;FERMT1;WASF1;RNF165;VASN;ITGA3;MYOF;FZD1;HES5;THBS1;CRB2;SPRY4;VEGFA;LTBP1;GRB10;SPRY1;CAV1;DCN;PCSK6;IL1B;DKK1	geneontology_Biological_Process
392	GO:0002791	regulation of peptide secretion	http://amigo.geneontology.org/amigo/term/GO:0002791	374	38	23.1515032	1.641362104	0.001689911	0.029617913	111;301;834;929;965;972;1113;1268;2213;2335;2633;3077;3553;3556;3566;3569;3745;3767;3783;4155;5008;5552;5590;6279;6288;6616;6833;7042;7097;7128;7133;7447;8764;9024;11069;23601;55612;114769	KCNB1;TNFRSF14;ANXA1;GBP1;CLEC5A;FERMT1;CASP1;FCGR2B;FN1;IL4R;HFE;KCNJ11;TLR2;BRSK2;ADCY5;CD58;CHGA;TNFAIP3;PRKCZ;CD14;CD74;KCNN4;IL1RAP;TGFB2;RAPGEF4;TNFRSF1B;SAA1;ABCC8;S100A8;SNAP25;CARD16;OSM;IL6;CNR1;SRGN;IL1B;VSNL1;MBP	geneontology_Biological_Process
393	GO:0001822	kidney development	http://amigo.geneontology.org/amigo/term/GO:0001822	227	26	14.0518482	1.850290412	0.001727065	0.030077459	59;650;1634;2138;2302;3237;3675;3913;3976;6382;6385;7042;7422;7477;8826;8829;9241;9510;10252;10409;10413;25937;25959;28514;30812;388585	SOX8;IQGAP1;DLL1;WWTR1;NOG;LIF;LAMB2;ITGA3;WNT7B;SDC4;HES5;BASP1;NRP1;EYA1;VEGFA;KANK2;TGFB2;BMP2;YAP1;ADAMTS1;SPRY1;SDC1;ACTA2;HOXD11;DCN;FOXJ1	geneontology_Biological_Process
394	GO:0001666	response to hypoxia	http://amigo.geneontology.org/amigo/term/GO:0001666	263	29	16.28033514	1.781290112	0.00173701	0.030077459	133;650;768;857;1137;1141;1263;1410;1536;3162;3383;3751;3939;4000;4017;4323;4878;5327;5328;5352;7042;7057;7097;7422;7852;9124;10397;114769;114990	PLK3;CHRNA4;PLAU;MMP14;LMNA;CHRNB2;VASN;ICAM1;TLR2;NPPA;LDHA;THBS1;VEGFA;CXCR4;KCND2;LOXL2;TGFB2;BMP2;ADM;PLOD2;CAV1;HMOX1;PLAT;CRYAB;CYBB;CARD16;NDRG1;PDLIM1;CA9	geneontology_Biological_Process
395	GO:0006692	prostanoid metabolic process	http://amigo.geneontology.org/amigo/term/GO:0006692	22	6	1.36185313	4.405761436	0.001742697	0.030077459	301;873;972;2171;7132;8644	TNFRSF1A;ANXA1;FABP5;CD74;AKR1C3;CBR1	geneontology_Biological_Process
396	GO:0006693	prostaglandin metabolic process	http://amigo.geneontology.org/amigo/term/GO:0006693	22	6	1.36185313	4.405761436	0.001742697	0.030077459	301;873;972;2171;7132;8644	TNFRSF1A;ANXA1;FABP5;CD74;AKR1C3;CBR1	geneontology_Biological_Process
397	GO:0008045	motor neuron axon guidance	http://amigo.geneontology.org/amigo/term/GO:0008045	22	6	1.36185313	4.405761436	0.001742697	0.030077459	214;3800;6585;8829;9241;494470	NOG;RNF165;ALCAM;SLIT1;NRP1;KIF5C	geneontology_Biological_Process
398	GO:0050829	defense response to Gram-negative bacterium	http://amigo.geneontology.org/amigo/term/GO:0050829	46	9	2.847511089	3.160654943	0.001758335	0.030255116	1113;3569;4057;4069;5054;6036;8764;8970;85236	TNFRSF14;SERPINE1;LTF;CHGA;LYZ;RNASE2;IL6;HIST1H2BK;HIST1H2BJ	geneontology_Biological_Process
399	GO:0048598	embryonic morphogenesis	http://amigo.geneontology.org/amigo/term/GO:0048598	427	42	26.4323312	1.588963141	0.001845584	0.031596213	133;1284;1289;1290;1291;1295;1482;2019;2138;2202;2335;3212;3213;3236;3557;3675;3678;3679;3689;3691;3693;3912;4155;4237;4318;4323;6385;7042;7477;8321;8324;9021;9241;10083;10413;22943;23122;28514;30812;57453;286204;388585	DSCAML1;FZD7;ITGA5;SOX8;SOCS3;DLL1;NOG;LAMB1;COL8A1;MMP14;ITGA3;COL5A2;FN1;WNT7B;COL5A1;HOXB3;EFEMP1;COL6A1;FZD1;SDC4;HES5;ITGA7;ITGB5;HOXB2;CRB2;CLASP2;EYA1;ITGB2;TGFB2;MMP9;ADM;YAP1;ITGB4;USH1C;NKX2-5;COL4A2;HOXD10;IL1RN;EN1;MFAP2;DKK1;MBP	geneontology_Biological_Process
400	GO:0031532	actin cytoskeleton reorganization	http://amigo.geneontology.org/amigo/term/GO:0031532	84	13	5.199802859	2.500094783	0.001847438	0.031596213	301;2242;2316;3059;4627;5881;6464;8572;8829;9024;10278;26037;64098	PDLIM4;FLNA;FES;ANXA1;SIPA1L1;SHC1;PARVG;BRSK2;EFS;HCLS1;NRP1;RAC3;MYH9	geneontology_Biological_Process
401	GO:0045807	positive regulation of endocytosis	http://amigo.geneontology.org/amigo/term/GO:0045807	126	17	7.799704288	2.179569811	0.001905047	0.032411712	302;717;718;929;977;1191;2213;3077;3553;3684;5054;5806;6347;7422;9026;28514;50632	CD151;ANXA2;SERPINE1;DLL1;FCGR2B;HFE;PTX3;CCL2;C2;ITGAM;CD14;VEGFA;HIP1R;C3;CLU;CALY;IL1B	geneontology_Biological_Process
402	GO:0034329	cell junction assembly	http://amigo.geneontology.org/amigo/term/GO:0034329	205	24	12.68999507	1.89125369	0.001906571	0.032411712	87;347;857;861;977;1008;2316;2318;2335;2706;3678;3691;3915;4323;6281;6385;7057;7205;7422;8826;8829;23122;50855;54751	CD151;FLNA;TRIP6;RUNX1;ITGA5;IQGAP1;FLNC;MMP14;ACTN1;FN1;LAMC1;CDH10;SDC4;THBS1;NRP1;PARD6A;CLASP2;VEGFA;GJB2;ITGB4;FBLIM1;CAV1;S100A10;APOD	geneontology_Biological_Process
403	GO:0015850	organic hydroxy compound transport	http://amigo.geneontology.org/amigo/term/GO:0015850	182	22	11.26623953	1.952736754	0.001930935	0.032727613	19;302;344;857;1113;1137;1141;1191;1268;1645;3745;4481;5021;6579;6623;6696;6857;8714;9123;11255;26031;114897	ABCC3;KCNB1;ANXA2;OSBPL3;CHRNA4;SLC16A3;CHRNB2;MSR1;SLCO1A2;HRH3;CHGA;SPP1;AKR1C1;CAV1;C1QTNF1;SNCG;CLU;OXTR;CNR1;ABCA1;SYT1;APOC2	geneontology_Biological_Process
404	GO:0050731	positive regulation of peptidyl-tyrosine phosphorylation	http://amigo.geneontology.org/amigo/term/GO:0050731	171	21	10.58531296	1.983880881	0.001992308	0.033667039	885;960;972;1272;2065;3059;3383;3569;3678;3976;4915;5008;7132;7422;8764;8826;8829;9021;10188;23529;388585	TNFRSF1A;TNFRSF14;ITGA5;CLCF1;IQGAP1;SOCS3;LIF;ICAM1;CD44;CNTN1;HES5;HCLS1;NRP1;CD74;TNK2;VEGFA;CCK;OSM;IL6;ERBB3;NTRK2	geneontology_Biological_Process
405	GO:0022037	metencephalon development	http://amigo.geneontology.org/amigo/term/GO:0022037	95	14	5.880729423	2.380657057	0.002024555	0.034110139	429;1152;1272;2019;2213;2902;4192;6712;8851;8941;23017;28514;51286;124925	DLL1;CDK5R1;FCGR2B;MDK;ASCL1;CNTN1;FAIM2;SPTBN2;CDK5R2;GRIN1;CKB;EN1;CEND1;SEZ6	geneontology_Biological_Process
406	GO:0034446	substrate adhesion-dependent cell spreading	http://amigo.geneontology.org/amigo/term/GO:0034446	75	12	4.642681124	2.584713376	0.002045533	0.034275355	2316;2335;2633;3912;3915;5881;6281;8324;8829;10630;64098;83706	PDPN;FLNA;FZD7;GBP1;LAMB1;FN1;PARVG;LAMC1;FERMT3;NRP1;RAC3;S100A10	geneontology_Biological_Process
407	GO:0006835	dicarboxylic acid transport	http://amigo.geneontology.org/amigo/term/GO:0006835	56	10	3.466535239	2.88472475	0.002052525	0.034275355	885;3766;4915;5864;6511;6812;6857;10630;11255;57030	PDPN;SLC1A6;RAB3A;HRH3;STXBP1;KCNJ10;CCK;SLC17A7;NTRK2;SYT1	geneontology_Biological_Process
408	GO:1903510	mucopolysaccharide metabolic process	http://amigo.geneontology.org/amigo/term/GO:1903510	56	10	3.466535239	2.88472475	0.002052525	0.034275355	633;960;1463;1634;2331;3553;4060;10675;50859;63827	FMOD;CD44;CSPG5;BCAN;LUM;BGN;DCN;IL1B;SPOCK3;NCAN	geneontology_Biological_Process
409	GO:0048259	regulation of receptor-mediated endocytosis	http://amigo.geneontology.org/amigo/term/GO:0048259	85	13	5.261705274	2.470681903	0.002060804	0.034312387	302;344;1191;3077;5054;6456;6457;7422;9026;9892;10188;22943;54550	ANXA2;SNAP91;SERPINE1;SH3GL2;HFE;SH3GL3;NECAB2;TNK2;VEGFA;HIP1R;CLU;APOC2;DKK1	geneontology_Biological_Process
410	GO:0050806	positive regulation of synaptic transmission	http://amigo.geneontology.org/amigo/term/GO:0050806	138	18	8.542533268	2.107103295	0.002088651	0.034674049	1141;1268;2898;2902;2905;4900;4915;5021;5590;6543;6616;6812;6857;7143;9378;27092;50944;112755	TNR;CHRNB2;STXBP1;GRIK2;PRKCZ;GRIN2C;STX1B;SLC8A2;GRIN1;NRXN1;SHANK1;SNAP25;OXTR;CNR1;NTRK2;CACNG4;SYT1;NRGN	geneontology_Biological_Process
411	GO:0002694	regulation of leukocyte activation	http://amigo.geneontology.org/amigo/term/GO:0002694	405	40	25.07047807	1.595502084	0.002180982	0.036100991	301;857;861;972;1051;1141;1268;2213;2242;2302;3077;3115;3162;3485;3553;3566;3569;3598;3659;3684;3689;3718;3956;3958;4323;4878;5322;5359;5590;6347;6385;6812;7057;7128;7133;8764;10457;11326;23529;64332	TNFRSF14;LGALS3;RUNX1;FES;ANXA1;CLCF1;IGFBP2;MMP14;CHRNB2;LGALS1;FCGR2B;JAK3;IL4R;HFE;PLA2G5;NFKBIZ;NPPA;CCL2;STXBP1;TNFAIP3;ITGAM;SDC4;IRF1;PLSCR1;PRKCZ;GPNMB;THBS1;CD74;CEBPB;ITGB2;TNFRSF1B;VSIG4;CAV1;HMOX1;IL6;CNR1;IL13RA2;FOXJ1;IL1B;HLA-DPB1	geneontology_Biological_Process
412	GO:0046697	decidualization	http://amigo.geneontology.org/amigo/term/GO:0046697	16	5	0.99043864	5.048268312	0.002203865	0.036162544	1508;2706;3726;3976;6696	LIF;CTSB;SPP1;GJB2;JUNB	geneontology_Biological_Process
413	GO:0003433	chondrocyte development involved in endochondral bone morphogenesis	http://amigo.geneontology.org/amigo/term/GO:0003433	16	5	0.99043864	5.048268312	0.002203865	0.036162544	871;1291;1292;1293;57642	SERPINH1;COL6A2;COL6A1;COL6A3;COL20A1	geneontology_Biological_Process
414	GO:2000369	regulation of clathrin-dependent endocytosis	http://amigo.geneontology.org/amigo/term/GO:2000369	16	5	0.99043864	5.048268312	0.002203865	0.036162544	6456;6457;9026;9892;10188	SNAP91;SH3GL2;SH3GL3;TNK2;HIP1R	geneontology_Biological_Process
415	GO:0035235	ionotropic glutamate receptor signaling pathway	http://amigo.geneontology.org/amigo/term/GO:0035235	23	6	1.423755545	4.214206591	0.002236102	0.036528713	2891;2893;2898;2902;2905;8851	CDK5R1;GRIA4;GRIK2;GRIN2C;GRIN1;GRIA2	geneontology_Biological_Process
416	GO:0051291	protein heterooligomerization	http://amigo.geneontology.org/amigo/term/GO:0051291	96	14	5.942631838	2.355858546	0.002239086	0.036528713	302;330;972;1141;1277;1278;1291;1292;2902;5590;6281;6857;114897;121504	ANXA2;CHRNB2;COL6A2;COL1A2;COL1A1;COL6A1;PRKCZ;CD74;GRIN1;BIRC3;C1QTNF1;S100A10;SYT1;HIST4H4	geneontology_Biological_Process
417	GO:0021548	pons development	http://amigo.geneontology.org/amigo/term/GO:0021548	10	4	0.61902415	6.461783439	0.002261125	0.036635026	429;2902;8851;8941	CDK5R1;ASCL1;CDK5R2;GRIN1	geneontology_Biological_Process
418	GO:0016188	synaptic vesicle maturation	http://amigo.geneontology.org/amigo/term/GO:0016188	10	4	0.61902415	6.461783439	0.002261125	0.036635026	5864;6812;6855;57030	RAB3A;STXBP1;SYP;SLC17A7	geneontology_Biological_Process
419	GO:0051224	negative regulation of protein transport	http://amigo.geneontology.org/amigo/term/GO:0051224	139	18	8.604435683	2.091944279	0.002265017	0.036635026	301;347;1113;2213;2335;2633;3553;3745;3767;5138;5552;6672;6833;7128;7447;9478;55612;114769	KCNB1;SP100;ANXA1;GBP1;PDE2A;FERMT1;FCGR2B;FN1;KCNJ11;CHGA;TNFAIP3;CABP1;ABCC8;CARD16;SRGN;IL1B;APOD;VSNL1	geneontology_Biological_Process
420	GO:0097120	receptor localization to synapse	http://amigo.geneontology.org/amigo/term/GO:0097120	39	8	2.414194184	3.313735097	0.002290961	0.036715018	3798;3800;5590;6616;10815;27092;56899;112755	CPLX1;PRKCZ;STX1B;KIF5C;KIF5A;SNAP25;ANKS1B;CACNG4	geneontology_Biological_Process
421	GO:0046928	regulation of neurotransmitter secretion	http://amigo.geneontology.org/amigo/term/GO:0046928	86	13	5.323607689	2.441953044	0.002294056	0.036715018	1137;1141;1268;5864;6623;6812;6853;6855;6857;10675;10814;10815;112755	CHRNA4;CHRNB2;RAB3A;CPLX1;STXBP1;CPLX2;SYP;STX1B;SYN1;CSPG5;SNCG;CNR1;SYT1	geneontology_Biological_Process
422	GO:0002367	cytokine production involved in immune response	http://amigo.geneontology.org/amigo/term/GO:0002367	86	13	5.323607689	2.441953044	0.002294056	0.036715018	972;1113;3077;3162;3553;3554;3569;3718;5590;7042;7097;7133;8764	TNFRSF14;JAK3;HFE;TLR2;CHGA;PRKCZ;CD74;TGFB2;TNFRSF1B;IL1R1;HMOX1;IL6;IL1B	geneontology_Biological_Process
423	GO:0120162	positive regulation of cold-induced thermogenesis	http://amigo.geneontology.org/amigo/term/GO:0120162	76	12	4.704583539	2.550703989	0.002295905	0.036715018	857;1051;2171;2887;3566;4237;5021;6588;7067;7422;7852;10912	THRA;IL4R;FABP5;GADD45G;CEBPB;VEGFA;CXCR4;GRB10;CAV1;OXTR;MFAP2;SLN	geneontology_Biological_Process
424	GO:0003012	muscle system process	http://amigo.geneontology.org/amigo/term/GO:0003012	368	37	22.78008871	1.624225457	0.002322433	0.037034622	59;800;857;1113;1141;1410;1482;1674;2257;2316;2660;2775;3162;3488;3553;3693;3781;4000;4608;4878;5021;6588;6769;6833;7132;7133;7169;7431;10203;10398;10627;23704;26509;30819;55800;57817;126393	TNFRSF1A;FLNA;VIM;KCNIP2;KCNE4;LMNA;CHRNB2;MYOF;MYBPH;NPPA;CHGA;MYL12A;GNAO1;DES;ITGB5;KCNN2;STAC;FGF12;MSTN;SCN3B;CALD1;TNFRSF1B;ACTA2;NKX2-5;HSPB6;TPM2;CAV1;HMOX1;CALCRL;ABCC8;CRYAB;IGFBP5;MYL9;OXTR;HAMP;IL1B;SLN	geneontology_Biological_Process
425	GO:0014015	positive regulation of gliogenesis	http://amigo.geneontology.org/amigo/term/GO:0014015	57	10	3.528437654	2.834115544	0.002354473	0.037440096	650;3553;3569;3976;6663;7097;7852;10215;23529;30812	SOX8;CLCF1;LIF;OLIG2;TLR2;CXCR4;BMP2;IL6;IL1B;SOX10	geneontology_Biological_Process
426	GO:0016101	diterpenoid metabolic process	http://amigo.geneontology.org/amigo/term/GO:0016101	48	9	2.971315919	3.028960987	0.002396852	0.037929578	344;1545;1645;3339;5947;6382;6383;6385;8644	RBP1;SDC4;SDC2;HSPG2;AKR1C1;AKR1C3;SDC1;CYP1B1;APOC2	geneontology_Biological_Process
427	GO:0045581	negative regulation of T cell differentiation	http://amigo.geneontology.org/amigo/term/GO:0045581	31	7	1.918974864	3.647780974	0.002398655	0.037929578	301;861;972;2302;3566;3659;3718	RUNX1;ANXA1;JAK3;IL4R;IRF1;CD74;FOXJ1	geneontology_Biological_Process
428	GO:0007269	neurotransmitter secretion	http://amigo.geneontology.org/amigo/term/GO:0007269	140	18	8.666338098	2.07700182	0.002453708	0.038584562	1137;1141;1268;5864;6616;6623;6812;6853;6854;6855;6857;9378;9379;10675;10814;10815;11255;112755	CHRNA4;CHRNB2;RAB3A;CPLX1;HRH3;STXBP1;CPLX2;SYP;STX1B;SYN1;NRXN2;NRXN1;CSPG5;SNAP25;SYN2;SNCG;CNR1;SYT1	geneontology_Biological_Process
429	GO:0099643	signal release from synapse	http://amigo.geneontology.org/amigo/term/GO:0099643	140	18	8.666338098	2.07700182	0.002453708	0.038584562	1137;1141;1268;5864;6616;6623;6812;6853;6854;6855;6857;9378;9379;10675;10814;10815;11255;112755	CHRNA4;CHRNB2;RAB3A;CPLX1;HRH3;STXBP1;CPLX2;SYP;STX1B;SYN1;NRXN2;NRXN1;CSPG5;SNAP25;SYN2;SNCG;CNR1;SYT1	geneontology_Biological_Process
430	GO:0021987	cerebral cortex development	http://amigo.geneontology.org/amigo/term/GO:0021987	97	14	6.004534253	2.331571344	0.002472056	0.038765402	429;597;1281;2258;2316;2902;3912;4192;4852;4915;8829;8851;8941;26047	FLNA;LAMB1;CDK5R1;CNTNAP2;MDK;ASCL1;FGF13;COL3A1;NRP1;CDK5R2;GRIN1;BCL2A1;NTRK2;NPY	geneontology_Biological_Process
431	GO:0015672	monovalent inorganic cation transport	http://amigo.geneontology.org/amigo/term/GO:0015672	319	33	19.74687038	1.67115089	0.002498871	0.039077649	478;534;610;857;1272;1482;2257;2258;2316;3745;3751;3761;3765;3766;3767;3775;3780;3781;3783;3785;4878;6328;6543;6616;6833;23704;30818;30819;53822;53826;55800;57030;65268	KCNB1;FLNA;ATP6V1G2;ATP1A3;KCNIP3;KCNIP2;KCNE4;KCNJ9;CNTN1;KCNJ11;NPPA;KCNJ10;FGF13;FXYD6;KCNN2;FGF12;HCN2;KCNN1;SCN3B;KCNN4;KCND2;SCN3A;SLC8A2;NKX2-5;CAV1;ABCC8;KCNK1;SNAP25;KCNJ4;SLC17A7;WNK2;KCNQ2;FXYD7	geneontology_Biological_Process
432	GO:0030516	regulation of axon extension	http://amigo.geneontology.org/amigo/term/GO:0030516	77	12	4.766485954	2.517577963	0.002570738	0.040090766	1826;2335;3897;4133;4137;7143;7422;8829;8851;10439;51330;65078	TNFRSF12A;MAPT;TNR;CDK5R1;RTN4R;FN1;MAP2;DSCAM;NRP1;VEGFA;OLFM1;L1CAM	geneontology_Biological_Process
433	GO:0050777	negative regulation of immune response	http://amigo.geneontology.org/amigo/term/GO:0050777	108	15	6.685460818	2.243674805	0.002587856	0.040136577	2;301;710;1281;2213;2302;2840;3077;3162;3566;3598;3718;3958;7042;7128	LGALS3;ANXA1;FCGR2B;JAK3;IL4R;SERPING1;HFE;TNFAIP3;A2M;COL3A1;TGFB2;GPR17;HMOX1;IL13RA2;FOXJ1	geneontology_Biological_Process
434	GO:0046425	regulation of JAK-STAT cascade	http://amigo.geneontology.org/amigo/term/GO:0046425	108	15	6.685460818	2.243674805	0.002587856	0.040136577	602;857;1545;3059;3569;3718;3976;5008;7132;7422;8835;8851;9021;23529;388585	TNFRSF1A;BCL3;CLCF1;SOCS3;LIF;CDK5R1;JAK3;HES5;HCLS1;VEGFA;SOCS2;CAV1;OSM;IL6;CYP1B1	geneontology_Biological_Process
435	GO:1905114	cell surface receptor signaling pathway involved in cell-cell signaling	http://amigo.geneontology.org/amigo/term/GO:1905114	448	43	27.73228191	1.550539553	0.002608774	0.040350463	650;718;857;861;1137;1141;1277;1482;2562;2775;2887;2898;2902;2905;3485;3489;3675;3684;4776;5590;6382;6663;7097;7128;7477;8321;8324;9241;9378;10413;22943;23542;25937;50855;50944;51421;55612;57030;57447;65268;85407;112755;124925	FZD7;RUNX1;CHRNA4;WWTR1;NOG;IGFBP2;FERMT1;CHRNB2;NDRG2;GABRB3;ITGA3;NKD1;WNT7B;TLR2;COL1A1;TNFAIP3;ITGAM;GNAO1;FZD1;MAPK8IP2;GRIK2;PRKCZ;GRIN2C;PARD6A;STX1B;GRB10;BMP2;GRIN1;C3;YAP1;AMOTL2;SDC1;NRXN1;NKX2-5;NFATC4;CAV1;SHANK1;SLC17A7;WNK2;SEZ6;IGFBP6;DKK1;SOX10	geneontology_Biological_Process
436	GO:0001503	ossification	http://amigo.geneontology.org/amigo/term/GO:0001503	295	31	18.26121242	1.697587175	0.002622287	0.040429038	650;1051;1192;1277;1290;1291;1305;3371;3381;3486;3488;3569;3726;4057;4256;4318;4323;5552;6238;6696;7042;7067;7477;8321;9241;9902;10457;22943;23601;25937;30812	MRC2;CLIC1;SOX8;RRBP1;THRA;WWTR1;NOG;CLEC5A;MMP14;COL5A2;IGFBP3;WNT7B;TNC;COL1A1;COL6A1;LTF;FZD1;GPNMB;CEBPB;SPP1;TGFB2;MMP9;BMP2;COL13A1;IBSP;IL6;IGFBP5;JUNB;SRGN;MGP;DKK1	geneontology_Biological_Process
437	GO:0001818	negative regulation of cytokine production	http://amigo.geneontology.org/amigo/term/GO:0001818	210	24	12.99950715	1.84622384	0.002630444	0.040429038	301;347;602;2213;2302;2335;2633;3077;3162;3569;3718;4057;5552;7042;7057;7128;7318;7538;10457;11326;28514;57447;84282;114769	RNF135;BCL3;ANXA1;DLL1;GBP1;NDRG2;FCGR2B;JAK3;FN1;HFE;UBA7;LTF;TNFAIP3;GPNMB;THBS1;TGFB2;ZFP36;VSIG4;HMOX1;CARD16;IL6;SRGN;FOXJ1;APOD	geneontology_Biological_Process
438	GO:0015711	organic anion transport	http://amigo.geneontology.org/amigo/term/GO:0015711	246	27	15.22799409	1.773050334	0.002635279	0.040429038	19;123;301;344;768;771;885;1645;3553;3766;3783;4915;5320;5322;5864;6511;6515;6529;6579;6812;6857;7057;8714;9123;10630;11255;57030	ABCC3;PDPN;ANXA1;SLC1A6;SLC16A3;RAB3A;PLA2G5;SLCO1A2;HRH3;PLIN2;STXBP1;KCNJ10;PLA2G2A;THBS1;CA12;KCNN4;AKR1C1;CCK;SLC2A3;SLC6A1;CA9;SLC17A7;ABCA1;NTRK2;SYT1;IL1B;APOC2	geneontology_Biological_Process
439	GO:0070373	negative regulation of ERK1 and ERK2 cascade	http://amigo.geneontology.org/amigo/term/GO:0070373	58	10	3.590340069	2.785251483	0.002691071	0.041021812	1843;1848;2633;3976;10252;11117;57447;65268;78986;81848	DUSP26;EMILIN1;GBP1;LIF;NDRG2;SPRY4;SPRY1;DUSP6;WNK2;DUSP1	geneontology_Biological_Process
440	GO:0050885	neuromuscular process controlling balance	http://amigo.geneontology.org/amigo/term/GO:0050885	40	8	2.476096599	3.23089172	0.002711604	0.041021812	111;2905;5881;7143;9378;10083;50944;57338	JPH3;TNR;ADCY5;GRIN2C;RAC3;NRXN1;USH1C;SHANK1	geneontology_Biological_Process
441	GO:0035850	epithelial cell differentiation involved in kidney development	http://amigo.geneontology.org/amigo/term/GO:0035850	40	8	2.476096599	3.23089172	0.002711604	0.041021812	59;2302;3913;3976;8826;10409;10413;25937	IQGAP1;WWTR1;LIF;LAMB2;BASP1;YAP1;ACTA2;FOXJ1	geneontology_Biological_Process
442	GO:0048168	regulation of neuronal synaptic plasticity	http://amigo.geneontology.org/amigo/term/GO:0048168	40	8	2.476096599	3.23089172	0.002711604	0.041021812	2898;2902;3766;5864;6543;6855;11346;57338	JPH3;RAB3A;KCNJ10;GRIK2;SYP;SLC8A2;GRIN1;SYNPO	geneontology_Biological_Process
443	GO:0008038	neuron recognition	http://amigo.geneontology.org/amigo/term/GO:0008038	40	8	2.476096599	3.23089172	0.002711604	0.041021812	1268;1826;4692;8829;8851;26047;57453;128434	DSCAML1;CDK5R1;CNTNAP2;DSCAM;NRP1;NDN;CNR1;VSTM2L	geneontology_Biological_Process
444	GO:0050715	positive regulation of cytokine secretion	http://amigo.geneontology.org/amigo/term/GO:0050715	98	14	6.066436668	2.3077798	0.002724643	0.041021812	834;929;965;3553;3556;3566;4155;5008;5590;6288;7097;8764;23601;55612	TNFRSF14;CLEC5A;FERMT1;CASP1;IL4R;TLR2;CD58;PRKCZ;CD14;IL1RAP;SAA1;OSM;IL1B;MBP	geneontology_Biological_Process
445	GO:1902904	negative regulation of supramolecular fiber organization	http://amigo.geneontology.org/amigo/term/GO:1902904	98	14	6.066436668	2.3077798	0.002724643	0.041021812	822;1191;1410;2258;3925;4133;6712;9026;9168;11075;11117;23122;50944;85477	CAPG;EMILIN1;SPTBN2;MAP2;FGF13;STMN1;CLASP2;HIP1R;SHANK1;CRYAB;SCIN;CLU;TMSB10;STMN2	geneontology_Biological_Process
446	GO:0022407	regulation of cell-cell adhesion	http://amigo.geneontology.org/amigo/term/GO:0022407	321	33	19.87067521	1.660738734	0.002761398	0.041362534	301;650;857;861;960;972;1051;2213;2302;3077;3115;3383;3485;3553;3557;3566;3569;3659;3718;3956;3958;4155;5590;6347;6385;7143;8764;10457;10630;11326;64332;83706;114897	PDPN;TNFRSF14;LGALS3;RUNX1;ANXA1;IGFBP2;TNR;ICAM1;LGALS1;FCGR2B;JAK3;CD44;IL4R;HFE;NFKBIZ;CCL2;SDC4;IRF1;FERMT3;PRKCZ;GPNMB;CD74;CEBPB;BMP2;VSIG4;CAV1;C1QTNF1;IL1RN;IL6;FOXJ1;IL1B;HLA-DPB1;MBP	geneontology_Biological_Process
447	GO:0045861	negative regulation of proteolysis	http://amigo.geneontology.org/amigo/term/GO:0045861	259	28	16.03272548	1.746427957	0.002761886	0.041362534	2;12;330;710;718;871;960;1293;1410;1475;1992;3077;4057;4318;5054;5265;5266;5327;5329;6590;7057;7076;7422;27344;50859;83596;114769;286204	PLAUR;SERPINE1;SERPINH1;TIMP1;SERPINA1;BCL2L12;CD44;SERPING1;HFE;LTF;CSTA;A2M;SERPINB1;THBS1;COL6A3;SERPINA3;CRB2;VEGFA;MMP9;C3;BIRC3;PLAT;CRYAB;CARD16;PI3;SLPI;PCSK1N;SPOCK3	geneontology_Biological_Process
448	GO:0071230	cellular response to amino acid stimulus	http://amigo.geneontology.org/amigo/term/GO:0071230	49	9	3.033218334	2.967145457	0.002778623	0.041503394	1051;1277;1278;1281;1282;1290;1291;1536;4915	COL5A2;COL1A2;COL1A1;COL6A1;COL3A1;CEBPB;COL4A1;CYBB;NTRK2	geneontology_Biological_Process
449	GO:0048640	negative regulation of developmental growth	http://amigo.geneontology.org/amigo/term/GO:0048640	88	13	5.447412518	2.386454111	0.002825731	0.041590756	1026;2258;2660;4133;6696;7143;8829;8835;8851;9241;9518;65078;85407	NOG;TNR;CDK5R1;NKD1;RTN4R;MAP2;FGF13;MSTN;GDF15;NRP1;CDKN1A;SPP1;SOCS2	geneontology_Biological_Process
450	GO:0002724	regulation of T cell cytokine production	http://amigo.geneontology.org/amigo/term/GO:0002724	24	6	1.48565796	4.03861465	0.002827822	0.041590756	3077;3553;3554;3569;5590;7133	HFE;PRKCZ;TNFRSF1B;IL1R1;IL6;IL1B	geneontology_Biological_Process
451	GO:0046916	cellular transition metal ion homeostasis	http://amigo.geneontology.org/amigo/term/GO:0046916	68	11	4.209364219	2.613221244	0.002837407	0.041590756	1356;2512;3077;3162;4057;4489;4496;4502;6279;6280;57817	HFE;LTF;CP;FTL;S100A9;HMOX1;S100A8;HAMP;MT1A;MT2A;MT1H	geneontology_Biological_Process
452	GO:1901568	fatty acid derivative metabolic process	http://amigo.geneontology.org/amigo/term/GO:1901568	78	12	4.828388369	2.485301323	0.002871759	0.041590756	240;241;301;873;972;1545;2166;2171;5322;7097;7132;8644	TNFRSF1A;ANXA1;TLR2;PLA2G5;FABP5;CD74;ALOX5;AKR1C3;CBR1;ALOX5AP;FAAH;CYP1B1	geneontology_Biological_Process
453	GO:0072080	nephron tubule development	http://amigo.geneontology.org/amigo/term/GO:0072080	78	12	4.828388369	2.485301323	0.002871759	0.041590756	650;2138;3237;3976;7422;7477;9241;10413;25937;28514;30812;388585	SOX8;DLL1;WWTR1;NOG;LIF;WNT7B;HES5;EYA1;VEGFA;BMP2;YAP1;HOXD11	geneontology_Biological_Process
454	GO:0060993	kidney morphogenesis	http://amigo.geneontology.org/amigo/term/GO:0060993	78	12	4.828388369	2.485301323	0.002871759	0.041590756	650;2138;2302;3237;3976;7422;7477;9241;10409;25937;30812;388585	SOX8;WWTR1;NOG;LIF;WNT7B;HES5;BASP1;EYA1;VEGFA;BMP2;HOXD11;FOXJ1	geneontology_Biological_Process
455	GO:0010977	negative regulation of neuron projection development	http://amigo.geneontology.org/amigo/term/GO:0010977	120	16	7.428289798	2.153927813	0.002888589	0.041590756	1400;2258;3956;4133;4776;4974;6696;7143;7431;8829;8851;11075;26052;65078;84894;112755	VIM;LINGO1;TNR;OMG;CDK5R1;LGALS1;RTN4R;DNM3;MAP2;FGF13;NRP1;STX1B;SPP1;CRMP1;NFATC4;STMN2	geneontology_Biological_Process
456	GO:0048659	smooth muscle cell proliferation	http://amigo.geneontology.org/amigo/term/GO:0048659	120	16	7.428289798	2.153927813	0.002888589	0.041590756	347;1026;3162;3486;3488;3569;4318;6648;7057;7128;7434;9510;10135;10203;57447;388585	VIPR2;NDRG2;IGFBP3;NAMPT;TNFAIP3;HES5;SOD2;THBS1;CDKN1A;MMP9;ADAMTS1;HMOX1;CALCRL;IL6;IGFBP5;APOD	geneontology_Biological_Process
457	GO:0048660	regulation of smooth muscle cell proliferation	http://amigo.geneontology.org/amigo/term/GO:0048660	120	16	7.428289798	2.153927813	0.002888589	0.041590756	347;1026;3162;3486;3488;3569;4318;6648;7057;7128;7434;9510;10135;10203;57447;388585	VIPR2;NDRG2;IGFBP3;NAMPT;TNFAIP3;HES5;SOD2;THBS1;CDKN1A;MMP9;ADAMTS1;HMOX1;CALCRL;IL6;IGFBP5;APOD	geneontology_Biological_Process
458	GO:0017156	calcium ion regulated exocytosis	http://amigo.geneontology.org/amigo/term/GO:0017156	131	17	8.109216363	2.096380123	0.002897649	0.041590756	1137;1141;1268;3745;5864;6616;6812;6853;6855;6857;8941;10675;10814;10815;11069;85477;112755	KCNB1;CHRNA4;CHRNB2;RAB3A;CPLX1;STXBP1;CPLX2;SYP;STX1B;CDK5R2;SYN1;RAPGEF4;CSPG5;SNAP25;SCIN;CNR1;SYT1	geneontology_Biological_Process
459	GO:0048489	synaptic vesicle transport	http://amigo.geneontology.org/amigo/term/GO:0048489	131	17	8.109216363	2.096380123	0.002897649	0.041590756	1137;1141;1268;3798;3800;4133;5864;6616;6812;6853;6855;6857;10675;10814;10815;26052;112755	CHRNA4;CHRNB2;RAB3A;DNM3;CPLX1;MAP2;STXBP1;CPLX2;SYP;STX1B;KIF5C;SYN1;KIF5A;CSPG5;SNAP25;CNR1;SYT1	geneontology_Biological_Process
460	GO:0097480	establishment of synaptic vesicle localization	http://amigo.geneontology.org/amigo/term/GO:0097480	131	17	8.109216363	2.096380123	0.002897649	0.041590756	1137;1141;1268;3798;3800;4133;5864;6616;6812;6853;6855;6857;10675;10814;10815;26052;112755	CHRNA4;CHRNB2;RAB3A;DNM3;CPLX1;MAP2;STXBP1;CPLX2;SYP;STX1B;KIF5C;SYN1;KIF5A;CSPG5;SNAP25;CNR1;SYT1	geneontology_Biological_Process
461	GO:0010955	negative regulation of protein processing	http://amigo.geneontology.org/amigo/term/GO:0010955	32	7	1.980877279	3.533787818	0.002909369	0.041590756	2;330;710;5054;7057;83596;114769	SERPINE1;BCL2L12;SERPING1;A2M;THBS1;BIRC3;CARD16	geneontology_Biological_Process
462	GO:1903318	negative regulation of protein maturation	http://amigo.geneontology.org/amigo/term/GO:1903318	32	7	1.980877279	3.533787818	0.002909369	0.041590756	2;330;710;5054;7057;83596;114769	SERPINE1;BCL2L12;SERPING1;A2M;THBS1;BIRC3;CARD16	geneontology_Biological_Process
463	GO:0044273	sulfur compound catabolic process	http://amigo.geneontology.org/amigo/term/GO:0044273	32	7	1.980877279	3.533787818	0.002909369	0.041590756	633;1463;1634;2331;4060;10675;63827	FMOD;CSPG5;BCAN;LUM;BGN;DCN;NCAN	geneontology_Biological_Process
464	GO:0021762	substantia nigra development	http://amigo.geneontology.org/amigo/term/GO:0021762	32	7	1.980877279	3.533787818	0.002909369	0.041590756	1152;4155;5354;6271;9118;10409;57447	INA;NDRG2;BASP1;CKB;PLP1;S100A1;MBP	geneontology_Biological_Process
465	GO:0007520	myoblast fusion	http://amigo.geneontology.org/amigo/term/GO:0007520	32	7	1.980877279	3.533787818	0.002909369	0.041590756	3566;3627;4627;8038;9518;26509;30846	MYOF;IL4R;EHD2;ADAM12;GDF15;MYH9;CXCL10	geneontology_Biological_Process
466	GO:0098698	postsynaptic specialization assembly	http://amigo.geneontology.org/amigo/term/GO:0098698	17	5	1.052341055	4.751311353	0.002965006	0.042225248	3556;9378;9379;50944;84628	NTNG2;IL1RAP;NRXN2;NRXN1;SHANK1	geneontology_Biological_Process
467	GO:0010720	positive regulation of cell development	http://amigo.geneontology.org/amigo/term/GO:0010720	425	41	26.30852637	1.558430124	0.002968671	0.042225248	429;650;1268;1272;1482;1826;2242;2316;2335;3553;3569;3675;3897;3976;4137;4915;5881;6280;6281;6457;6663;6857;7097;7422;7852;8321;8826;8829;8835;9362;10215;11075;22943;23129;23529;29993;30812;50944;51330;55906;57817	FLNA;FES;TNFRSF12A;SOX8;CLCF1;IQGAP1;MAPT;LIF;OLIG2;ITGA3;FN1;ZC4H2;ASCL1;CNTN1;PLXND1;TLR2;FZD1;DSCAM;SH3GL3;NRP1;VEGFA;RAC3;CXCR4;BMP2;SOCS2;NKX2-5;S100A9;SHANK1;PACSIN1;IL6;S100A10;CNR1;STMN2;NTRK2;HAMP;SYT1;IL1B;CPNE6;L1CAM;DKK1;SOX10	geneontology_Biological_Process
468	GO:1903524	positive regulation of blood circulation	http://amigo.geneontology.org/amigo/term/GO:1903524	59	10	3.652242484	2.73804383	0.003065083	0.043487299	133;857;1113;1482;3269;3383;4878;5021;7042;55800	HRH1;ICAM1;NPPA;CHGA;SCN3B;TGFB2;ADM;NKX2-5;CAV1;OXTR	geneontology_Biological_Process
469	GO:0043303	mast cell degranulation	http://amigo.geneontology.org/amigo/term/GO:0043303	41	8	2.537999014	3.152089483	0.003190191	0.044836014	1113;2242;3162;3566;3598;4878;6812;10814	FES;IL4R;NPPA;CHGA;STXBP1;CPLX2;HMOX1;IL13RA2	geneontology_Biological_Process
470	GO:0007045	cell-substrate adherens junction assembly	http://amigo.geneontology.org/amigo/term/GO:0007045	69	11	4.271266634	2.575348472	0.003191824	0.044836014	87;347;4323;6281;6385;7057;7205;7422;8826;8829;23122	TRIP6;IQGAP1;MMP14;ACTN1;SDC4;THBS1;NRP1;CLASP2;VEGFA;S100A10;APOD	geneontology_Biological_Process
471	GO:0048041	focal adhesion assembly	http://amigo.geneontology.org/amigo/term/GO:0048041	69	11	4.271266634	2.575348472	0.003191824	0.044836014	87;347;4323;6281;6385;7057;7205;7422;8826;8829;23122	TRIP6;IQGAP1;MMP14;ACTN1;SDC4;THBS1;NRP1;CLASP2;VEGFA;S100A10;APOD	geneontology_Biological_Process
472	GO:0071260	cellular response to mechanical stimulus	http://amigo.geneontology.org/amigo/term/GO:0071260	69	11	4.271266634	2.575348472	0.003191824	0.044836014	355;834;1265;1277;1647;3553;3659;4316;4878;5138;7132	TNFRSF1A;PDE2A;CASP1;COL1A1;NPPA;FAS;IRF1;GADD45A;CNN2;MMP7;IL1B	geneontology_Biological_Process
473	GO:0010812	negative regulation of cell-substrate adhesion	http://amigo.geneontology.org/amigo/term/GO:0010812	50	9	3.095120749	2.907802548	0.003206912	0.044936463	347;1277;2633;3956;4323;5054;7057;8324;23122	FZD7;SERPINE1;GBP1;MMP14;LGALS1;COL1A1;THBS1;CLASP2;APOD	geneontology_Biological_Process
474	GO:0042089	cytokine biosynthetic process	http://amigo.geneontology.org/amigo/term/GO:0042089	100	14	6.190241498	2.261624204	0.003293576	0.045925301	602;1051;1536;2302;3162;3315;3553;3556;3569;3659;3665;7057;7538;10644	BCL3;IRF7;IRF1;THBS1;CEBPB;IL1RAP;ZFP36;HMOX1;CYBB;IGF2BP2;IL6;HSPB1;FOXJ1;IL1B	geneontology_Biological_Process
475	GO:0050708	regulation of protein secretion	http://amigo.geneontology.org/amigo/term/GO:0050708	350	35	21.66584524	1.61544586	0.003293706	0.045925301	111;301;834;929;965;1113;1268;2213;2335;2633;3553;3556;3566;3569;3745;3767;3783;4155;5008;5552;5590;6288;6616;6833;7042;7097;7128;7133;7447;8764;9024;11069;23601;55612;114769	KCNB1;TNFRSF14;ANXA1;GBP1;CLEC5A;FERMT1;CASP1;FCGR2B;FN1;IL4R;KCNJ11;TLR2;BRSK2;ADCY5;CD58;CHGA;TNFAIP3;PRKCZ;CD14;KCNN4;IL1RAP;TGFB2;RAPGEF4;TNFRSF1B;SAA1;ABCC8;SNAP25;CARD16;OSM;IL6;CNR1;SRGN;IL1B;VSNL1;MBP	geneontology_Biological_Process
476	GO:0071216	cellular response to biotic stimulus	http://amigo.geneontology.org/amigo/term/GO:0071216	190	22	11.76145885	1.870516259	0.003313358	0.046085791	19;834;929;1051;2213;2921;3383;3553;3557;3569;3627;4057;5054;6347;7097;7128;7133;7431;7538;23641;57817;114769	VIM;SERPINE1;CASP1;ICAM1;FCGR2B;TLR2;CCL2;LTF;TNFAIP3;CD14;CEBPB;ZFP36;TNFRSF1B;CXCL10;CARD16;IL1RN;IL6;LDOC1;ABCA1;CXCL3;HAMP;IL1B	geneontology_Biological_Process
477	GO:0002921	negative regulation of humoral immune response	http://amigo.geneontology.org/amigo/term/GO:0002921	11	4	0.680926565	5.874348581	0.003380531	0.046519121	2;710;2213;2302	FCGR2B;SERPING1;A2M;FOXJ1	geneontology_Biological_Process
478	GO:0046135	pyrimidine nucleoside catabolic process	http://amigo.geneontology.org/amigo/term/GO:0046135	11	4	0.680926565	5.874348581	0.003380531	0.046519121	7378;27350;60489;200316	APOBEC3G;APOBEC3F;UPP1;APOBEC3C	geneontology_Biological_Process
479	GO:0021692	cerebellar Purkinje cell layer morphogenesis	http://amigo.geneontology.org/amigo/term/GO:0021692	11	4	0.680926565	5.874348581	0.003380531	0.046519121	6712;23017;28514;51286	DLL1;FAIM2;SPTBN2;CEND1	geneontology_Biological_Process
480	GO:0060009	Sertoli cell development	http://amigo.geneontology.org/amigo/term/GO:0060009	11	4	0.680926565	5.874348581	0.003380531	0.046519121	2316;3383;6382;30812	FLNA;SOX8;ICAM1;SDC1	geneontology_Biological_Process
481	GO:1904892	regulation of STAT cascade	http://amigo.geneontology.org/amigo/term/GO:1904892	111	15	6.871168063	2.183034946	0.003385599	0.046519121	602;857;1545;3059;3569;3718;3976;5008;7132;7422;8835;8851;9021;23529;388585	TNFRSF1A;BCL3;CLCF1;SOCS3;LIF;CDK5R1;JAK3;HES5;HCLS1;VEGFA;SOCS2;CAV1;OSM;IL6;CYP1B1	geneontology_Biological_Process
482	GO:0051588	regulation of neurotransmitter transport	http://amigo.geneontology.org/amigo/term/GO:0051588	122	16	7.552094628	2.118617521	0.003416912	0.046835687	1137;1141;1268;4878;5864;6529;6623;6812;6853;6855;6857;10675;10814;10815;11255;112755	CHRNA4;CHRNB2;RAB3A;CPLX1;NPPA;HRH3;STXBP1;CPLX2;SYP;STX1B;SYN1;CSPG5;SNCG;SLC6A1;CNR1;SYT1	geneontology_Biological_Process
483	GO:1902903	regulation of supramolecular fiber organization	http://amigo.geneontology.org/amigo/term/GO:1902903	263	28	16.28033514	1.719866315	0.003438747	0.04702113	165;822;1191;1410;2242;2258;2316;3059;3383;3925;4133;4137;5881;6281;6385;6712;8829;8851;8936;9026;9168;10095;11075;11117;11346;23122;50944;85477	FLNA;CAPG;FES;AEBP1;EMILIN1;MAPT;CDK5R1;WASF1;ICAM1;ARPC1B;SPTBN2;MAP2;FGF13;SDC4;HCLS1;STMN1;NRP1;CLASP2;HIP1R;RAC3;SHANK1;CRYAB;SCIN;CLU;TMSB10;SYNPO;S100A10;STMN2	geneontology_Biological_Process
484	GO:0007618	mating	http://amigo.geneontology.org/amigo/term/GO:0007618	33	7	2.042779694	3.426703339	0.003499342	0.04761965	1268;2902;5021;5266;7067;23542;84152	THRA;MAPK8IP2;GRIN1;PI3;OXTR;CNR1;PPP1R1B	geneontology_Biological_Process
485	GO:0032964	collagen biosynthetic process	http://amigo.geneontology.org/amigo/term/GO:0032964	33	7	2.042779694	3.426703339	0.003499342	0.04761965	871;1277;1289;3569;4261;7431;11117	VIM;SERPINH1;EMILIN1;COL5A1;COL1A1;CIITA;IL6	geneontology_Biological_Process
486	GO:0001893	maternal placenta development	http://amigo.geneontology.org/amigo/term/GO:0001893	25	6	1.547560375	3.877070064	0.003529324	0.047912476	1508;2706;3726;3976;6696;23641	LIF;CTSB;SPP1;GJB2;JUNB;LDOC1	geneontology_Biological_Process
487	GO:0002792	negative regulation of peptide secretion	http://amigo.geneontology.org/amigo/term/GO:0002792	101	14	6.252143913	2.239231885	0.003612485	0.048691138	301;972;1113;2213;2335;2633;3553;3745;3767;5552;6833;7128;7447;114769	KCNB1;ANXA1;GBP1;FCGR2B;FN1;KCNJ11;CHGA;TNFAIP3;CD74;ABCC8;CARD16;SRGN;IL1B;VSNL1	geneontology_Biological_Process
488	GO:0046718	viral entry into host cell	http://amigo.geneontology.org/amigo/term/GO:0046718	101	14	6.252143913	2.239231885	0.003612485	0.048691138	290;857;972;1508;3383;3678;3693;3956;4684;5806;7852;8764;10410;23601	TNFRSF14;ITGA5;CLEC5A;ICAM1;LGALS1;PTX3;CTSB;ITGB5;CD74;NCAM1;IFITM3;CXCR4;ANPEP;CAV1	geneontology_Biological_Process
489	GO:0042107	cytokine metabolic process	http://amigo.geneontology.org/amigo/term/GO:0042107	101	14	6.252143913	2.239231885	0.003612485	0.048691138	602;1051;1536;2302;3162;3315;3553;3556;3569;3659;3665;7057;7538;10644	BCL3;IRF7;IRF1;THBS1;CEBPB;IL1RAP;ZFP36;HMOX1;CYBB;IGF2BP2;IL6;HSPB1;FOXJ1;IL1B	geneontology_Biological_Process
490	GO:0014074	response to purine-containing compound	http://amigo.geneontology.org/amigo/term/GO:0014074	134	17	8.294923608	2.04944624	0.003676827	0.04909108	610;1261;1277;1843;2353;3488;3553;3726;3767;3939;4327;5138;5322;6382;6529;7056;8061	PDE2A;KCNJ11;PLA2G5;COL1A1;FOSL1;MMP19;LDHA;HCN2;THBD;SDC1;CNGA3;SLC6A1;IGFBP5;JUNB;DUSP1;IL1B;FOS	geneontology_Biological_Process
491	GO:0002819	regulation of adaptive immune response	http://amigo.geneontology.org/amigo/term/GO:0002819	134	17	8.294923608	2.04944624	0.003676827	0.04909108	301;718;2213;2302;3077;3553;3554;3566;3569;3659;3665;3718;5590;7128;7133;23529;64332	ANXA1;CLCF1;FCGR2B;JAK3;IL4R;HFE;NFKBIZ;IRF7;TNFAIP3;IRF1;PRKCZ;C3;TNFRSF1B;IL1R1;IL6;FOXJ1;IL1B	geneontology_Biological_Process
492	GO:0060135	maternal process involved in female pregnancy	http://amigo.geneontology.org/amigo/term/GO:0060135	51	9	3.157023164	2.850786812	0.003685517	0.04909108	1268;1508;2706;3675;3726;3976;4316;6696;23641	LIF;ITGA3;CTSB;SPP1;GJB2;JUNB;LDOC1;CNR1;MMP7	geneontology_Biological_Process
493	GO:0034113	heterotypic cell-cell adhesion	http://amigo.geneontology.org/amigo/term/GO:0034113	51	9	3.157023164	2.850786812	0.003685517	0.04909108	960;965;3553;3557;3678;3679;3687;3689;4155	ITGA5;CD44;CD58;ITGAX;ITGA7;ITGB2;IL1RN;IL1B;MBP	geneontology_Biological_Process
494	GO:1902041	regulation of extrinsic apoptotic signaling pathway via death domain receptors	http://amigo.geneontology.org/amigo/term/GO:1902041	51	9	3.157023164	2.850786812	0.003685517	0.04909108	355;3162;3383;3958;5054;6672;7057;7128;23017	SP100;LGALS3;SERPINE1;ICAM1;FAIM2;FAS;TNFAIP3;THBS1;HMOX1	geneontology_Biological_Process
495	GO:0002279	mast cell activation involved in immune response	http://amigo.geneontology.org/amigo/term/GO:0002279	42	8	2.599901429	3.077039733	0.003731898	0.049360456	1113;2242;3162;3566;3598;4878;6812;10814	FES;IL4R;NPPA;CHGA;STXBP1;CPLX2;HMOX1;IL13RA2	geneontology_Biological_Process
496	GO:0002448	mast cell mediated immunity	http://amigo.geneontology.org/amigo/term/GO:0002448	42	8	2.599901429	3.077039733	0.003731898	0.049360456	1113;2242;3162;3566;3598;4878;6812;10814	FES;IL4R;NPPA;CHGA;STXBP1;CPLX2;HMOX1;IL13RA2	geneontology_Biological_Process
497	GO:1901862	negative regulation of muscle tissue development	http://amigo.geneontology.org/amigo/term/GO:1901862	42	8	2.599901429	3.077039733	0.003731898	0.049360456	650;2047;2660;3488;8324;9241;22943;28514	FZD7;DLL1;EPHB1;NOG;MSTN;BMP2;IGFBP5;DKK1	geneontology_Biological_Process
498	GO:0034330	cell junction organization	http://amigo.geneontology.org/amigo/term/GO:0034330	240	26	14.8565796	1.750066348	0.003741014	0.04936569	87;347;857;861;977;1008;2316;2318;2335;2706;3678;3691;3915;4323;6281;6385;6833;7042;7057;7205;7422;8826;8829;23122;50855;54751	CD151;FLNA;TRIP6;RUNX1;ITGA5;IQGAP1;FLNC;MMP14;ACTN1;FN1;LAMC1;CDH10;SDC4;THBS1;NRP1;PARD6A;CLASP2;VEGFA;TGFB2;GJB2;ITGB4;FBLIM1;CAV1;ABCC8;S100A10;APOD	geneontology_Biological_Process
499	GO:0099565	chemical synaptic transmission, postsynaptic	http://amigo.geneontology.org/amigo/term/GO:0099565	91	13	5.633119763	2.3077798	0.003808207	0.049887086	1137;1141;2562;2898;2902;2905;5590;9378;23542;50944;57030;112755;124925	CHRNA4;CHRNB2;GABRB3;MAPK8IP2;GRIK2;PRKCZ;GRIN2C;STX1B;GRIN1;NRXN1;SHANK1;SLC17A7;SEZ6	geneontology_Biological_Process
500	GO:2001237	negative regulation of extrinsic apoptotic signaling pathway	http://amigo.geneontology.org/amigo/term/GO:2001237	91	13	5.633119763	2.3077798	0.003808207	0.049887086	355;2138;3162;3383;3553;3958;4000;5054;7057;7128;8829;10413;23017	LGALS3;SERPINE1;LMNA;ICAM1;FAIM2;FAS;TNFAIP3;THBS1;NRP1;EYA1;YAP1;HMOX1;IL1B	geneontology_Biological_Process
501	GO:0007507	heart development	http://amigo.geneontology.org/amigo/term/GO:0007507	431	41	26.67994086	1.536735041	0.003811608	0.049887086	133;302;429;650;1026;1281;1289;1482;1848;2050;2065;2138;2257;2302;3675;4000;4015;4052;4776;4878;5021;6464;7042;7132;7133;7422;8321;8324;8829;9241;9510;10203;10252;10409;10413;10439;11117;22943;23129;28514;57817	TNFRSF1A;ANXA2;FZD7;DLL1;EMILIN1;NOG;LMNA;ITGA3;SHC1;ASCL1;COL5A1;PLXND1;NPPA;FZD1;LOX;COL3A1;FGF12;BASP1;NRP1;EYA1;VEGFA;LTBP1;CDKN1A;TGFB2;BMP2;ADM;YAP1;ADAMTS1;TNFRSF1B;SPRY1;NKX2-5;NFATC4;DUSP6;CALCRL;EPHB4;ERBB3;OXTR;OLFM1;HAMP;FOXJ1;DKK1	geneontology_Biological_Process
502	GO:0030900	forebrain development	http://amigo.geneontology.org/amigo/term/GO:0030900	315	32	19.49926072	1.641087858	0.003815776	0.049887086	429;547;597;650;1141;1281;1943;2258;2316;2775;2902;3912;4192;4852;4900;4915;5021;5881;6585;6658;7143;7477;8829;8851;8941;9241;10215;22943;26047;63827;65078;388585	FLNA;NOG;LAMB1;TNR;CHRNB2;CDK5R1;OLIG2;CNTNAP2;RTN4R;MDK;WNT7B;ASCL1;SLIT1;FGF13;GNAO1;HES5;EFNA2;COL3A1;NRP1;RAC3;CDK5R2;BMP2;SOX3;GRIN1;KIF1A;BCAN;BCL2A1;OXTR;NTRK2;NPY;NRGN;DKK1	geneontology_Biological_Process
1970	GO:0044297	cell body	http://amigo.geneontology.org/amigo/term/GO:0044297	453	69	22.9138835	3.011274803	0	0	59;214;347;429;478;547;885;1137;1152;1261;1263;1410;1536;1917;1943;2213;2316;2706;2775;2893;2898;3745;3751;3767;3775;3780;3781;3783;3798;3800;3897;4133;4137;4155;4692;4900;5126;5590;5881;6456;6515;6543;6623;6712;6750;7042;7097;7133;8829;8851;9026;9362;9378;9610;10439;10814;10815;11075;11346;23109;23542;26047;27092;65078;84152;90249;92737;124925;140767	KCNB1;FLNA;PLK3;ATP1A3;UNC5A;SH3GL2;PCSK2;MAPT;CHRNA4;CDK5R1;CNTNAP2;FCGR2B;RTN4R;ASCL1;ALCAM;CPLX1;KCNJ11;TLR2;RIN1;SPTBN2;MAP2;GNAO1;GRIA4;EFNA2;MAPK8IP2;GRIK2;PRKCZ;KCNN2;CPLX2;NRSN1;KCNN1;NRP1;HIP1R;RAC3;KCNN4;KCND2;TGFB2;SLC8A2;KIF5C;GJB2;NDN;KIF5A;TNFRSF1B;DDN;NRXN1;ACTA2;KIF1A;CCK;CRYAB;CYBB;KCNK1;CKB;SNCG;DNER;SLC2A3;CNGA3;SYNPO;STMN2;OLFM1;CACNG4;SST;SEZ6;APOD;CPNE6;PPP1R1B;L1CAM;NRGN;EE…	geneontology_Cellular_Component
1971	GO:0031012	extracellular matrix	http://amigo.geneontology.org/amigo/term/GO:0031012	344	94	17.40038835	5.40217828	0	0	2;12;165;301;302;633;710;712;713;871;977;1075;1191;1277;1278;1281;1282;1284;1289;1290;1291;1292;1293;1295;1296;1305;1463;1508;1520;1634;1992;2152;2162;2202;2331;2335;3339;3371;3381;3383;3897;3912;3913;3915;3956;3958;4015;4016;4017;4052;4053;4060;4192;4237;4256;4316;4318;4320;4323;4327;4684;4878;5046;5054;5118;5265;5266;5327;5359;5806;6279;6280;6281;6383;6590;7042;7045;7057;7076;7143;7422;9510;951…	EFEMP2;CD151;ANXA2;LGALS3;ADAMTSL4;LINGO1;ANXA1;SERPINE1;AEBP1;SERPINH1;TGFBI;FMOD;EMILIN1;LAMB1;LOXL1;COL8A1;MMP14;TNR;TIMP1;LAMB2;F3;VASN;SERPINA1;COL6A2;ICAM1;LGALS1;COL5A2;FN1;MDK;SERPING1;TNC;COL5A1;COL1A2;CTSC;EFEMP1;COL1A1;NPPA;PTX3;LAMC1;COL6A1;CTSB;MMP19;PLSCR1;LOX;EMILIN2;A2M;SERPINB1;MXRA5;LTBP2;COL3A1;THBS1;COL6A3;SDC2;SERPINA3;GDF15;NCAM1;VEGFA;HSPG2;LTBP1;COL5A3;PCOLCE;LOXL2;MMP11;T…	geneontology_Cellular_Component
1972	GO:0097060	synaptic membrane	http://amigo.geneontology.org/amigo/term/GO:0097060	344	60	17.40038835	3.448198902	0	0	301;491;1008;1128;1137;1141;1268;1272;1305;1410;2171;2556;2562;2563;2566;2891;2893;2898;2902;2905;3675;3745;3751;3761;3765;4900;5138;6511;6529;6616;6812;6855;6857;8061;8572;8829;9026;9123;9229;9378;9478;9568;10675;11178;11346;23017;23109;26037;26052;27092;27286;50944;53826;55906;56899;58512;64101;84628;84966;112755	KCNB1;PDLIM4;ANXA1;LRRC4;CHRNA4;SLC1A6;PDE2A;SRPX2;SLC16A3;DLGAP1;CHRNB2;SIPA1L1;GABRB3;GABRA3;ITGA3;KCNJ9;DNM3;ZC4H2;CNTN1;NTNG2;CHRM1;FAIM2;CDH10;DLGAP3;STXBP1;FOSL1;FXYD6;GRIA4;FABP5;GRIK2;GRIN2C;ATP2B2;NRP1;SYP;IGSF21;STX1B;HIP1R;KCND2;GABRG2;GABRD;GRIN1;DDN;NRXN1;CSPG5;CABP1;LZTS1;SHANK1;CRYAB;COL13A1;SNAP25;GABBR2;KCNJ4;SLC6A1;GRIA2;ANKS1B;SYNPO;CNR1;CACNG4;SYT1;NRGN	geneontology_Cellular_Component
1973	GO:0062023	collagen-containing extracellular matrix	http://amigo.geneontology.org/amigo/term/GO:0062023	278	81	14.06194175	5.760228669	0	0	2;12;165;301;302;633;710;712;713;871;977;1075;1191;1277;1278;1281;1282;1284;1289;1290;1291;1292;1293;1295;1296;1305;1508;1520;1634;1992;2152;2162;2202;2331;2335;3339;3371;3383;3897;3912;3913;3915;3956;3958;4016;4017;4052;4053;4060;4192;4237;4256;4318;4684;4878;5046;5054;5118;5265;5327;5359;6279;6280;6281;6383;6590;7042;7045;7057;7076;7143;9510;9518;10516;11117;25878;30008;50509;54507;57642;84034	EFEMP2;CD151;ANXA2;LGALS3;ADAMTSL4;ANXA1;SERPINE1;AEBP1;SERPINH1;TGFBI;FMOD;EMILIN1;LAMB1;LOXL1;COL8A1;TNR;TIMP1;LAMB2;F3;SERPINA1;COL6A2;ICAM1;LGALS1;COL5A2;FN1;MDK;SERPING1;TNC;COL5A1;COL1A2;CTSC;EFEMP1;COL1A1;NPPA;LAMC1;COL6A1;CTSB;PLSCR1;EMILIN2;A2M;SERPINB1;MXRA5;LTBP2;COL3A1;THBS1;COL6A3;SDC2;SERPINA3;GDF15;NCAM1;HSPG2;LTBP1;COL5A3;PCOLCE;LOXL2;TGFB2;MMP9;ADAMTS1;COL8A2;COL4A1;FBLN5;COL4A2;…	geneontology_Cellular_Component
1974	GO:0043025	neuronal cell body	http://amigo.geneontology.org/amigo/term/GO:0043025	394	63	19.92951456	3.161140719	1.11E-16	1.31E-14	214;347;429;478;547;885;1137;1152;1261;1263;1410;1536;1917;1943;2316;2893;2898;3745;3751;3767;3775;3780;3781;3783;3798;3800;3897;4133;4137;4155;4692;4900;5126;5590;5881;6456;6515;6543;6623;6712;6750;7042;7133;8829;8851;9026;9362;9378;9610;10439;10814;10815;11075;11346;23109;23542;26047;65078;84152;90249;92737;124925;140767	KCNB1;FLNA;PLK3;ATP1A3;UNC5A;SH3GL2;PCSK2;MAPT;CHRNA4;CDK5R1;CNTNAP2;RTN4R;ASCL1;ALCAM;CPLX1;KCNJ11;RIN1;SPTBN2;MAP2;GRIA4;EFNA2;MAPK8IP2;GRIK2;PRKCZ;KCNN2;CPLX2;NRSN1;KCNN1;NRP1;HIP1R;RAC3;KCNN4;KCND2;TGFB2;SLC8A2;KIF5C;NDN;KIF5A;TNFRSF1B;DDN;NRXN1;KIF1A;CCK;CRYAB;CYBB;KCNK1;CKB;SNCG;DNER;SLC2A3;CNGA3;SYNPO;STMN2;OLFM1;SST;SEZ6;APOD;CPNE6;PPP1R1B;L1CAM;NRGN;EEF1A2;MBP	geneontology_Cellular_Component
1975	GO:0005581	collagen trimer	http://amigo.geneontology.org/amigo/term/GO:0005581	58	24	2.933786408	8.180554636	1.11E-16	1.31E-14	712;713;1277;1278;1281;1282;1284;1289;1290;1291;1292;1293;1295;1296;1305;1634;4015;4060;4481;11117;50509;57642;84034;114897	EMILIN1;COL8A1;COL6A2;COL5A2;COL5A1;MSR1;COL1A2;COL1A1;COL6A1;LOX;EMILIN2;COL3A1;COL6A3;COL5A3;COL8A2;COL4A1;COL4A2;LUM;COL13A1;C1QB;C1QA;C1QTNF1;DCN;COL20A1	geneontology_Cellular_Component
1976	GO:0005788	endoplasmic reticulum lumen	http://amigo.geneontology.org/amigo/term/GO:0005788	234	46	11.83631068	3.886346113	8.88E-16	8.97E-14	718;871;1075;1114;1191;1277;1278;1281;1282;1284;1289;1290;1291;1292;1293;1295;1296;1305;1356;2335;3371;3486;3488;3569;3912;3913;3915;3956;4052;5265;5329;6383;6696;7057;7076;7477;8542;8974;9601;11098;11167;29106;50509;54507;57642;60681	ADAMTSL4;PLAUR;SERPINH1;LAMB1;COL8A1;TIMP1;SCG3;LAMB2;SERPINA1;COL6A2;PDIA4;LGALS1;COL5A2;IGFBP3;FN1;WNT7B;TNC;COL5A1;COL1A2;CTSC;COL1A1;FKBP10;LAMC1;COL6A1;CHGB;FSTL1;P4HA2;CP;COL3A1;THBS1;COL6A3;SDC2;APOL1;LTBP1;COL5A3;SPP1;C3;COL8A2;COL4A1;COL4A2;COL13A1;PRSS23;IL6;CLU;IGFBP5;COL20A1	geneontology_Cellular_Component
1977	GO:0030424	axon	http://amigo.geneontology.org/amigo/term/GO:0030424	495	69	25.03834951	2.755772698	5.88E-15	5.20E-13	214;478;547;885;1128;1261;1268;1410;1826;2047;2258;2566;2571;2898;2902;3315;3675;3745;3767;3785;3798;3800;3897;4133;4137;4155;4741;4900;4915;5590;5864;5881;6328;6529;6616;6623;6812;6853;6855;6857;7042;7133;8826;8829;8851;8941;9024;9362;10409;10439;10814;10815;11075;26047;26052;29993;30818;51062;54550;57030;57447;57453;65078;81551;84628;85300;112755;128434;140767	DSCAML1;KCNB1;IQGAP1;ATP1A3;EPHB1;MAPT;KCNIP3;CDK5R1;NDRG2;ATCAY;ITGA3;ATL1;RAB3A;CNTNAP2;RTN4R;DNM3;ALCAM;CPLX1;KCNJ11;NTNG2;BRSK2;CHRM1;MAP2;STXBP1;FGF13;DSCAM;GRIK2;PRKCZ;BASP1;STMN4;NECAB2;CPLX2;NRSN1;NRP1;SYP;STX1B;RAC3;GABRG2;SCN3A;TGFB2;KIF5C;CDK5R2;SYN1;GRIN1;KIF5A;TNFRSF1B;KIF1A;CCK;CRYAB;GAD1;SNAP25;PACSIN1;SNCG;CNGA3;SLC6A1;HSPB1;NEFM;SLC17A7;CNR1;STMN2;OLFM1;KCNQ2;NTRK2;VSTM2L;SYT1;CP…	geneontology_Cellular_Component
1978	GO:0044420	extracellular matrix component	http://amigo.geneontology.org/amigo/term/GO:0044420	43	19	2.175048544	8.735437218	4.44E-14	3.49E-12	1277;1278;1281;1282;1284;1289;1290;1295;3371;3912;3913;3915;4052;4060;4237;7143;10516;11117;50509	EMILIN1;LAMB1;COL8A1;TNR;LAMB2;COL5A2;TNC;COL5A1;COL1A2;COL1A1;LAMC1;COL3A1;LTBP1;COL5A3;COL4A1;FBLN5;COL4A2;LUM;MFAP2	geneontology_Cellular_Component
1979	GO:0045211	postsynaptic membrane	http://amigo.geneontology.org/amigo/term/GO:0045211	248	42	12.54446602	3.348089902	3.03E-12	2.14E-10	491;1008;1128;1137;1141;1272;1305;2171;2556;2562;2563;2566;2891;2893;2898;2902;2905;3745;3751;3761;4900;6529;8572;8829;9123;9229;9478;9568;10675;11178;11346;23017;26037;26052;27092;50944;53826;55906;56899;58512;64101;84966	KCNB1;PDLIM4;LRRC4;CHRNA4;SLC16A3;DLGAP1;CHRNB2;SIPA1L1;GABRB3;GABRA3;DNM3;ZC4H2;CNTN1;CHRM1;FAIM2;CDH10;DLGAP3;FXYD6;GRIA4;FABP5;GRIK2;GRIN2C;ATP2B2;NRP1;IGSF21;KCND2;GABRG2;GABRD;GRIN1;CSPG5;CABP1;LZTS1;SHANK1;COL13A1;GABBR2;KCNJ4;SLC6A1;GRIA2;ANKS1B;SYNPO;CACNG4;NRGN	geneontology_Cellular_Component
1980	GO:0098797	plasma membrane protein complex	http://amigo.geneontology.org/amigo/term/GO:0098797	468	61	23.67262136	2.576816444	5.11E-12	3.29E-10	214;355;478;610;650;972;1008;1137;1141;1271;1305;1536;2706;2775;2786;2891;2893;2898;2902;2905;3077;3115;3122;3339;3569;3597;3675;3678;3679;3684;3687;3689;3691;3693;3745;3751;3761;3767;3775;3780;3783;3785;6328;6464;6616;6833;7097;9026;9180;9568;10188;10203;11117;23704;26047;27092;30818;30819;50944;55800;93589	KCNB1;OSMR;ITGA5;ATP1A3;EMILIN1;KCNIP3;CHRNA4;KCNIP2;KCNE4;CHRNB2;ITGA3;CNTNAP2;IL13RA1;SHC1;HFE;ALCAM;CNTFR;KCNJ11;TLR2;CDH10;FAS;ITGAM;GNAO1;GRIA4;ITGAX;ITGA7;CACNA2D4;ITGB5;GNG4;GRIK2;GRIN2C;HCN2;KCNN1;SCN3B;CD74;TNK2;HSPG2;HIP1R;KCNN4;ITGB2;KCND2;SCN3A;BMP2;GJB2;GRIN1;ITGB4;CALCRL;SHANK1;ABCC8;CYBB;COL13A1;KCNK1;SNAP25;GABBR2;KCNJ4;IL6;GRIA2;HLA-DRA;KCNQ2;CACNG4;HLA-DPB1	geneontology_Cellular_Component
1981	GO:0098978	glutamatergic synapse	http://amigo.geneontology.org/amigo/term/GO:0098978	300	45	15.17475728	2.965451056	3.65E-11	2.15E-09	87;491;1008;1128;1268;2047;2316;2563;2898;2902;2905;3556;3751;4900;5327;5590;6456;6457;6511;6616;6712;6812;6854;6857;7143;8829;9378;10397;10675;10814;10815;11346;26052;27092;50632;50944;53826;58512;63827;64101;65078;79012;83992;84152;84628	FLNA;LRRC4;SH3GL2;EPHB1;SLC1A6;TNR;ACTN1;RTN4R;DNM3;CPLX1;CTTNBP2;NTNG2;CHRM1;CDH10;SPTBN2;DLGAP3;STXBP1;FXYD6;GRIK2;PRKCZ;SH3GL3;GRIN2C;CPLX2;ATP2B2;NRP1;KCND2;IL1RAP;GABRD;GRIN1;NRXN1;CSPG5;BCAN;SHANK1;PLAT;SNAP25;SYN2;NDRG1;SYNPO;CAMKV;CNR1;CALY;CACNG4;SYT1;PPP1R1B;NRGN	geneontology_Cellular_Component
1982	GO:0043235	receptor complex	http://amigo.geneontology.org/amigo/term/GO:0043235	339	47	17.14747573	2.740928213	2.10E-10	1.14E-08	214;650;929;960;972;1137;1141;1271;1441;2047;2050;2065;2556;2562;2563;2566;2891;2893;2898;2902;2905;3077;3566;3569;3597;3598;3675;3678;3679;3684;3687;3689;3691;3693;3822;4915;7097;7132;7133;8829;9180;9568;10203;11117;23129;27092;50944	TNFRSF1A;OSMR;ITGA5;EMILIN1;EPHB1;CHRNA4;CHRNB2;GABRB3;GABRA3;ITGA3;CD44;IL13RA1;IL4R;HFE;ALCAM;PLXND1;CNTFR;TLR2;KLRC2;ITGAM;GRIA4;ITGAX;ITGA7;ITGB5;GRIK2;CD14;GRIN2C;NRP1;CD74;ITGB2;GABRG2;GABRD;BMP2;GRIN1;TNFRSF1B;ITGB4;CSF3R;CALCRL;SHANK1;EPHB4;GABBR2;IL6;GRIA2;ERBB3;NTRK2;CACNG4;IL13RA2	geneontology_Cellular_Component
1983	GO:0033267	axon part	http://amigo.geneontology.org/amigo/term/GO:0033267	315	44	15.93349515	2.761478232	6.44E-10	3.25E-08	547;885;1128;1261;1268;1826;2258;2571;2898;2902;3315;3675;3767;3785;3798;3800;3897;4133;4137;4155;4915;5590;5864;5881;6616;6855;7133;8826;8829;8851;8941;9024;10409;10439;10814;10815;11075;26047;29993;30818;57447;65078;81551;140767	IQGAP1;MAPT;KCNIP3;CDK5R1;NDRG2;ITGA3;RAB3A;CNTNAP2;RTN4R;CPLX1;KCNJ11;BRSK2;CHRM1;MAP2;FGF13;DSCAM;GRIK2;PRKCZ;BASP1;STMN4;CPLX2;NRSN1;NRP1;SYP;RAC3;KIF5C;CDK5R2;GRIN1;KIF5A;TNFRSF1B;KIF1A;CCK;GAD1;SNAP25;PACSIN1;CNGA3;HSPB1;CNR1;STMN2;OLFM1;KCNQ2;NTRK2;L1CAM;MBP	geneontology_Cellular_Component
1984	GO:0005604	basement membrane	http://amigo.geneontology.org/amigo/term/GO:0005604	73	19	3.692524272	5.145531512	2.13E-09	1.00E-07	302;977;1282;1284;1289;1295;1296;2335;3339;3371;3912;3913;3915;4016;4017;7045;7076;9510;30008	EFEMP2;CD151;ANXA2;TGFBI;LAMB1;LOXL1;COL8A1;TIMP1;LAMB2;FN1;TNC;COL5A1;LAMC1;HSPG2;LOXL2;ADAMTS1;COL8A2;COL4A1;COL4A2	geneontology_Cellular_Component
1985	GO:0098644	complex of collagen trimers	http://amigo.geneontology.org/amigo/term/GO:0098644	18	10	0.910485437	10.98315206	3.05E-09	1.35E-07	1277;1278;1281;1282;1284;1289;1290;1295;4060;50509	COL8A1;COL5A2;COL5A1;COL1A2;COL1A1;COL3A1;COL5A3;COL4A1;COL4A2;LUM	geneontology_Cellular_Component
1986	GO:0034774	secretory granule lumen	http://amigo.geneontology.org/amigo/term/GO:0034774	264	38	13.35378641	2.845634851	4.27E-09	1.78E-07	2;12;87;230;240;302;710;718;1075;1191;1265;1992;2162;2171;2335;2512;3101;3240;3310;4057;4069;5054;5265;5552;5806;5836;6036;6279;6280;6282;6590;7042;7057;7076;7422;9961;29106;83706	ANXA2;SERPINE1;PYGL;HSPA6;TIMP1;SCG3;ACTN1;SERPINA1;HK3;FN1;SERPING1;ALDOC;CTSC;PTX3;LTF;MVP;FABP5;FERMT3;A2M;SERPINB1;THBS1;SERPINA3;VEGFA;ALOX5;TGFB2;S100A11;C3;LYZ;RNASE2;HP;FTL;S100A9;F13A1;CNN2;S100A8;CLU;SLPI;SRGN	geneontology_Cellular_Component
1987	GO:0060205	cytoplasmic vesicle lumen	http://amigo.geneontology.org/amigo/term/GO:0060205	278	39	14.06194175	2.773443433	5.58E-09	2.19E-07	2;12;87;230;240;302;710;718;1075;1191;1265;1992;2162;2171;2335;2512;3101;3240;3310;4057;4069;5054;5265;5552;5806;5836;6036;6279;6280;6282;6288;6590;7042;7057;7076;7422;9961;29106;83706	ANXA2;SERPINE1;PYGL;HSPA6;TIMP1;SCG3;ACTN1;SERPINA1;HK3;FN1;SERPING1;ALDOC;CTSC;PTX3;LTF;MVP;FABP5;FERMT3;A2M;SERPINB1;THBS1;SERPINA3;VEGFA;ALOX5;TGFB2;S100A11;C3;LYZ;RNASE2;HP;SAA1;FTL;S100A9;F13A1;CNN2;S100A8;CLU;SLPI;SRGN	geneontology_Cellular_Component
1988	GO:0031983	vesicle lumen	http://amigo.geneontology.org/amigo/term/GO:0031983	279	39	14.11252427	2.763502776	6.18E-09	2.30E-07	2;12;87;230;240;302;710;718;1075;1191;1265;1992;2162;2171;2335;2512;3101;3240;3310;4057;4069;5054;5265;5552;5806;5836;6036;6279;6280;6282;6288;6590;7042;7057;7076;7422;9961;29106;83706	ANXA2;SERPINE1;PYGL;HSPA6;TIMP1;SCG3;ACTN1;SERPINA1;HK3;FN1;SERPING1;ALDOC;CTSC;PTX3;LTF;MVP;FABP5;FERMT3;A2M;SERPINB1;THBS1;SERPINA3;VEGFA;ALOX5;TGFB2;S100A11;C3;LYZ;RNASE2;HP;SAA1;FTL;S100A9;F13A1;CNN2;S100A8;CLU;SLPI;SRGN	geneontology_Cellular_Component
1989	GO:0098802	plasma membrane receptor complex	http://amigo.geneontology.org/amigo/term/GO:0098802	160	28	8.093203883	3.459692898	6.65E-09	2.35E-07	214;650;1137;1141;1271;2891;2893;2898;2902;2905;3077;3569;3597;3675;3678;3679;3684;3687;3689;3691;3693;7097;9180;9568;10203;11117;27092;50944	OSMR;ITGA5;EMILIN1;CHRNA4;CHRNB2;ITGA3;IL13RA1;HFE;ALCAM;CNTFR;TLR2;ITGAM;GRIA4;ITGAX;ITGA7;ITGB5;GRIK2;GRIN2C;ITGB2;BMP2;GRIN1;ITGB4;CALCRL;SHANK1;GABBR2;IL6;GRIA2;CACNG4	geneontology_Cellular_Component
1990	GO:0043197	dendritic spine	http://amigo.geneontology.org/amigo/term/GO:0043197	143	26	7.233300971	3.594486128	1.02E-08	3.43E-07	1410;2213;2891;2893;2902;3751;3781;4137;4900;4915;5662;6543;8572;8851;9026;11178;11346;23109;26037;26052;50944;56899;64101;83992;84152;124925	PDLIM4;LRRC4;MAPT;CDK5R1;SIPA1L1;FCGR2B;PSD;DNM3;CTTNBP2;GRIA4;KCNN2;HIP1R;KCND2;SLC8A2;GRIN1;DDN;LZTS1;SHANK1;CRYAB;GRIA2;ANKS1B;SYNPO;NTRK2;SEZ6;PPP1R1B;NRGN	geneontology_Cellular_Component
1991	GO:0044309	neuron spine	http://amigo.geneontology.org/amigo/term/GO:0044309	145	26	7.334466019	3.544907009	1.38E-08	4.27E-07	1410;2213;2891;2893;2902;3751;3781;4137;4900;4915;5662;6543;8572;8851;9026;11178;11346;23109;26037;26052;50944;56899;64101;83992;84152;124925	PDLIM4;LRRC4;MAPT;CDK5R1;SIPA1L1;FCGR2B;PSD;DNM3;CTTNBP2;GRIA4;KCNN2;HIP1R;KCND2;SLC8A2;GRIN1;DDN;LZTS1;SHANK1;CRYAB;GRIA2;ANKS1B;SYNPO;NTRK2;SEZ6;PPP1R1B;NRGN	geneontology_Cellular_Component
1992	GO:0009897	external side of plasma membrane	http://amigo.geneontology.org/amigo/term/GO:0009897	230	34	11.63398058	2.922473504	1.45E-08	4.27E-07	19;214;290;301;929;972;1137;1141;1271;1441;2152;2213;2214;2891;3077;3383;3554;3597;3598;3627;3675;3678;3684;3689;4684;6382;7057;7852;8764;9180;9332;65078;84966;118429	TNFRSF14;OSMR;ITGA5;ANXA1;CD163;CHRNA4;CHRNB2;F3;ITGA3;ICAM1;FCGR2B;RTN4R;IL13RA1;HFE;ALCAM;CNTFR;ITGAM;CD14;FCGR3A;ANTXR2;THBS1;CD74;NCAM1;IGSF21;CXCR4;ITGB2;ANPEP;CSF3R;SDC1;IL1R1;CXCL10;GRIA2;ABCA1;IL13RA2	geneontology_Cellular_Component
1993	GO:1902495	transmembrane transporter complex	http://amigo.geneontology.org/amigo/term/GO:1902495	230	34	11.63398058	2.922473504	1.45E-08	4.27E-07	478;610;1137;1141;1192;1261;2556;2562;2563;2566;2891;2893;2898;2902;2905;3745;3751;3761;3767;3775;3780;3783;3785;6328;6616;6833;23704;26047;27092;30818;30819;50944;55800;93589	KCNB1;CLIC1;ATP1A3;KCNIP3;CHRNA4;KCNIP2;KCNE4;CHRNB2;GABRB3;GABRA3;CNTNAP2;KCNJ11;GRIA4;CACNA2D4;GRIK2;GRIN2C;HCN2;KCNN1;SCN3B;KCNN4;KCND2;GABRG2;SCN3A;GABRD;GRIN1;SHANK1;ABCC8;KCNK1;SNAP25;KCNJ4;CNGA3;GRIA2;KCNQ2;CACNG4	geneontology_Cellular_Component
1994	GO:0034702	ion channel complex	http://amigo.geneontology.org/amigo/term/GO:0034702	211	32	10.67291262	2.998244353	2.08E-08	5.89E-07	610;1137;1141;1192;2556;2562;2563;2566;2891;2893;2898;2902;2905;3745;3751;3761;3767;3775;3780;3783;3785;6328;6616;6833;23704;26047;27092;30818;30819;50944;55800;93589	KCNB1;CLIC1;KCNIP3;CHRNA4;KCNIP2;KCNE4;CHRNB2;GABRB3;GABRA3;CNTNAP2;KCNJ11;GRIA4;CACNA2D4;GRIK2;GRIN2C;HCN2;KCNN1;SCN3B;KCNN4;KCND2;GABRG2;SCN3A;GABRD;GRIN1;SHANK1;ABCC8;KCNK1;SNAP25;KCNJ4;GRIA2;KCNQ2;CACNG4	geneontology_Cellular_Component
1995	GO:0070820	tertiary granule	http://amigo.geneontology.org/amigo/term/GO:0070820	119	23	6.019320388	3.821029371	2.21E-08	5.90E-07	230;965;1265;1520;1536;2357;3240;3684;3687;3689;3903;3958;4057;4069;4318;5328;5806;6515;6616;7130;22918;23601;79930	LGALS3;CLEC5A;PLAU;ALDOC;LAIR1;CD58;PTX3;LTF;DOK3;ITGAM;ITGAX;ITGB2;MMP9;LYZ;HP;TNFAIP6;CNN2;CYBB;CD93;SNAP25;FPR1;SLC2A3;CTSS	geneontology_Cellular_Component
1996	GO:0150034	distal axon	http://amigo.geneontology.org/amigo/term/GO:0150034	234	34	11.83631068	2.872516692	2.25E-08	5.90E-07	885;1128;1268;1826;2258;2571;2898;2902;3675;3800;3897;4133;4137;4915;5864;5881;6616;6855;8826;8829;8851;8941;9024;10409;10439;10814;10815;11075;29993;30818;57447;65078;81551;140767	IQGAP1;MAPT;KCNIP3;CDK5R1;NDRG2;ITGA3;RAB3A;RTN4R;CPLX1;BRSK2;CHRM1;MAP2;FGF13;DSCAM;GRIK2;BASP1;STMN4;CPLX2;NRSN1;NRP1;SYP;RAC3;KIF5C;CDK5R2;GRIN1;CCK;GAD1;SNAP25;PACSIN1;CNR1;STMN2;OLFM1;NTRK2;L1CAM	geneontology_Cellular_Component
1997	GO:0098793	presynapse	http://amigo.geneontology.org/amigo/term/GO:0098793	407	48	20.58708738	2.33155857	3.01E-08	7.60E-07	491;547;885;1008;1128;1137;1141;1268;1272;2571;2898;2902;3765;3766;4915;5138;5864;6456;6457;6511;6529;6616;6620;6712;6812;6833;6853;6854;6855;6857;8061;8851;9378;9379;10814;10815;11255;26052;29993;30818;53826;57030;65078;83992;84628;84966;112755;115827	SH3GL2;KCNIP3;CHRNA4;SLC1A6;PDE2A;CHRNB2;CDK5R1;KCNJ9;RAB3A;RTN4R;DNM3;CNTN1;RAB3C;CPLX1;CTTNBP2;NTNG2;CHRM1;HRH3;CDH10;SPTBN2;STXBP1;FOSL1;KCNJ10;FXYD6;GRIK2;SH3GL3;CPLX2;ATP2B2;SYP;IGSF21;STX1B;SNCB;SYN1;GRIN1;NRXN2;NRXN1;KIF1A;CCK;ABCC8;GAD1;SNAP25;SYN2;PACSIN1;SLC6A1;SLC17A7;CNR1;NTRK2;SYT1	geneontology_Cellular_Component
1998	GO:1990351	transporter complex	http://amigo.geneontology.org/amigo/term/GO:1990351	237	34	11.98805825	2.836155721	3.12E-08	7.60E-07	478;610;1137;1141;1192;1261;2556;2562;2563;2566;2891;2893;2898;2902;2905;3745;3751;3761;3767;3775;3780;3783;3785;6328;6616;6833;23704;26047;27092;30818;30819;50944;55800;93589	KCNB1;CLIC1;ATP1A3;KCNIP3;CHRNA4;KCNIP2;KCNE4;CHRNB2;GABRB3;GABRA3;CNTNAP2;KCNJ11;GRIA4;CACNA2D4;GRIK2;GRIN2C;HCN2;KCNN1;SCN3B;KCNN4;KCND2;GABRG2;SCN3A;GABRD;GRIN1;SHANK1;ABCC8;KCNK1;SNAP25;KCNJ4;CNGA3;GRIA2;KCNQ2;CACNG4	geneontology_Cellular_Component
1999	GO:0005775	vacuolar lumen	http://amigo.geneontology.org/amigo/term/GO:0005775	125	23	6.322815534	3.637619962	5.78E-08	1.36E-06	12;302;633;718;972;1075;1463;1508;1520;1634;2171;2331;2512;3339;4060;4069;6036;6382;6383;6385;10675;63827;129807	ANXA2;FMOD;CTSC;CTSB;SDC4;FABP5;NEU4;SDC2;SERPINA3;CD74;HSPG2;C3;LYZ;RNASE2;SDC1;CSPG5;FTL;BCAN;LUM;BGN;CTSS;DCN;NCAN	geneontology_Cellular_Component
2000	GO:0031093	platelet alpha granule lumen	http://amigo.geneontology.org/amigo/term/GO:0031093	56	15	2.832621359	5.295448314	7.05E-08	1.61E-06	2;12;87;710;1191;2162;2335;5054;5265;5552;7042;7057;7076;7422;83706	SERPINE1;TIMP1;ACTN1;SERPINA1;FN1;SERPING1;FERMT3;A2M;THBS1;SERPINA3;VEGFA;TGFB2;F13A1;CLU;SRGN	geneontology_Cellular_Component
2001	GO:0005583	fibrillar collagen trimer	http://amigo.geneontology.org/amigo/term/GO:0005583	10	7	0.505825243	13.83877159	8.56E-08	1.83E-06	1277;1278;1281;1289;1290;4060;50509	COL5A2;COL5A1;COL1A2;COL1A1;COL3A1;COL5A3;LUM	geneontology_Cellular_Component
2002	GO:0098643	banded collagen fibril	http://amigo.geneontology.org/amigo/term/GO:0098643	10	7	0.505825243	13.83877159	8.56E-08	1.83E-06	1277;1278;1281;1289;1290;4060;50509	COL5A2;COL5A1;COL1A2;COL1A1;COL3A1;COL5A3;LUM	geneontology_Cellular_Component
2003	GO:0060076	excitatory synapse	http://amigo.geneontology.org/amigo/term/GO:0060076	37	12	1.871553398	6.411786066	1.44E-07	2.98E-06	2891;2902;3675;3765;6712;6855;6857;9123;27286;50944;57030;64101	LRRC4;SRPX2;SLC16A3;ITGA3;KCNJ9;SPTBN2;SYP;GRIN1;SHANK1;GRIA2;SLC17A7;SYT1	geneontology_Cellular_Component
2004	GO:0005912	adherens junction	http://amigo.geneontology.org/amigo/term/GO:0005912	484	52	24.48194175	2.12401453	1.70E-07	3.44E-06	87;214;301;302;857;960;977;1008;1265;1674;2191;2242;2316;2318;3315;3339;3371;3383;3675;3678;3689;3691;3693;3897;4323;4478;4627;5021;5328;5329;6282;6385;7205;7431;8321;8826;8829;8936;9124;9590;9902;10095;10188;10397;23122;23418;28514;54751;55612;64098;81848;84966	MRC2;MSN;CD151;ANXA2;FLNA;TRIP6;VIM;FES;ITGA5;PLAUR;ANXA1;IQGAP1;DLL1;FLNC;PLAU;MMP14;FERMT1;ACTN1;WASF1;ITGA3;ICAM1;CD44;TNC;ALCAM;PARVG;ARPC1B;CDH10;FZD1;SDC4;DES;ITGB5;NRP1;CLASP2;IGSF21;SPRY4;TNK2;HSPG2;ITGB2;MYH9;FAP;S100A11;ITGB4;CRB1;FBLIM1;CNN2;CAV1;NDRG1;PDLIM1;HSPB1;AKAP12;OXTR;L1CAM	geneontology_Cellular_Component
2005	GO:0098552	side of membrane	http://amigo.geneontology.org/amigo/term/GO:0098552	395	45	19.98009709	2.252241308	2.30E-07	4.52E-06	19;214;290;301;929;972;1137;1141;1271;1441;1917;2152;2213;2214;2242;2775;2786;2891;3077;3115;3122;3383;3554;3597;3598;3627;3675;3678;3684;3689;4684;5778;5996;6382;6616;6769;7057;7852;8764;8826;9180;9332;65078;84966;118429	TNFRSF14;OSMR;FES;ITGA5;ANXA1;PTPN7;CD163;IQGAP1;CHRNA4;CHRNB2;F3;ITGA3;ICAM1;FCGR2B;RTN4R;IL13RA1;HFE;ALCAM;CNTFR;ITGAM;GNAO1;GNG4;CD14;STAC;FCGR3A;ANTXR2;THBS1;CD74;NCAM1;IGSF21;RGS1;CXCR4;ITGB2;ANPEP;CSF3R;SDC1;IL1R1;CXCL10;SNAP25;GRIA2;HLA-DRA;ABCA1;IL13RA2;HLA-DPB1;EEF1A2	geneontology_Cellular_Component
2006	GO:0045121	membrane raft	http://amigo.geneontology.org/amigo/term/GO:0045121	273	35	13.80902913	2.534573552	3.32E-07	6.35E-06	19;302;330;355;857;871;929;1141;1268;1272;2047;3162;3383;3684;3689;3751;3937;4137;5359;5590;6281;6385;7097;7132;7133;7143;8826;10630;23017;26509;28514;30846;65078;90249;286204	PDPN;TNFRSF1A;ANXA2;IQGAP1;UNC5A;SERPINH1;DLL1;EPHB1;MAPT;TNR;CHRNB2;MYOF;ICAM1;RTN4R;CNTN1;TLR2;EHD2;FAIM2;FAS;ITGAM;SDC4;PLSCR1;PRKCZ;CD14;CRB2;ITGB2;KCND2;TNFRSF1B;LCP2;BIRC3;CAV1;HMOX1;S100A10;CNR1;ABCA1	geneontology_Cellular_Component
2007	GO:0098857	membrane microdomain	http://amigo.geneontology.org/amigo/term/GO:0098857	274	35	13.85961165	2.525323283	3.63E-07	6.74E-06	19;302;330;355;857;871;929;1141;1268;1272;2047;3162;3383;3684;3689;3751;3937;4137;5359;5590;6281;6385;7097;7132;7133;7143;8826;10630;23017;26509;28514;30846;65078;90249;286204	PDPN;TNFRSF1A;ANXA2;IQGAP1;UNC5A;SERPINH1;DLL1;EPHB1;MAPT;TNR;CHRNB2;MYOF;ICAM1;RTN4R;CNTN1;TLR2;EHD2;FAIM2;FAS;ITGAM;SDC4;PLSCR1;PRKCZ;CD14;CRB2;ITGB2;KCND2;TNFRSF1B;LCP2;BIRC3;CAV1;HMOX1;S100A10;CNR1;ABCA1	geneontology_Cellular_Component
2008	GO:0034703	cation channel complex	http://amigo.geneontology.org/amigo/term/GO:0034703	159	25	8.042621359	3.108439262	3.72E-07	6.74E-06	610;2891;2893;2898;2902;2905;3745;3751;3761;3767;3775;3780;3783;3785;6328;6616;6833;23704;26047;27092;30818;30819;50944;55800;93589	KCNB1;KCNIP3;KCNIP2;KCNE4;CNTNAP2;KCNJ11;GRIA4;CACNA2D4;GRIK2;GRIN2C;HCN2;KCNN1;SCN3B;KCNN4;KCND2;SCN3A;GRIN1;SHANK1;ABCC8;KCNK1;SNAP25;KCNJ4;GRIA2;KCNQ2;CACNG4	geneontology_Cellular_Component
2009	GO:0070161	anchoring junction	http://amigo.geneontology.org/amigo/term/GO:0070161	497	52	25.13951456	2.068456806	3.95E-07	6.97E-06	87;214;301;302;857;960;977;1008;1265;1674;2191;2242;2316;2318;3315;3339;3371;3383;3675;3678;3689;3691;3693;3897;4323;4478;4627;5021;5328;5329;6282;6385;7205;7431;8321;8826;8829;8936;9124;9590;9902;10095;10188;10397;23122;23418;28514;54751;55612;64098;81848;84966	MRC2;MSN;CD151;ANXA2;FLNA;TRIP6;VIM;FES;ITGA5;PLAUR;ANXA1;IQGAP1;DLL1;FLNC;PLAU;MMP14;FERMT1;ACTN1;WASF1;ITGA3;ICAM1;CD44;TNC;ALCAM;PARVG;ARPC1B;CDH10;FZD1;SDC4;DES;ITGB5;NRP1;CLASP2;IGSF21;SPRY4;TNK2;HSPG2;ITGB2;MYH9;FAP;S100A11;ITGB4;CRB1;FBLIM1;CNN2;CAV1;NDRG1;PDLIM1;HSPB1;AKAP12;OXTR;L1CAM	geneontology_Cellular_Component
2010	GO:0043202	lysosomal lumen	http://amigo.geneontology.org/amigo/term/GO:0043202	64	15	3.237281553	4.633517274	4.75E-07	8.19E-06	633;972;1463;1508;1520;1634;2331;3339;4060;6382;6383;6385;10675;63827;129807	FMOD;CTSB;SDC4;NEU4;SDC2;CD74;HSPG2;SDC1;CSPG5;BCAN;LUM;BGN;CTSS;DCN;NCAN	geneontology_Cellular_Component
2011	GO:0098589	membrane region	http://amigo.geneontology.org/amigo/term/GO:0098589	281	35	14.21368932	2.462414874	6.68E-07	1.12E-05	19;302;330;355;857;871;929;1141;1268;1272;2047;3162;3383;3684;3689;3751;3937;4137;5359;5590;6281;6385;7097;7132;7133;7143;8826;10630;23017;26509;28514;30846;65078;90249;286204	PDPN;TNFRSF1A;ANXA2;IQGAP1;UNC5A;SERPINH1;DLL1;EPHB1;MAPT;TNR;CHRNB2;MYOF;ICAM1;RTN4R;CNTN1;TLR2;EHD2;FAIM2;FAS;ITGAM;SDC4;PLSCR1;PRKCZ;CD14;CRB2;ITGB2;KCND2;TNFRSF1B;LCP2;BIRC3;CAV1;HMOX1;S100A10;CNR1;ABCA1	geneontology_Cellular_Component
2012	GO:0005925	focal adhesion	http://amigo.geneontology.org/amigo/term/GO:0005925	371	42	18.7661165	2.238076268	7.02E-07	1.15E-05	87;214;301;857;960;977;1265;2191;2242;2316;2318;3315;3339;3371;3383;3675;3678;3689;3691;3693;3897;4323;4478;4627;5328;5329;6385;7205;7431;8321;8826;8829;8936;9124;9590;9902;10095;23122;54751;55612;64098;81848	MRC2;MSN;CD151;FLNA;TRIP6;VIM;FES;ITGA5;PLAUR;ANXA1;IQGAP1;FLNC;PLAU;MMP14;FERMT1;ACTN1;WASF1;ITGA3;ICAM1;CD44;TNC;ALCAM;PARVG;ARPC1B;FZD1;SDC4;ITGB5;NRP1;CLASP2;SPRY4;HSPG2;ITGB2;MYH9;FAP;ITGB4;FBLIM1;CNN2;CAV1;PDLIM1;HSPB1;AKAP12;L1CAM	geneontology_Cellular_Component
2013	GO:0098685	Schaffer collateral - CA1 synapse	http://amigo.geneontology.org/amigo/term/GO:0098685	75	16	3.79368932	4.21753039	7.78E-07	1.22E-05	1128;5327;5590;6456;6853;6854;6855;7143;9118;9378;9590;10815;11346;50944;64101;84628	INA;LRRC4;SH3GL2;TNR;CPLX1;NTNG2;CHRM1;PRKCZ;SYP;SYN1;NRXN1;SHANK1;PLAT;SYN2;AKAP12;SYNPO	geneontology_Cellular_Component
2014	GO:0034705	potassium channel complex	http://amigo.geneontology.org/amigo/term/GO:0034705	75	16	3.79368932	4.21753039	7.78E-07	1.22E-05	610;2898;3745;3751;3761;3767;3775;3780;3783;3785;6616;6833;23704;26047;30818;30819	KCNB1;KCNIP3;KCNIP2;KCNE4;CNTNAP2;KCNJ11;GRIK2;HCN2;KCNN1;KCNN4;KCND2;ABCC8;KCNK1;SNAP25;KCNJ4;KCNQ2	geneontology_Cellular_Component
2015	GO:0005924	cell-substrate adherens junction	http://amigo.geneontology.org/amigo/term/GO:0005924	373	42	18.86728155	2.226075859	8.11E-07	1.25E-05	87;214;301;857;960;977;1265;2191;2242;2316;2318;3315;3339;3371;3383;3675;3678;3689;3691;3693;3897;4323;4478;4627;5328;5329;6385;7205;7431;8321;8826;8829;8936;9124;9590;9902;10095;23122;54751;55612;64098;81848	MRC2;MSN;CD151;FLNA;TRIP6;VIM;FES;ITGA5;PLAUR;ANXA1;IQGAP1;FLNC;PLAU;MMP14;FERMT1;ACTN1;WASF1;ITGA3;ICAM1;CD44;TNC;ALCAM;PARVG;ARPC1B;FZD1;SDC4;ITGB5;NRP1;CLASP2;SPRY4;HSPG2;ITGB2;MYH9;FAP;ITGB4;FBLIM1;CNN2;CAV1;PDLIM1;HSPB1;AKAP12;L1CAM	geneontology_Cellular_Component
2016	GO:0030055	cell-substrate junction	http://amigo.geneontology.org/amigo/term/GO:0030055	376	42	19.01902913	2.208314616	1.00E-06	1.51E-05	87;214;301;857;960;977;1265;2191;2242;2316;2318;3315;3339;3371;3383;3675;3678;3689;3691;3693;3897;4323;4478;4627;5328;5329;6385;7205;7431;8321;8826;8829;8936;9124;9590;9902;10095;23122;54751;55612;64098;81848	MRC2;MSN;CD151;FLNA;TRIP6;VIM;FES;ITGA5;PLAUR;ANXA1;IQGAP1;FLNC;PLAU;MMP14;FERMT1;ACTN1;WASF1;ITGA3;ICAM1;CD44;TNC;ALCAM;PARVG;ARPC1B;FZD1;SDC4;ITGB5;NRP1;CLASP2;SPRY4;HSPG2;ITGB2;MYH9;FAP;ITGB4;FBLIM1;CNN2;CAV1;PDLIM1;HSPB1;AKAP12;L1CAM	geneontology_Cellular_Component
2017	GO:0031091	platelet alpha granule	http://amigo.geneontology.org/amigo/term/GO:0031091	78	16	3.945436893	4.055317683	1.36E-06	2.00E-05	2;12;87;710;1191;2162;2335;5054;5265;5552;6812;7042;7057;7076;7422;83706	SERPINE1;TIMP1;ACTN1;SERPINA1;FN1;SERPING1;STXBP1;FERMT3;A2M;THBS1;SERPINA3;VEGFA;TGFB2;F13A1;CLU;SRGN	geneontology_Cellular_Component
2018	GO:0043204	perikaryon	http://amigo.geneontology.org/amigo/term/GO:0043204	97	18	4.906504854	3.668599244	1.41E-06	2.04E-05	885;1261;1410;1943;2898;3745;3751;3775;4692;5126;6515;6543;9362;10439;11346;23109;26047;65078	KCNB1;PCSK2;CNTNAP2;RTN4R;EFNA2;GRIK2;KCND2;SLC8A2;NDN;DDN;CCK;CRYAB;KCNK1;SLC2A3;CNGA3;SYNPO;OLFM1;CPNE6	geneontology_Cellular_Component
2019	GO:0099572	postsynaptic specialization	http://amigo.geneontology.org/amigo/term/GO:0099572	279	34	14.11252427	2.409207548	1.60E-06	2.26E-05	491;1008;1128;1141;1410;2171;2556;2898;2902;2905;3751;4133;4900;4915;5590;5662;6457;6853;6854;8851;9026;9123;9229;9478;11178;11346;23542;26037;26052;27092;50944;56899;58512;64101	LRRC4;SLC16A3;DLGAP1;CHRNB2;CDK5R1;SIPA1L1;GABRA3;PSD;DNM3;CHRM1;CDH10;MAP2;DLGAP3;FABP5;MAPK8IP2;GRIK2;PRKCZ;SH3GL3;GRIN2C;ATP2B2;HIP1R;KCND2;SYN1;GRIN1;CABP1;LZTS1;SHANK1;CRYAB;SYN2;ANKS1B;SYNPO;NTRK2;CACNG4;NRGN	geneontology_Cellular_Component
2020	GO:0099240	intrinsic component of synaptic membrane	http://amigo.geneontology.org/amigo/term/GO:0099240	129	21	6.525145631	3.218318975	1.80E-06	2.49E-05	1008;1128;1137;1141;1268;1272;2556;2563;2902;3751;3765;6511;6529;8829;9123;9378;10675;27092;53826;64101;84628	LRRC4;CHRNA4;SLC1A6;SLC16A3;CHRNB2;GABRA3;KCNJ9;CNTN1;NTNG2;CHRM1;CDH10;FXYD6;NRP1;KCND2;GABRD;GRIN1;NRXN1;CSPG5;SLC6A1;CNR1;CACNG4	geneontology_Cellular_Component
2021	GO:0005796	Golgi lumen	http://amigo.geneontology.org/amigo/term/GO:0005796	80	16	4.046601942	3.953934741	1.94E-06	2.64E-05	633;1463;1634;2331;3339;4060;4320;4323;5046;6382;6383;6385;7477;10675;50512;63827	FMOD;MMP14;WNT7B;SDC4;SDC2;PODXL2;HSPG2;MMP11;SDC1;CSPG5;BCAN;LUM;BGN;DCN;PCSK6;NCAN	geneontology_Cellular_Component
2022	GO:0098984	neuron to neuron synapse	http://amigo.geneontology.org/amigo/term/GO:0098984	285	34	14.41601942	2.358487389	2.60E-06	3.46E-05	491;1128;1410;2171;2898;2902;2905;3751;4133;4900;4915;5590;5662;6456;6457;6853;6854;6857;8851;9026;9123;9229;9478;11069;11178;11346;23542;26037;26052;27092;50944;56899;58512;64101	LRRC4;SH3GL2;SLC16A3;DLGAP1;CDK5R1;SIPA1L1;PSD;DNM3;CHRM1;MAP2;DLGAP3;FABP5;MAPK8IP2;GRIK2;PRKCZ;SH3GL3;GRIN2C;ATP2B2;HIP1R;KCND2;SYN1;GRIN1;RAPGEF4;CABP1;LZTS1;SHANK1;CRYAB;SYN2;ANKS1B;SYNPO;NTRK2;CACNG4;SYT1;NRGN	geneontology_Cellular_Component
2023	GO:0030426	growth cone	http://amigo.geneontology.org/amigo/term/GO:0030426	135	21	6.828640777	3.075282576	3.81E-06	4.99E-05	1268;1826;2258;3675;3800;3897;4133;4137;5881;6616;8826;8829;8851;8941;10409;10439;11075;57447;65078;81551;140767	IQGAP1;MAPT;CDK5R1;NDRG2;ITGA3;RTN4R;MAP2;FGF13;DSCAM;BASP1;STMN4;NRSN1;NRP1;RAC3;KIF5C;CDK5R2;SNAP25;CNR1;STMN2;OLFM1;L1CAM	geneontology_Cellular_Component
2024	GO:0072562	blood microparticle	http://amigo.geneontology.org/amigo/term/GO:0072562	94	17	4.754757282	3.575366521	4.00E-06	5.15E-05	2;12;710;713;715;716;718;1191;1192;1356;2162;2335;3075;3240;3310;4478;8542	C1R;CLIC1;MSN;C1S;HSPA6;FN1;SERPING1;CP;A2M;SERPINA3;APOL1;CFH;C3;HP;F13A1;C1QB;CLU	geneontology_Cellular_Component
2025	GO:0030427	site of polarized growth	http://amigo.geneontology.org/amigo/term/GO:0030427	136	21	6.879223301	3.052670204	4.30E-06	5.43E-05	1268;1826;2258;3675;3800;3897;4133;4137;5881;6616;8826;8829;8851;8941;10409;10439;11075;57447;65078;81551;140767	IQGAP1;MAPT;CDK5R1;NDRG2;ITGA3;RTN4R;MAP2;FGF13;DSCAM;BASP1;STMN4;NRSN1;NRP1;RAC3;KIF5C;CDK5R2;SNAP25;CNR1;STMN2;OLFM1;L1CAM	geneontology_Cellular_Component
2026	GO:0030667	secretory granule membrane	http://amigo.geneontology.org/amigo/term/GO:0030667	205	27	10.36941748	2.603810683	4.49E-06	5.57E-05	290;728;857;929;960;965;1536;2171;2212;2357;3684;3687;3689;3903;3958;5328;5329;5864;6515;6616;6857;7097;7133;8826;22918;23601;79930	LGALS3;PLAUR;IQGAP1;CLEC5A;PLAU;C5AR1;RAB3A;CD44;TLR2;LAIR1;CD58;DOK3;FCGR2A;ITGAM;FABP5;ITGAX;CD14;ITGB2;ANPEP;TNFRSF1B;CAV1;CYBB;CD93;SNAP25;FPR1;SLC2A3;SYT1	geneontology_Cellular_Component
2027	GO:0042734	presynaptic membrane	http://amigo.geneontology.org/amigo/term/GO:0042734	139	21	7.030970874	2.986785236	6.12E-06	7.46E-05	1008;1128;1137;1141;1268;1272;2898;3765;5138;6511;6529;6616;6812;6855;6857;8061;9378;53826;84628;84966;112755	CHRNA4;SLC1A6;PDE2A;CHRNB2;KCNJ9;CNTN1;NTNG2;CHRM1;CDH10;STXBP1;FOSL1;FXYD6;GRIK2;SYP;IGSF21;STX1B;NRXN1;SNAP25;SLC6A1;CNR1;SYT1	geneontology_Cellular_Component
2028	GO:0031252	cell leading edge	http://amigo.geneontology.org/amigo/term/GO:0031252	336	37	16.99572816	2.17701764	6.29E-06	7.54E-05	59;87;302;960;2191;2556;2566;3678;3691;3745;3767;4137;4627;5590;5662;5881;6282;7431;7852;8572;8826;8936;9026;10630;11075;23109;23122;23129;26047;29993;50855;51330;55612;64411;81848;83871;90249	RAB34;KCNB1;PDPN;PDLIM4;ANXA2;VIM;ITGA5;TNFRSF12A;IQGAP1;UNC5A;MAPT;FERMT1;ACTN1;WASF1;GABRA3;ARAP3;CNTNAP2;PSD;CD44;PLXND1;KCNJ11;PRKCZ;PARD6A;CLASP2;SPRY4;HIP1R;RAC3;CXCR4;GABRG2;MYH9;FAP;S100A11;DDN;ITGB4;ACTA2;PACSIN1;STMN2	geneontology_Cellular_Component
2029	GO:0014069	postsynaptic density	http://amigo.geneontology.org/amigo/term/GO:0014069	261	31	13.20203883	2.348122164	7.90E-06	9.31E-05	491;1128;1410;2171;2898;2902;2905;3751;4133;4900;4915;5590;5662;6457;6853;6854;8851;9026;9123;9229;9478;11178;11346;23542;26037;26052;27092;50944;56899;58512;64101	LRRC4;SLC16A3;DLGAP1;CDK5R1;SIPA1L1;PSD;DNM3;CHRM1;MAP2;DLGAP3;FABP5;MAPK8IP2;GRIK2;PRKCZ;SH3GL3;GRIN2C;ATP2B2;HIP1R;KCND2;SYN1;GRIN1;CABP1;LZTS1;SHANK1;CRYAB;SYN2;ANKS1B;SYNPO;NTRK2;CACNG4;NRGN	geneontology_Cellular_Component
2030	GO:0099699	integral component of synaptic membrane	http://amigo.geneontology.org/amigo/term/GO:0099699	121	19	6.120485437	3.104328929	9.57E-06	0.000110863	1008;1128;1137;1141;1268;2556;2563;2902;3751;3765;6511;6529;8829;9123;9378;10675;27092;53826;64101	LRRC4;CHRNA4;SLC1A6;SLC16A3;CHRNB2;GABRA3;KCNJ9;CHRM1;CDH10;FXYD6;NRP1;KCND2;GABRD;GRIN1;NRXN1;CSPG5;SLC6A1;CNR1;CACNG4	geneontology_Cellular_Component
2031	GO:0032279	asymmetric synapse	http://amigo.geneontology.org/amigo/term/GO:0032279	265	31	13.40436893	2.312678811	1.08E-05	0.000122902	491;1128;1410;2171;2898;2902;2905;3751;4133;4900;4915;5590;5662;6457;6853;6854;8851;9026;9123;9229;9478;11178;11346;23542;26037;26052;27092;50944;56899;58512;64101	LRRC4;SLC16A3;DLGAP1;CDK5R1;SIPA1L1;PSD;DNM3;CHRM1;MAP2;DLGAP3;FABP5;MAPK8IP2;GRIK2;PRKCZ;SH3GL3;GRIN2C;ATP2B2;HIP1R;KCND2;SYN1;GRIN1;CABP1;LZTS1;SHANK1;CRYAB;SYN2;ANKS1B;SYNPO;NTRK2;CACNG4;NRGN	geneontology_Cellular_Component
2032	GO:0008305	integrin complex	http://amigo.geneontology.org/amigo/term/GO:0008305	30	9	1.517475728	5.930902111	1.11E-05	0.000125005	3675;3678;3679;3684;3687;3689;3691;3693;11117	ITGA5;EMILIN1;ITGA3;ITGAM;ITGAX;ITGA7;ITGB5;ITGB2;ITGB4	geneontology_Cellular_Component
2033	GO:0031256	leading edge membrane	http://amigo.geneontology.org/amigo/term/GO:0031256	138	20	6.98038835	2.865170102	1.91E-05	0.000211059	960;2191;2556;2566;3678;3745;3767;4137;5662;9026;10630;23109;23122;23129;26047;29993;55612;81848;83871;90249	RAB34;KCNB1;PDPN;ITGA5;UNC5A;MAPT;FERMT1;GABRA3;CNTNAP2;PSD;CD44;PLXND1;KCNJ11;CLASP2;SPRY4;HIP1R;GABRG2;FAP;DDN;PACSIN1	geneontology_Cellular_Component
2034	GO:0008076	voltage-gated potassium channel complex	http://amigo.geneontology.org/amigo/term/GO:0008076	67	13	3.389029126	3.835906838	2.50E-05	0.000272443	610;3745;3751;3761;3775;3780;3783;3785;6616;23704;26047;30818;30819	KCNB1;KCNIP3;KCNIP2;KCNE4;CNTNAP2;HCN2;KCNN1;KCNN4;KCND2;KCNK1;SNAP25;KCNJ4;KCNQ2	geneontology_Cellular_Component
2035	GO:0098636	protein complex involved in cell adhesion	http://amigo.geneontology.org/amigo/term/GO:0098636	33	9	1.669223301	5.391729192	2.62E-05	0.00028072	3675;3678;3679;3684;3687;3689;3691;3693;11117	ITGA5;EMILIN1;ITGA3;ITGAM;ITGAX;ITGA7;ITGB5;ITGB2;ITGB4	geneontology_Cellular_Component
2036	GO:0098936	intrinsic component of postsynaptic membrane	http://amigo.geneontology.org/amigo/term/GO:0098936	87	15	4.400679612	3.408564432	2.67E-05	0.000281808	1008;1128;1141;1272;2556;2563;2902;3751;6529;8829;9123;10675;27092;53826;64101	LRRC4;SLC16A3;CHRNB2;GABRA3;CNTN1;CHRM1;CDH10;FXYD6;NRP1;KCND2;GABRD;GRIN1;CSPG5;SLC6A1;CACNG4	geneontology_Cellular_Component
2037	GO:0042581	specific granule	http://amigo.geneontology.org/amigo/term/GO:0042581	109	17	5.513495146	3.083343605	3.07E-05	0.000318808	1265;1536;3240;3684;3689;3903;4057;4069;5328;5329;5806;6515;6590;6616;7133;22918;23601	PLAUR;CLEC5A;PLAU;LAIR1;PTX3;LTF;ITGAM;ITGB2;LYZ;HP;TNFRSF1B;CNN2;CYBB;CD93;SNAP25;SLC2A3;SLPI	geneontology_Cellular_Component
2038	GO:0000323	lytic vacuole	http://amigo.geneontology.org/amigo/term/GO:0000323	451	43	22.81271845	1.884913457	4.20E-05	0.000424265	12;290;301;302;633;718;972;1075;1113;1291;1356;1463;1508;1520;1634;1917;2171;2331;2357;2512;3115;3122;3339;3553;4060;4069;4878;5552;6036;6382;6383;6385;7128;7805;7852;10040;10203;10410;10675;10814;63827;114990;129807	ANXA2;ANXA1;FMOD;TOM1L1;VASN;CTSC;NPPA;COL6A1;CHGA;TNFAIP3;CTSB;SDC4;FABP5;CP;NEU4;CPLX2;SDC2;SERPINA3;CD74;IFITM3;HSPG2;CXCR4;ANPEP;LAPTM5;C3;LYZ;RNASE2;SDC1;CSPG5;FTL;BCAN;CALCRL;LUM;BGN;FPR1;CTSS;HLA-DRA;DCN;SRGN;IL1B;HLA-DPB1;NCAN;EEF1A2	geneontology_Cellular_Component
2039	GO:0005764	lysosome	http://amigo.geneontology.org/amigo/term/GO:0005764	451	43	22.81271845	1.884913457	4.20E-05	0.000424265	12;290;301;302;633;718;972;1075;1113;1291;1356;1463;1508;1520;1634;1917;2171;2331;2357;2512;3115;3122;3339;3553;4060;4069;4878;5552;6036;6382;6383;6385;7128;7805;7852;10040;10203;10410;10675;10814;63827;114990;129807	ANXA2;ANXA1;FMOD;TOM1L1;VASN;CTSC;NPPA;COL6A1;CHGA;TNFAIP3;CTSB;SDC4;FABP5;CP;NEU4;CPLX2;SDC2;SERPINA3;CD74;IFITM3;HSPG2;CXCR4;ANPEP;LAPTM5;C3;LYZ;RNASE2;SDC1;CSPG5;FTL;BCAN;CALCRL;LUM;BGN;FPR1;CTSS;HLA-DRA;DCN;SRGN;IL1B;HLA-DPB1;NCAN;EEF1A2	geneontology_Cellular_Component
2040	GO:0044437	vacuolar part	http://amigo.geneontology.org/amigo/term/GO:0044437	355	36	17.95679612	2.004811981	5.06E-05	0.00050359	12;290;302;534;633;718;972;1075;1291;1356;1463;1508;1520;1634;1917;2171;2331;2357;2512;3115;3122;3339;4060;4069;6036;6382;6383;6385;7056;7805;8714;10410;10675;63827;114990;129807	ABCC3;ANXA2;ATP6V1G2;FMOD;VASN;CTSC;COL6A1;CTSB;SDC4;FABP5;CP;NEU4;SDC2;SERPINA3;CD74;IFITM3;HSPG2;ANPEP;LAPTM5;C3;LYZ;RNASE2;THBD;SDC1;CSPG5;FTL;BCAN;LUM;BGN;FPR1;CTSS;HLA-DRA;DCN;HLA-DPB1;NCAN;EEF1A2	geneontology_Cellular_Component
2041	GO:0043209	myelin sheath	http://amigo.geneontology.org/amigo/term/GO:0043209	136	19	6.879223301	2.761939709	5.16E-05	0.000507039	302;1152;1272;1410;1917;2775;3767;4155;4478;5354;5590;6616;6812;6853;6854;9118;10397;11076;25927	MSN;ANXA2;INA;CNTN1;KCNJ11;CNRIP1;STXBP1;GNAO1;PRKCZ;SYN1;TPPP;CRYAB;CKB;SNAP25;SYN2;NDRG1;PLP1;EEF1A2;MBP	geneontology_Cellular_Component
2042	GO:0099055	integral component of postsynaptic membrane	http://amigo.geneontology.org/amigo/term/GO:0099055	85	14	4.299514563	3.256181551	8.30E-05	0.000803699	1008;1128;1141;2556;2563;2902;3751;6529;8829;9123;10675;27092;53826;64101	LRRC4;SLC16A3;CHRNB2;GABRA3;CHRM1;CDH10;FXYD6;NRP1;KCND2;GABRD;GRIN1;CSPG5;SLC6A1;CACNG4	geneontology_Cellular_Component
2043	GO:0098982	GABA-ergic synapse	http://amigo.geneontology.org/amigo/term/GO:0098982	56	11	2.832621359	3.883328763	9.33E-05	0.000891563	491;1008;1268;2556;2562;2563;2566;3751;6529;9378;10675	GABRB3;GABRA3;CDH10;ATP2B2;KCND2;GABRG2;GABRD;NRXN1;CSPG5;SLC6A1;CNR1	geneontology_Cellular_Component
2044	GO:0035579	specific granule membrane	http://amigo.geneontology.org/amigo/term/GO:0035579	60	11	3.034951456	3.624440179	0.000178793	0.001685417	1536;3684;3689;3903;5328;5329;6515;6616;7133;22918;23601	PLAUR;CLEC5A;PLAU;LAIR1;ITGAM;ITGB2;TNFRSF1B;CYBB;CD93;SNAP25;SLC2A3	geneontology_Cellular_Component
2045	GO:0070821	tertiary granule membrane	http://amigo.geneontology.org/amigo/term/GO:0070821	51	10	2.579708738	3.876406609	0.000196713	0.001829952	1536;3684;3687;3689;3903;5328;6515;6616;22918;23601	CLEC5A;PLAU;LAIR1;ITGAM;ITGAX;ITGB2;CYBB;CD93;SNAP25;SLC2A3	geneontology_Cellular_Component
2046	GO:0101002	ficolin-1-rich granule	http://amigo.geneontology.org/amigo/term/GO:0101002	152	19	7.688543689	2.471209213	0.000232705	0.002136653	230;240;965;1508;1520;2357;3101;3310;3687;3689;3958;4318;5265;5836;6515;7130;9961;22918;79930	LGALS3;PYGL;HSPA6;SERPINA1;HK3;ALDOC;CD58;DOK3;MVP;CTSB;ITGAX;ALOX5;ITGB2;MMP9;TNFAIP6;CD93;FPR1;SLC2A3;CTSS	geneontology_Cellular_Component
2047	GO:1904724	tertiary granule lumen	http://amigo.geneontology.org/amigo/term/GO:1904724	43	9	2.175048544	4.137838682	0.000243774	0.002209593	230;1265;1520;3240;4057;4069;4318;5806;7130	ALDOC;PTX3;LTF;MMP9;LYZ;HP;TNFAIP6;CNN2;CTSS	geneontology_Cellular_Component
2048	GO:0098889	intrinsic component of presynaptic membrane	http://amigo.geneontology.org/amigo/term/GO:0098889	75	12	3.79368932	3.163147793	0.000349145	0.003124629	1008;1128;1137;1141;1268;1272;3765;6511;6529;9378;53826;84628	CHRNA4;SLC1A6;CHRNB2;KCNJ9;CNTN1;NTNG2;CHRM1;CDH10;FXYD6;NRXN1;SLC6A1;CNR1	geneontology_Cellular_Component
2049	GO:0001726	ruffle	http://amigo.geneontology.org/amigo/term/GO:0001726	146	18	7.385048544	2.437357032	0.000400085	0.003535755	87;302;2191;3678;4627;5662;6282;8826;9026;10630;23122;29993;50855;51330;55612;64411;81848;83871	RAB34;PDPN;ANXA2;ITGA5;TNFRSF12A;IQGAP1;FERMT1;ACTN1;ARAP3;PSD;PARD6A;CLASP2;SPRY4;HIP1R;MYH9;FAP;S100A11;PACSIN1	geneontology_Cellular_Component
2050	GO:0031225	anchored component of membrane	http://amigo.geneontology.org/amigo/term/GO:0031225	99	14	5.007669903	2.795711433	0.000433341	0.003782368	929;1271;1272;1943;4684;4974;5329;5864;6853;63827;65078;84628;84966;115827	PLAUR;OMG;RAB3A;RTN4R;CNTN1;RAB3C;CNTFR;NTNG2;EFNA2;CD14;NCAM1;IGSF21;SYN1;BCAN	geneontology_Cellular_Component
2051	GO:0098948	intrinsic component of postsynaptic specialization membrane	http://amigo.geneontology.org/amigo/term/GO:0098948	48	9	2.427961165	3.70681382	0.000578778	0.004930073	1008;1128;1141;2556;2902;3751;9123;27092;64101	LRRC4;SLC16A3;CHRNB2;GABRA3;CHRM1;CDH10;KCND2;GRIN1;CACNG4	geneontology_Cellular_Component
2052	GO:0099060	integral component of postsynaptic specialization membrane	http://amigo.geneontology.org/amigo/term/GO:0099060	48	9	2.427961165	3.70681382	0.000578778	0.004930073	1008;1128;1141;2556;2902;3751;9123;27092;64101	LRRC4;SLC16A3;CHRNB2;GABRA3;CHRM1;CDH10;KCND2;GRIN1;CACNG4	geneontology_Cellular_Component
2053	GO:0071437	invadopodium	http://amigo.geneontology.org/amigo/term/GO:0071437	15	5	0.758737864	6.589891235	0.000638768	0.005347423	2191;3675;4478;5329;10630	PDPN;MSN;PLAUR;ITGA3;FAP	geneontology_Cellular_Component
2054	GO:0030139	endocytic vesicle	http://amigo.geneontology.org/amigo/term/GO:0030139	245	25	12.39271845	2.017313643	0.000642901	0.005347423	19;857;972;1536;2891;2893;3115;3122;3240;3693;4057;4481;6288;6456;6812;7097;7431;7477;9026;9332;9362;10981;27092;83871;84440	RAB34;VIM;CD163;SH3GL2;WNT7B;MSR1;TLR2;LTF;STXBP1;GRIA4;ITGB5;CD74;HIP1R;HP;RAB32;SAA1;RAB11FIP4;CAV1;CYBB;GRIA2;HLA-DRA;ABCA1;CACNG4;HLA-DPB1;CPNE6	geneontology_Cellular_Component
2055	GO:0032432	actin filament bundle	http://amigo.geneontology.org/amigo/term/GO:0032432	59	10	2.984368932	3.350792153	0.000672603	0.005465868	87;1265;1410;4627;5358;5590;8572;10398;11346;54751	PDLIM4;ACTN1;PLS3;PRKCZ;MYH9;FBLIM1;CNN2;CRYAB;SYNPO;MYL9	geneontology_Cellular_Component
2056	GO:0048786	presynaptic active zone	http://amigo.geneontology.org/amigo/term/GO:0048786	59	10	2.984368932	3.350792153	0.000672603	0.005465868	1008;2571;5864;6812;6853;6855;9378;57030;84628;112755	RAB3A;NTNG2;CDH10;STXBP1;SYP;STX1B;SYN1;NRXN1;GAD1;SLC17A7	geneontology_Cellular_Component
2057	GO:1902710	GABA receptor complex	http://amigo.geneontology.org/amigo/term/GO:1902710	16	5	0.809320388	6.178023033	0.000890782	0.007156621	2556;2562;2563;2566;9568	GABRB3;GABRA3;GABRG2;GABRD;GABBR2	geneontology_Cellular_Component
2058	GO:0099634	postsynaptic specialization membrane	http://amigo.geneontology.org/amigo/term/GO:0099634	72	11	3.641941748	3.020366816	0.000911257	0.007238859	491;1008;1128;1141;2556;2902;2905;3751;9123;27092;64101	LRRC4;SLC16A3;CHRNB2;GABRA3;CHRM1;CDH10;GRIN2C;ATP2B2;KCND2;GRIN1;CACNG4	geneontology_Cellular_Component
2059	GO:0060198	clathrin-sculpted vesicle	http://amigo.geneontology.org/amigo/term/GO:0060198	10	4	0.505825243	7.907869482	0.00106435	0.008361059	2571;5864;6857;57030	RAB3A;GAD1;SLC17A7;SYT1	geneontology_Cellular_Component
2060	GO:0031253	cell projection membrane	http://amigo.geneontology.org/amigo/term/GO:0031253	255	25	12.89854369	1.938203304	0.001147059	0.008911768	768;960;2191;2556;2566;3675;3678;3745;3767;3775;4137;4478;5329;5662;9026;10630;23109;23122;23129;26047;29993;55612;81848;83871;90249	RAB34;KCNB1;PDPN;MSN;ITGA5;PLAUR;UNC5A;MAPT;FERMT1;GABRA3;ITGA3;CNTNAP2;PSD;CD44;PLXND1;KCNJ11;CLASP2;SPRY4;HIP1R;GABRG2;FAP;DDN;KCNK1;PACSIN1;CA9	geneontology_Cellular_Component
2061	GO:0043195	terminal bouton	http://amigo.geneontology.org/amigo/term/GO:0043195	43	8	2.175048544	3.678078829	0.001226921	0.009428624	885;2898;2902;4915;5864;6855;10814;10815	RAB3A;CPLX1;GRIK2;CPLX2;SYP;GRIN1;CCK;NTRK2	geneontology_Cellular_Component
2062	GO:0030666	endocytic vesicle membrane	http://amigo.geneontology.org/amigo/term/GO:0030666	136	16	6.879223301	2.325843965	0.001371693	0.010427817	857;972;1536;2891;2893;3115;3122;4481;6456;7097;7477;9026;9332;10981;27092;83871	RAB34;CD163;SH3GL2;WNT7B;MSR1;TLR2;GRIA4;CD74;HIP1R;RAB32;CAV1;CYBB;GRIA2;HLA-DRA;CACNG4;HLA-DPB1	geneontology_Cellular_Component
2063	GO:0101003	ficolin-1-rich granule membrane	http://amigo.geneontology.org/amigo/term/GO:0101003	44	8	2.225631068	3.594486128	0.001434472	0.010675488	965;2357;3687;3689;3958;6515;22918;79930	LGALS3;CD58;DOK3;ITGAX;ITGB2;CD93;FPR1;SLC2A3	geneontology_Cellular_Component
2064	GO:0032589	neuron projection membrane	http://amigo.geneontology.org/amigo/term/GO:0032589	44	8	2.225631068	3.594486128	0.001434472	0.010675488	2556;2566;3745;3767;4137;23109;26047;90249	KCNB1;UNC5A;MAPT;GABRA3;CNTNAP2;KCNJ11;GABRG2;DDN	geneontology_Cellular_Component
2065	GO:0097440	apical dendrite	http://amigo.geneontology.org/amigo/term/GO:0097440	11	4	0.556407767	7.188972256	0.001606049	0.011827881	1191;2316;4133;124925	FLNA;MAP2;CLU;SEZ6	geneontology_Cellular_Component
2066	GO:0099056	integral component of presynaptic membrane	http://amigo.geneontology.org/amigo/term/GO:0099056	68	10	3.43961165	2.907304957	0.002071858	0.015101068	1008;1128;1137;1141;1268;3765;6511;6529;9378;53826	CHRNA4;SLC1A6;CHRNB2;KCNJ9;CHRM1;CDH10;FXYD6;NRXN1;SLC6A1;CNR1	geneontology_Cellular_Component
2067	GO:0045177	apical part of cell	http://amigo.geneontology.org/amigo/term/GO:0045177	281	26	14.21368932	1.829222478	0.002113852	0.015249929	301;728;960;1271;2065;2191;2335;3077;3485;3775;4478;5021;5327;5590;6712;9026;9180;10083;10630;23418;23704;28514;50855;51421;57817;286204	PDPN;MSN;OSMR;ANXA1;DLL1;IGFBP2;KCNE4;C5AR1;FN1;CD44;HFE;CNTFR;SPTBN2;PRKCZ;PARD6A;CRB2;HIP1R;FAP;AMOTL2;CRB1;USH1C;PLAT;KCNK1;ERBB3;OXTR;HAMP	geneontology_Cellular_Component
2068	GO:0042383	sarcolemma	http://amigo.geneontology.org/amigo/term/GO:0042383	117	14	5.91815534	2.365601982	0.002282475	0.016300097	301;302;633;857;1291;1292;1293;1674;2318;3745;3767;6769;6833;27092	KCNB1;ANXA2;ANXA1;FLNC;COL6A2;KCNJ11;COL6A1;DES;STAC;COL6A3;CAV1;ABCC8;BGN;CACNG4	geneontology_Cellular_Component
2069	GO:0042629	mast cell granule	http://amigo.geneontology.org/amigo/term/GO:0042629	20	5	1.011650485	4.942418426	0.002672878	0.018897244	301;1113;4878;5552;10814	ANXA1;NPPA;CHGA;CPLX2;SRGN	geneontology_Cellular_Component
2070	GO:0099513	polymeric cytoskeletal fiber	http://amigo.geneontology.org/amigo/term/GO:0099513	455	37	23.01504854	1.607643796	0.002826538	0.01959093	87;301;547;1641;1674;1770;2258;2316;3798;3800;3855;3925;4000;4133;4137;4741;5358;5881;6288;6990;7169;7431;8572;8826;8829;8851;9118;10397;10763;10783;11076;23122;26052;26153;79187;84617;84790	PDLIM4;FLNA;TUBA1C;INA;VIM;ANXA1;IQGAP1;MAPT;LMNA;CDK5R1;ACTN1;DNM3;MAP2;FSD1;FGF13;DES;PLS3;DNAH9;STMN1;NRP1;KRT7;CLASP2;TUBB6;RAC3;KIF5C;NEK6;DYNLT3;KIF26A;KIF5A;SAA1;KIF1A;TPM2;TPPP;NDRG1;DCX;NES;NEFM	geneontology_Cellular_Component
2071	GO:0034358	plasma lipoprotein particle	http://amigo.geneontology.org/amigo/term/GO:0034358	29	6	1.466893204	4.090277318	0.002854124	0.01959093	344;1191;4481;6288;6289;8542	MSR1;APOL1;SAA1;SAA2;CLU;APOC2	geneontology_Cellular_Component
2072	GO:1990777	lipoprotein particle	http://amigo.geneontology.org/amigo/term/GO:1990777	29	6	1.466893204	4.090277318	0.002854124	0.01959093	344;1191;4481;6288;6289;8542	MSR1;APOL1;SAA1;SAA2;CLU;APOC2	geneontology_Cellular_Component
2073	GO:0008328	ionotropic glutamate receptor complex	http://amigo.geneontology.org/amigo/term/GO:0008328	39	7	1.972718447	3.548402973	0.003049991	0.020734072	2891;2893;2898;2902;2905;27092;50944	GRIA4;GRIK2;GRIN2C;GRIN1;SHANK1;GRIA2;CACNG4	geneontology_Cellular_Component
2074	GO:0005913	cell-cell adherens junction	http://amigo.geneontology.org/amigo/term/GO:0005913	96	12	4.85592233	2.471209213	0.003191597	0.021490084	87;301;302;1008;1674;4627;5021;6282;9124;10397;23418;84966	ANXA2;ANXA1;ACTN1;CDH10;DES;IGSF21;MYH9;S100A11;CRB1;NDRG1;PDLIM1;OXTR	geneontology_Cellular_Component
2075	GO:0032839	dendrite cytoplasm	http://amigo.geneontology.org/amigo/term/GO:0032839	30	6	1.517475728	3.953934741	0.003417985	0.022797317	2898;3798;3800;4133;8936;9026	WASF1;MAP2;GRIK2;HIP1R;KIF5C;KIF5A	geneontology_Cellular_Component
2076	GO:0098878	neurotransmitter receptor complex	http://amigo.geneontology.org/amigo/term/GO:0098878	40	7	2.023300971	3.459692898	0.003539246	0.023385487	2891;2893;2898;2902;2905;27092;50944	GRIA4;GRIK2;GRIN2C;GRIN1;SHANK1;GRIA2;CACNG4	geneontology_Cellular_Component
2077	GO:0044304	main axon	http://amigo.geneontology.org/amigo/term/GO:0044304	62	9	3.136116505	2.869791344	0.003739163	0.024477669	885;1261;3767;3785;4133;4137;4155;7133;26047	MAPT;CNTNAP2;KCNJ11;MAP2;TNFRSF1B;CCK;CNGA3;KCNQ2;MBP	geneontology_Cellular_Component
2078	GO:0032994	protein-lipid complex	http://amigo.geneontology.org/amigo/term/GO:0032994	31	6	1.568058252	3.826388459	0.004060688	0.026338592	344;1191;4481;6288;6289;8542	MSR1;APOL1;SAA1;SAA2;CLU;APOC2	geneontology_Cellular_Component
2079	GO:0034364	high-density lipoprotein particle	http://amigo.geneontology.org/amigo/term/GO:0034364	22	5	1.112815534	4.49310766	0.004175661	0.026838115	344;1191;6288;6289;8542	APOL1;SAA1;SAA2;CLU;APOC2	geneontology_Cellular_Component
2080	GO:0015629	actin cytoskeleton	http://amigo.geneontology.org/amigo/term/GO:0015629	394	32	19.92951456	1.605658778	0.005411667	0.033863664	59;87;301;800;822;1265;1410;2316;2633;2634;3077;4542;4608;4627;5358;5590;5881;6712;7169;8572;8826;8936;9026;10095;10398;10627;11346;54751;64098;83706;83992;85477	PDLIM4;FLNA;CAPG;ANXA1;IQGAP1;GBP1;ACTN1;WASF1;HFE;MYO1F;PARVG;CTTNBP2;ARPC1B;MYBPH;SPTBN2;MYL12A;FERMT3;PLS3;PRKCZ;HIP1R;RAC3;MYH9;CALD1;GBP2;ACTA2;TPM2;FBLIM1;CNN2;CRYAB;SCIN;SYNPO;MYL9	geneontology_Cellular_Component
2081	GO:0001725	stress fiber	http://amigo.geneontology.org/amigo/term/GO:0001725	54	8	2.731456311	2.928840549	0.005412439	0.033863664	87;1265;4627;5590;8572;10398;11346;54751	PDLIM4;ACTN1;PRKCZ;MYH9;FBLIM1;CNN2;SYNPO;MYL9	geneontology_Cellular_Component
2082	GO:0097517	contractile actin filament bundle	http://amigo.geneontology.org/amigo/term/GO:0097517	54	8	2.731456311	2.928840549	0.005412439	0.033863664	87;1265;4627;5590;8572;10398;11346;54751	PDLIM4;ACTN1;PRKCZ;MYH9;FBLIM1;CNN2;SYNPO;MYL9	geneontology_Cellular_Component
2083	GO:1902711	GABA-A receptor complex	http://amigo.geneontology.org/amigo/term/GO:1902711	15	4	0.758737864	5.271912988	0.005652225	0.034922953	2556;2562;2563;2566	GABRB3;GABRA3;GABRG2;GABRD	geneontology_Cellular_Component
2084	GO:0043679	axon terminus	http://amigo.geneontology.org/amigo/term/GO:0043679	103	12	5.21	2.303262956	0.005680537	0.034922953	885;1128;2571;2898;2902;4915;5864;6855;10814;10815;29993;30818	KCNIP3;RAB3A;CPLX1;CHRM1;GRIK2;CPLX2;SYP;GRIN1;CCK;GAD1;PACSIN1;NTRK2	geneontology_Cellular_Component
2085	GO:0044306	neuron projection terminus	http://amigo.geneontology.org/amigo/term/GO:0044306	117	13	5.91815534	2.196630412	0.006103891	0.037202162	885;1128;2571;2898;2902;4915;5864;6855;6857;10814;10815;29993;30818	KCNIP3;RAB3A;CPLX1;CHRM1;GRIK2;CPLX2;SYP;GRIN1;CCK;GAD1;PACSIN1;NTRK2;SYT1	geneontology_Cellular_Component
2086	GO:0032587	ruffle membrane	http://amigo.geneontology.org/amigo/term/GO:0032587	81	10	4.097184466	2.440700457	0.007460822	0.045083769	2191;3678;5662;9026;10630;23122;29993;55612;81848;83871	RAB34;PDPN;ITGA5;FERMT1;PSD;CLASP2;SPRY4;HIP1R;FAP;PACSIN1	geneontology_Cellular_Component
2208	GO:0005201	extracellular matrix structural constituent	http://amigo.geneontology.org/amigo/term/GO:0005201	116	38	6.682472813	5.686517711	0	0	165;633;1277;1278;1281;1282;1284;1289;1290;1291;1292;1293;1295;1296;1305;1634;2202;2331;2335;3339;3371;3912;3913;3915;4052;4053;4060;4237;4256;5118;7045;7057;10516;11117;25878;30008;50509;84034	EFEMP2;AEBP1;TGFBI;FMOD;EMILIN1;LAMB1;COL8A1;LAMB2;COL6A2;COL5A2;FN1;TNC;COL5A1;COL1A2;EFEMP1;COL1A1;LAMC1;COL6A1;EMILIN2;MXRA5;LTBP2;COL3A1;THBS1;COL6A3;HSPG2;LTBP1;COL5A3;PCOLCE;COL8A2;COL4A1;FBLN5;COL4A2;LUM;COL13A1;BGN;MFAP2;DCN;MGP	geneontology_Molecular_Function
2209	GO:0019838	growth factor binding	http://amigo.geneontology.org/amigo/term/GO:0019838	114	28	6.567257764	4.263575606	3.33E-11	1.58E-08	2;1277;1278;1281;1282;1289;1291;1441;1843;2065;3485;3486;3488;3489;3554;3557;3691;4052;4053;4915;5046;6464;7057;8829;9180;11082;27286;114990	OSMR;IGFBP2;SRPX2;VASN;IGFBP3;SHC1;COL5A1;COL1A2;COL1A1;COL6A1;A2M;LTBP2;COL3A1;THBS1;NRP1;LTBP1;ITGB4;CSF3R;COL4A1;IL1R1;IL1RN;IGFBP5;ERBB3;ESM1;NTRK2;DUSP1;PCSK6;IGFBP6	geneontology_Molecular_Function
2210	GO:0030020	extracellular matrix structural constituent conferring tensile strength	http://amigo.geneontology.org/amigo/term/GO:0030020	29	14	1.670618203	8.380131363	1.32E-10	3.67E-08	1277;1278;1281;1282;1284;1289;1290;1291;1292;1293;1295;1296;1305;50509	COL8A1;COL6A2;COL5A2;COL5A1;COL1A2;COL1A1;COL6A1;COL3A1;COL6A3;COL5A3;COL8A2;COL4A1;COL4A2;COL13A1	geneontology_Molecular_Function
2211	GO:0022836	gated channel activity	http://amigo.geneontology.org/amigo/term/GO:0022836	219	39	12.61604781	3.091300904	1.93E-10	3.67E-08	302;610;1137;1141;1192;1261;1268;1536;2556;2562;2563;2566;2891;2893;2898;2902;2905;3745;3751;3761;3765;3766;3767;3775;3780;3781;3783;3785;6328;6616;6833;23704;27092;30818;30819;55800;57030;57338;93589	KCNB1;CLIC1;ANXA2;JPH3;KCNIP3;CHRNA4;KCNIP2;KCNE4;CHRNB2;GABRB3;GABRA3;KCNJ9;KCNJ11;KCNJ10;GRIA4;CACNA2D4;GRIK2;KCNN2;GRIN2C;HCN2;KCNN1;SCN3B;KCNN4;KCND2;GABRG2;SCN3A;GABRD;GRIN1;ABCC8;CYBB;KCNK1;SNAP25;KCNJ4;CNGA3;GRIA2;SLC17A7;CNR1;KCNQ2;CACNG4	geneontology_Molecular_Function
2212	GO:0022839	ion gated channel activity	http://amigo.geneontology.org/amigo/term/GO:0022839	219	39	12.61604781	3.091300904	1.93E-10	3.67E-08	302;610;1137;1141;1192;1261;1268;1536;2556;2562;2563;2566;2891;2893;2898;2902;2905;3745;3751;3761;3765;3766;3767;3775;3780;3781;3783;3785;6328;6616;6833;23704;27092;30818;30819;55800;57030;57338;93589	KCNB1;CLIC1;ANXA2;JPH3;KCNIP3;CHRNA4;KCNIP2;KCNE4;CHRNB2;GABRB3;GABRA3;KCNJ9;KCNJ11;KCNJ10;GRIA4;CACNA2D4;GRIK2;KCNN2;GRIN2C;HCN2;KCNN1;SCN3B;KCNN4;KCND2;GABRG2;SCN3A;GABRD;GRIN1;ABCC8;CYBB;KCNK1;SNAP25;KCNJ4;CNGA3;GRIA2;SLC17A7;CNR1;KCNQ2;CACNG4	geneontology_Molecular_Function
2213	GO:0005539	glycosaminoglycan binding	http://amigo.geneontology.org/amigo/term/GO:0005539	154	31	8.871558734	3.49431266	6.60E-10	1.04E-07	633;960;1289;1305;1463;1634;2335;2660;3075;3627;4053;4057;4192;4316;5046;5118;5322;6288;7057;7097;7130;7422;8829;9510;10457;11167;50509;50512;50859;63827;65078	RTN4R;FN1;CD44;MDK;COL5A1;TLR2;PLA2G5;LTF;FSTL1;LTBP2;GPNMB;MSTN;THBS1;NRP1;PODXL2;VEGFA;COL5A3;PCOLCE;CFH;ADAMTS1;SAA1;TNFAIP6;BCAN;CXCL10;COL13A1;BGN;DCN;MMP7;PCSK6;SPOCK3;NCAN	geneontology_Molecular_Function
2214	GO:0015267	channel activity	http://amigo.geneontology.org/amigo/term/GO:0015267	280	43	16.13010679	2.6658224	2.78E-09	3.30E-07	302;610;1137;1141;1192;1261;1268;1536;2556;2562;2563;2566;2706;2891;2893;2898;2902;2905;3745;3751;3761;3765;3766;3767;3775;3780;3781;3783;3785;5138;6328;6616;6833;8542;10630;23704;27092;30818;30819;55800;57030;57338;93589	KCNB1;PDPN;CLIC1;ANXA2;JPH3;KCNIP3;CHRNA4;KCNIP2;PDE2A;KCNE4;CHRNB2;GABRB3;GABRA3;KCNJ9;KCNJ11;KCNJ10;GRIA4;CACNA2D4;GRIK2;KCNN2;GRIN2C;HCN2;KCNN1;SCN3B;APOL1;KCNN4;KCND2;GABRG2;SCN3A;GABRD;GJB2;GRIN1;ABCC8;CYBB;KCNK1;SNAP25;KCNJ4;CNGA3;GRIA2;SLC17A7;CNR1;KCNQ2;CACNG4	geneontology_Molecular_Function
2215	GO:0022803	passive transmembrane transporter activity	http://amigo.geneontology.org/amigo/term/GO:0022803	280	43	16.13010679	2.6658224	2.78E-09	3.30E-07	302;610;1137;1141;1192;1261;1268;1536;2556;2562;2563;2566;2706;2891;2893;2898;2902;2905;3745;3751;3761;3765;3766;3767;3775;3780;3781;3783;3785;5138;6328;6616;6833;8542;10630;23704;27092;30818;30819;55800;57030;57338;93589	KCNB1;PDPN;CLIC1;ANXA2;JPH3;KCNIP3;CHRNA4;KCNIP2;PDE2A;KCNE4;CHRNB2;GABRB3;GABRA3;KCNJ9;KCNJ11;KCNJ10;GRIA4;CACNA2D4;GRIK2;KCNN2;GRIN2C;HCN2;KCNN1;SCN3B;APOL1;KCNN4;KCND2;GABRG2;SCN3A;GABRD;GJB2;GRIN1;ABCC8;CYBB;KCNK1;SNAP25;KCNJ4;CNGA3;GRIA2;SLC17A7;CNR1;KCNQ2;CACNG4	geneontology_Molecular_Function
2216	GO:0005509	calcium ion binding	http://amigo.geneontology.org/amigo/term/GO:0005509	458	59	26.38424611	2.236182901	3.33E-09	3.52E-07	87;301;302;715;716;1008;1463;2202;2902;3339;4017;4052;4053;4256;5320;5322;5358;5359;6271;6275;6279;6280;6281;6282;6585;6620;6857;7056;7057;7447;8826;8851;9185;9362;9378;9478;10398;10516;10627;11167;22918;23418;28514;30008;30818;30819;30846;50859;51440;54550;57134;57642;60681;80303;84440;85407;85477;92737;286204	EFEMP2;C1R;ANXA2;C1S;ANXA1;IQGAP1;DLL1;KCNIP3;KCNIP2;CDK5R1;ACTN1;NKD1;REPS2;PLA2G5;EHD2;EFEMP1;FKBP10;CDH10;SLIT1;S100A4;FSTL1;MYL12A;PLSCR1;PLA2G2A;PLS3;LTBP2;THBS1;NECAB2;MAN1C1;CRB2;HSPG2;LTBP1;LOXL2;SNCB;S100A11;GRIN1;THBD;CRB1;NRXN1;RAB11FIP4;CABP1;FBLN5;S100A9;CD93;S100A8;DNER;SCIN;HPCAL4;S100A10;MYL9;EFHD1;SYT1;MGP;SPOCK3;NCAN;CPNE6;VSNL1;S100A1;COL20A1	geneontology_Molecular_Function
2217	GO:0022838	substrate-specific channel activity	http://amigo.geneontology.org/amigo/term/GO:0022838	262	41	15.09317135	2.716460248	3.74E-09	3.56E-07	302;610;1137;1141;1192;1261;1268;2556;2562;2563;2566;2891;2893;2898;2902;2905;3745;3751;3761;3765;3766;3767;3775;3780;3781;3783;3785;5138;6328;6616;6833;8542;10630;23704;27092;30818;30819;55800;57030;57338;93589	KCNB1;PDPN;CLIC1;ANXA2;JPH3;KCNIP3;CHRNA4;KCNIP2;PDE2A;KCNE4;CHRNB2;GABRB3;GABRA3;KCNJ9;KCNJ11;KCNJ10;GRIA4;CACNA2D4;GRIK2;KCNN2;GRIN2C;HCN2;KCNN1;SCN3B;APOL1;KCNN4;KCND2;GABRG2;SCN3A;GABRD;GRIN1;ABCC8;KCNK1;SNAP25;KCNJ4;CNGA3;GRIA2;SLC17A7;CNR1;KCNQ2;CACNG4	geneontology_Molecular_Function
2218	GO:0005216	ion channel activity	http://amigo.geneontology.org/amigo/term/GO:0005216	255	40	14.68991868	2.722955849	5.44E-09	4.67E-07	302;610;1137;1141;1192;1261;1268;2556;2562;2563;2566;2891;2893;2898;2902;2905;3745;3751;3761;3765;3766;3767;3775;3780;3781;3783;3785;5138;6328;6616;6833;8542;23704;27092;30818;30819;55800;57030;57338;93589	KCNB1;CLIC1;ANXA2;JPH3;KCNIP3;CHRNA4;KCNIP2;PDE2A;KCNE4;CHRNB2;GABRB3;GABRA3;KCNJ9;KCNJ11;KCNJ10;GRIA4;CACNA2D4;GRIK2;KCNN2;GRIN2C;HCN2;KCNN1;SCN3B;APOL1;KCNN4;KCND2;GABRG2;SCN3A;GABRD;GRIN1;ABCC8;KCNK1;SNAP25;KCNJ4;CNGA3;GRIA2;SLC17A7;CNR1;KCNQ2;CACNG4	geneontology_Molecular_Function
2219	GO:0005518	collagen binding	http://amigo.geneontology.org/amigo/term/GO:0005518	55	17	3.168413834	5.36546073	5.90E-09	4.67E-07	165;871;960;1508;1520;1634;2335;3675;4060;4318;5118;7045;7057;9902;50509;50859;114897	MRC2;AEBP1;SERPINH1;TGFBI;ITGA3;FN1;CD44;CTSB;THBS1;COL5A3;PCOLCE;MMP9;LUM;C1QTNF1;CTSS;DCN;SPOCK3	geneontology_Molecular_Function
2220	GO:0004252	serine-type endopeptidase activity	http://amigo.geneontology.org/amigo/term/GO:0004252	117	25	6.740080337	3.709154602	8.52E-09	6.23E-07	712;713;715;716;717;718;1075;1508;1520;2152;2191;3240;3426;4057;4316;4318;4320;4323;4327;5046;5126;5327;5328;11098;51279	C1RL;C1R;C1S;PCSK2;PLAU;MMP14;CFI;F3;CTSC;LTF;C2;CTSB;MMP19;MMP11;MMP9;FAP;C3;HP;PLAT;C1QB;C1QA;PRSS23;CTSS;MMP7;PCSK6	geneontology_Molecular_Function
2221	GO:0005178	integrin binding	http://amigo.geneontology.org/amigo/term/GO:0005178	112	24	6.452042716	3.719752187	1.60E-08	1.08E-06	87;977;1281;1289;2191;2335;3381;3383;3553;3675;3678;3689;3691;3693;3913;4323;4627;7045;7057;10457;10516;11082;11117;83706	CD151;ITGA5;TGFBI;EMILIN1;MMP14;ACTN1;LAMB2;ITGA3;ICAM1;FN1;COL5A1;ITGB5;FERMT3;COL3A1;GPNMB;THBS1;ITGB2;MYH9;FAP;ITGB4;FBLN5;IBSP;ESM1;IL1B	geneontology_Molecular_Function
2222	GO:0008236	serine-type peptidase activity	http://amigo.geneontology.org/amigo/term/GO:0008236	130	26	7.488978152	3.471768707	1.85E-08	1.17E-06	712;713;715;716;717;718;1075;1508;1520;2152;2191;3240;3426;4057;4316;4318;4320;4323;4327;5046;5126;5327;5328;11098;51279;54504	C1RL;C1R;C1S;PCSK2;PLAU;MMP14;CFI;F3;CTSC;LTF;C2;CTSB;MMP19;MMP11;MMP9;FAP;C3;CPVL;HP;PLAT;C1QB;C1QA;PRSS23;CTSS;MMP7;PCSK6	geneontology_Molecular_Function
2223	GO:0017171	serine hydrolase activity	http://amigo.geneontology.org/amigo/term/GO:0017171	132	26	7.604193201	3.419166151	2.58E-08	1.53E-06	712;713;715;716;717;718;1075;1508;1520;2152;2191;3240;3426;4057;4316;4318;4320;4323;4327;5046;5126;5327;5328;11098;51279;54504	C1RL;C1R;C1S;PCSK2;PLAU;MMP14;CFI;F3;CTSC;LTF;C2;CTSB;MMP19;MMP11;MMP9;FAP;C3;CPVL;HP;PLAT;C1QB;C1QA;PRSS23;CTSS;MMP7;PCSK6	geneontology_Molecular_Function
2224	GO:0005261	cation channel activity	http://amigo.geneontology.org/amigo/term/GO:0005261	205	33	11.80954247	2.794350423	6.47E-08	3.62E-06	302;610;1137;1141;1261;1268;2891;2893;2898;2902;2905;3745;3751;3761;3765;3766;3767;3775;3780;3781;3783;3785;5138;6328;6616;6833;23704;27092;30818;30819;55800;57338;93589	KCNB1;ANXA2;JPH3;KCNIP3;CHRNA4;KCNIP2;PDE2A;KCNE4;CHRNB2;KCNJ9;KCNJ11;KCNJ10;GRIA4;CACNA2D4;GRIK2;KCNN2;GRIN2C;HCN2;KCNN1;SCN3B;KCNN4;KCND2;SCN3A;GRIN1;ABCC8;KCNK1;SNAP25;KCNJ4;CNGA3;GRIA2;CNR1;KCNQ2;CACNG4	geneontology_Molecular_Function
2225	GO:0005244	voltage-gated ion channel activity	http://amigo.geneontology.org/amigo/term/GO:0005244	131	24	7.546585676	3.180246144	3.68E-07	1.84E-05	302;610;1192;1268;1536;2902;2905;3745;3751;3761;3765;3766;3767;3775;3785;6328;6616;6833;23704;27092;30818;30819;55800;93589	KCNB1;CLIC1;ANXA2;KCNIP3;KCNIP2;KCNE4;KCNJ9;KCNJ11;KCNJ10;CACNA2D4;GRIN2C;HCN2;SCN3B;KCND2;SCN3A;GRIN1;ABCC8;CYBB;KCNK1;SNAP25;KCNJ4;CNR1;KCNQ2;CACNG4	geneontology_Molecular_Function
2226	GO:0022832	voltage-gated channel activity	http://amigo.geneontology.org/amigo/term/GO:0022832	131	24	7.546585676	3.180246144	3.68E-07	1.84E-05	302;610;1192;1268;1536;2902;2905;3745;3751;3761;3765;3766;3767;3775;3785;6328;6616;6833;23704;27092;30818;30819;55800;93589	KCNB1;CLIC1;ANXA2;KCNIP3;KCNIP2;KCNE4;KCNJ9;KCNJ11;KCNJ10;CACNA2D4;GRIN2C;HCN2;SCN3B;KCND2;SCN3A;GRIN1;ABCC8;CYBB;KCNK1;SNAP25;KCNJ4;CNR1;KCNQ2;CACNG4	geneontology_Molecular_Function
2227	GO:0015276	ligand-gated ion channel activity	http://amigo.geneontology.org/amigo/term/GO:0015276	105	21	6.048790046	3.471768707	4.35E-07	1.93E-05	610;1137;1141;1261;2556;2562;2563;2566;2891;2893;2898;2902;2905;3761;3765;3766;3767;3775;6833;57030;57338	JPH3;CHRNA4;CHRNB2;GABRB3;GABRA3;KCNJ9;KCNJ11;KCNJ10;GRIA4;GRIK2;GRIN2C;HCN2;GABRG2;GABRD;GRIN1;ABCC8;KCNK1;KCNJ4;CNGA3;GRIA2;SLC17A7	geneontology_Molecular_Function
2228	GO:0022834	ligand-gated channel activity	http://amigo.geneontology.org/amigo/term/GO:0022834	105	21	6.048790046	3.471768707	4.35E-07	1.93E-05	610;1137;1141;1261;2556;2562;2563;2566;2891;2893;2898;2902;2905;3761;3765;3766;3767;3775;6833;57030;57338	JPH3;CHRNA4;CHRNB2;GABRB3;GABRA3;KCNJ9;KCNJ11;KCNJ10;GRIA4;GRIK2;GRIN2C;HCN2;GABRG2;GABRD;GRIN1;ABCC8;KCNK1;KCNJ4;CNGA3;GRIA2;SLC17A7	geneontology_Molecular_Function
2229	GO:0015075	ion transmembrane transporter activity	http://amigo.geneontology.org/amigo/term/GO:0015075	451	53	25.98099344	2.039952788	4.59E-07	1.93E-05	19;302;478;491;610;1137;1141;1192;1261;1268;1536;2556;2562;2563;2566;2891;2893;2898;2902;2905;3745;3751;3761;3765;3766;3767;3775;3780;3781;3783;3785;5138;5355;6328;6511;6515;6529;6543;6579;6616;6833;8542;8714;9123;10630;23704;27092;30818;30819;55800;57030;57338;93589	ABCC3;KCNB1;PDPN;CLIC1;ANXA2;JPH3;ATP1A3;KCNIP3;CHRNA4;SLC1A6;KCNIP2;PDE2A;KCNE4;PLP2;SLC16A3;CHRNB2;GABRB3;GABRA3;KCNJ9;KCNJ11;SLCO1A2;KCNJ10;GRIA4;CACNA2D4;GRIK2;KCNN2;GRIN2C;HCN2;KCNN1;ATP2B2;SCN3B;APOL1;KCNN4;KCND2;GABRG2;SCN3A;GABRD;SLC8A2;GRIN1;ABCC8;CYBB;KCNK1;SNAP25;KCNJ4;SLC2A3;CNGA3;SLC6A1;GRIA2;SLC17A7;CNR1;ABCA1;KCNQ2;CACNG4	geneontology_Molecular_Function
2230	GO:0005267	potassium channel activity	http://amigo.geneontology.org/amigo/term/GO:0005267	80	18	4.60860194	3.905739796	4.67E-07	1.93E-05	610;2898;3745;3751;3761;3765;3766;3767;3775;3780;3781;3783;3785;6616;6833;23704;30818;30819	KCNB1;KCNIP3;KCNIP2;KCNE4;KCNJ9;KCNJ11;KCNJ10;GRIK2;KCNN2;HCN2;KCNN1;KCNN4;KCND2;ABCC8;KCNK1;SNAP25;KCNJ4;KCNQ2	geneontology_Molecular_Function
2231	GO:0001540	amyloid-beta binding	http://amigo.geneontology.org/amigo/term/GO:0001540	73	17	4.20534927	4.042470413	5.77E-07	2.28E-05	478;972;1191;1410;2213;2891;2893;2902;3339;3684;3689;4481;7042;7097;23542;25825;58512	ATP1A3;FCGR2B;MSR1;TLR2;BACE2;DLGAP3;ITGAM;GRIA4;MAPK8IP2;CD74;HSPG2;ITGB2;TGFB2;GRIN1;CRYAB;GRIA2;CLU	geneontology_Molecular_Function
2232	GO:0008201	heparin binding	http://amigo.geneontology.org/amigo/term/GO:0008201	118	22	6.797687861	3.236394558	8.27E-07	3.05E-05	1289;1305;2335;2660;3075;3627;4053;4057;4192;4316;5046;5118;5322;6288;7057;7422;8829;9510;10457;11167;50509;65078	RTN4R;FN1;MDK;COL5A1;PLA2G5;LTF;FSTL1;LTBP2;GPNMB;MSTN;THBS1;NRP1;VEGFA;COL5A3;PCOLCE;CFH;ADAMTS1;SAA1;CXCL10;COL13A1;MMP7;PCSK6	geneontology_Molecular_Function
2233	GO:0019955	cytokine binding	http://amigo.geneontology.org/amigo/term/GO:0019955	109	21	6.279220143	3.344364351	8.36E-07	3.05E-05	2;972;1271;1441;2633;3554;3557;3597;3598;4052;5355;7057;7132;7133;7538;7852;8829;9180;9241;10630;114990	PDPN;TNFRSF1A;OSMR;GBP1;NOG;PLP2;VASN;IL13RA1;CNTFR;A2M;THBS1;NRP1;CD74;LTBP1;CXCR4;ZFP36;TNFRSF1B;CSF3R;IL1R1;IL1RN;IL13RA2	geneontology_Molecular_Function
2234	GO:0015318	inorganic molecular entity transmembrane transporter activity	http://amigo.geneontology.org/amigo/term/GO:0015318	426	49	24.54080533	1.996674491	2.37E-06	8.34E-05	302;478;491;610;1137;1141;1192;1261;1268;2556;2562;2563;2566;2891;2893;2898;2902;2905;3745;3751;3761;3765;3766;3767;3775;3780;3781;3783;3785;5138;6328;6511;6529;6543;6579;6616;6833;8542;8714;9123;10630;23704;27092;30818;30819;55800;57030;57338;93589	ABCC3;KCNB1;PDPN;CLIC1;ANXA2;JPH3;ATP1A3;KCNIP3;CHRNA4;SLC1A6;KCNIP2;PDE2A;KCNE4;SLC16A3;CHRNB2;GABRB3;GABRA3;KCNJ9;KCNJ11;SLCO1A2;KCNJ10;GRIA4;CACNA2D4;GRIK2;KCNN2;GRIN2C;HCN2;KCNN1;ATP2B2;SCN3B;APOL1;KCNN4;KCND2;GABRG2;SCN3A;GABRD;SLC8A2;GRIN1;ABCC8;KCNK1;SNAP25;KCNJ4;CNGA3;SLC6A1;GRIA2;SLC17A7;CNR1;KCNQ2;CACNG4	geneontology_Molecular_Function
2235	GO:0022843	voltage-gated cation channel activity	http://amigo.geneontology.org/amigo/term/GO:0022843	100	19	5.760752425	3.298180272	3.45E-06	0.000117138	302;610;1268;2902;2905;3745;3751;3761;3765;3766;3767;3775;3785;6616;6833;23704;27092;30819;93589	KCNB1;ANXA2;KCNIP2;KCNE4;KCNJ9;KCNJ11;KCNJ10;CACNA2D4;GRIN2C;HCN2;KCND2;GRIN1;ABCC8;KCNK1;SNAP25;KCNJ4;CNR1;KCNQ2;CACNG4	geneontology_Molecular_Function
2236	GO:0046873	metal ion transmembrane transporter activity	http://amigo.geneontology.org/amigo/term/GO:0046873	255	34	14.68991868	2.314512472	3.73E-06	0.000122239	302;478;491;610;1268;2898;2902;2905;3745;3751;3761;3765;3766;3767;3775;3780;3781;3783;3785;5138;6328;6511;6529;6543;6616;6833;23704;27092;30818;30819;55800;57030;57338;93589	KCNB1;ANXA2;JPH3;ATP1A3;KCNIP3;SLC1A6;KCNIP2;PDE2A;KCNE4;KCNJ9;KCNJ11;KCNJ10;CACNA2D4;GRIK2;KCNN2;GRIN2C;HCN2;KCNN1;ATP2B2;SCN3B;KCNN4;KCND2;SCN3A;SLC8A2;GRIN1;ABCC8;KCNK1;SNAP25;KCNJ4;SLC6A1;SLC17A7;CNR1;KCNQ2;CACNG4	geneontology_Molecular_Function
2237	GO:0004857	enzyme inhibitor activity	http://amigo.geneontology.org/amigo/term/GO:0004857	270	35	15.55403155	2.250220459	5.12E-06	0.000157315	2;12;301;302;330;344;710;718;871;1026;1293;1475;1992;3315;3958;4057;5054;5265;5266;5502;6588;6590;6620;7076;8826;9021;9478;10188;27344;50859;84152;94032;114769;116154;286204	ANXA2;LGALS3;PHACTR3;ANXA1;SERPINE1;IQGAP1;SOCS3;SERPINH1;TIMP1;SERPINA1;SERPING1;LTF;PPP1R1A;CSTA;A2M;SERPINB1;COL6A3;SERPINA3;CRB2;TNK2;CDKN1A;SNCB;CAMK2N2;C3;BIRC3;CABP1;CARD16;PI3;HSPB1;SLPI;PCSK1N;SPOCK3;APOC2;PPP1R1B;SLN	geneontology_Molecular_Function
2238	GO:0061134	peptidase regulator activity	http://amigo.geneontology.org/amigo/term/GO:0061134	151	24	8.698736161	2.759021489	5.13E-06	0.000157315	2;12;330;710;718;834;857;871;1075;1293;1475;1992;2335;4057;5054;5118;5265;5266;6590;7076;27344;50859;114769;286204	SERPINE1;SERPINH1;CASP1;TIMP1;SERPINA1;FN1;SERPING1;CTSC;LTF;CSTA;A2M;SERPINB1;COL6A3;SERPINA3;CRB2;PCOLCE;C3;BIRC3;CAV1;CARD16;PI3;SLPI;PCSK1N;SPOCK3	geneontology_Molecular_Function
2239	GO:0050840	extracellular matrix binding	http://amigo.geneontology.org/amigo/term/GO:0050840	45	12	2.592338591	4.629024943	5.94E-06	0.000176418	302;633;1520;1634;3675;3956;3958;6696;7045;7057;7422;50859	ANXA2;LGALS3;TGFBI;ITGA3;LGALS1;THBS1;VEGFA;SPP1;BGN;CTSS;DCN;SPOCK3	geneontology_Molecular_Function
2240	GO:0015079	potassium ion transmembrane transporter activity	http://amigo.geneontology.org/amigo/term/GO:0015079	104	19	5.991182522	3.171327185	6.31E-06	0.000181765	478;610;2898;3745;3751;3761;3765;3766;3767;3775;3780;3781;3783;3785;6616;6833;23704;30818;30819	KCNB1;ATP1A3;KCNIP3;KCNIP2;KCNE4;KCNJ9;KCNJ11;KCNJ10;GRIK2;KCNN2;HCN2;KCNN1;KCNN4;KCND2;ABCC8;KCNK1;SNAP25;KCNJ4;KCNQ2	geneontology_Molecular_Function
2241	GO:0022890	inorganic cation transmembrane transporter activity	http://amigo.geneontology.org/amigo/term/GO:0022890	323	39	18.60723033	2.095959436	8.40E-06	0.000234726	302;478;491;610;1137;1141;1261;1268;2891;2893;2898;2902;2905;3745;3751;3761;3765;3766;3767;3775;3780;3781;3783;3785;5138;6328;6511;6529;6543;6616;6833;23704;27092;30818;30819;55800;57030;57338;93589	KCNB1;ANXA2;JPH3;ATP1A3;KCNIP3;CHRNA4;SLC1A6;KCNIP2;PDE2A;KCNE4;CHRNB2;KCNJ9;KCNJ11;KCNJ10;GRIA4;CACNA2D4;GRIK2;KCNN2;GRIN2C;HCN2;KCNN1;ATP2B2;SCN3B;KCNN4;KCND2;SCN3A;SLC8A2;GRIN1;ABCC8;KCNK1;SNAP25;KCNJ4;CNGA3;SLC6A1;GRIA2;SLC17A7;CNR1;KCNQ2;CACNG4	geneontology_Molecular_Function
2242	GO:0048306	calcium-dependent protein binding	http://amigo.geneontology.org/amigo/term/GO:0048306	55	13	3.168413834	4.102999382	1.04E-05	0.00028194	2;301;302;5881;6271;6275;6282;6616;6853;6857;9478;10814;11075	ANXA2;ANXA1;S100A4;A2M;CPLX2;RAC3;SYN1;S100A11;CABP1;SNAP25;STMN2;SYT1;S100A1	geneontology_Molecular_Function
2243	GO:0001968	fibronectin binding	http://amigo.geneontology.org/amigo/term/GO:0001968	21	8	1.209758009	6.612892776	1.21E-05	0.000311562	1520;3486;3488;3489;3675;6385;7057;7422	ITGA3;IGFBP3;SDC4;THBS1;VEGFA;CTSS;IGFBP5;IGFBP6	geneontology_Molecular_Function
2244	GO:0099094	ligand-gated cation channel activity	http://amigo.geneontology.org/amigo/term/GO:0099094	81	16	4.666209464	3.428907365	1.21E-05	0.000311562	610;1137;1141;1261;2891;2893;2898;2902;2905;3761;3765;3766;3767;3775;6833;57338	JPH3;CHRNA4;CHRNB2;KCNJ9;KCNJ11;KCNJ10;GRIA4;GRIK2;GRIN2C;HCN2;GRIN1;ABCC8;KCNK1;KCNJ4;CNGA3;GRIA2	geneontology_Molecular_Function
2245	GO:0048407	platelet-derived growth factor binding	http://amigo.geneontology.org/amigo/term/GO:0048407	11	6	0.633682767	9.468460111	1.28E-05	0.00032087	1277;1278;1281;1282;1289;1291	COL5A1;COL1A2;COL1A1;COL6A1;COL3A1;COL4A1	geneontology_Molecular_Function
2246	GO:0002020	protease binding	http://amigo.geneontology.org/amigo/term/GO:0002020	115	19	6.624865289	2.867982845	2.81E-05	0.000684569	2;302;1277;1278;1281;1475;2152;2191;2335;3554;3675;4155;5054;5265;7076;7128;8851;54507;114769	ANXA2;ADAMTSL4;SERPINE1;TIMP1;CDK5R1;F3;SERPINA1;ITGA3;FN1;COL1A2;COL1A1;TNFAIP3;CSTA;A2M;COL3A1;FAP;IL1R1;CARD16;MBP	geneontology_Molecular_Function
2247	GO:0043394	proteoglycan binding	http://amigo.geneontology.org/amigo/term/GO:0043394	30	9	1.728225727	5.207653061	3.15E-05	0.000734597	1289;1508;1520;2335;3075;3371;7057;10457;50509	FN1;TNC;COL5A1;CTSB;GPNMB;THBS1;COL5A3;CFH;CTSS	geneontology_Molecular_Function
2248	GO:0008324	cation transmembrane transporter activity	http://amigo.geneontology.org/amigo/term/GO:0008324	342	39	19.70177329	1.979517245	3.17E-05	0.000734597	302;478;491;610;1137;1141;1261;1268;2891;2893;2898;2902;2905;3745;3751;3761;3765;3766;3767;3775;3780;3781;3783;3785;5138;6328;6511;6529;6543;6616;6833;23704;27092;30818;30819;55800;57030;57338;93589	KCNB1;ANXA2;JPH3;ATP1A3;KCNIP3;CHRNA4;SLC1A6;KCNIP2;PDE2A;KCNE4;CHRNB2;KCNJ9;KCNJ11;KCNJ10;GRIA4;CACNA2D4;GRIK2;KCNN2;GRIN2C;HCN2;KCNN1;ATP2B2;SCN3B;KCNN4;KCND2;SCN3A;SLC8A2;GRIN1;ABCC8;KCNK1;SNAP25;KCNJ4;CNGA3;SLC6A1;GRIA2;SLC17A7;CNR1;KCNQ2;CACNG4	geneontology_Molecular_Function
2249	GO:0005249	voltage-gated potassium channel activity	http://amigo.geneontology.org/amigo/term/GO:0005249	61	13	3.514058979	3.699425672	3.42E-05	0.000772539	610;3745;3751;3761;3765;3766;3767;3775;3785;6616;6833;23704;30819	KCNB1;KCNIP2;KCNE4;KCNJ9;KCNJ11;KCNJ10;HCN2;KCND2;ABCC8;KCNK1;SNAP25;KCNJ4;KCNQ2	geneontology_Molecular_Function
2250	GO:0004866	endopeptidase inhibitor activity	http://amigo.geneontology.org/amigo/term/GO:0004866	117	19	6.740080337	2.818957498	3.60E-05	0.000795678	2;12;330;710;718;871;1293;1475;1992;4057;5054;5265;5266;6590;7076;27344;50859;114769;286204	SERPINE1;SERPINH1;TIMP1;SERPINA1;SERPING1;LTF;CSTA;A2M;SERPINB1;COL6A3;SERPINA3;CRB2;C3;BIRC3;CARD16;PI3;SLPI;PCSK1N;SPOCK3	geneontology_Molecular_Function
2251	GO:0099106	ion channel regulator activity	http://amigo.geneontology.org/amigo/term/GO:0099106	79	15	4.550994416	3.29598295	3.70E-05	0.000798266	857;2316;4852;5590;9378;9379;23704;27092;30818;30819;51440;53822;53826;55800;65268	FLNA;KCNIP3;KCNIP2;KCNE4;FXYD6;PRKCZ;SCN3B;NRXN2;NRXN1;CAV1;HPCAL4;WNK2;CACNG4;FXYD7;NPY	geneontology_Molecular_Function
2252	GO:0099529	neurotransmitter receptor activity involved in regulation of postsynaptic membrane potential	http://amigo.geneontology.org/amigo/term/GO:0099529	38	10	2.189085921	4.56811672	4.06E-05	0.000856268	1128;1137;1141;2556;2562;2563;2566;2898;2902;2905	CHRNA4;CHRNB2;GABRB3;GABRA3;CHRM1;GRIK2;GRIN2C;GABRG2;GABRD;GRIN1	geneontology_Molecular_Function
2253	GO:0030414	peptidase inhibitor activity	http://amigo.geneontology.org/amigo/term/GO:0030414	119	19	6.855295386	2.771580061	4.59E-05	0.000946965	2;12;330;710;718;871;1293;1475;1992;4057;5054;5265;5266;6590;7076;27344;50859;114769;286204	SERPINE1;SERPINH1;TIMP1;SERPINA1;SERPING1;LTF;CSTA;A2M;SERPINB1;COL6A3;SERPINA3;CRB2;C3;BIRC3;CARD16;PI3;SLPI;PCSK1N;SPOCK3	geneontology_Molecular_Function
2254	GO:0050839	cell adhesion molecule binding	http://amigo.geneontology.org/amigo/term/GO:0050839	424	45	24.42559028	1.842330092	4.76E-05	0.000963066	87;301;302;800;822;977;1008;1192;1265;1281;1289;2191;2316;2335;3381;3383;3553;3675;3678;3689;3691;3693;3913;3939;4323;4478;4627;6282;6712;7045;7057;8407;8826;8851;9124;9378;9379;10397;10457;10516;11082;11117;83706;84966;114990	TAGLN2;CLIC1;MSN;CD151;ANXA2;FLNA;CAPG;ITGA5;ANXA1;IQGAP1;TGFBI;EMILIN1;MMP14;CDK5R1;ACTN1;LAMB2;VASN;ITGA3;ICAM1;FN1;COL5A1;CDH10;SPTBN2;ITGB5;LDHA;FERMT3;COL3A1;GPNMB;THBS1;IGSF21;ITGB2;MYH9;FAP;CALD1;S100A11;NRXN2;ITGB4;NRXN1;FBLN5;CNN2;NDRG1;IBSP;PDLIM1;ESM1;IL1B	geneontology_Molecular_Function
2255	GO:0098960	postsynaptic neurotransmitter receptor activity	http://amigo.geneontology.org/amigo/term/GO:0098960	40	10	2.30430097	4.339710884	6.55E-05	0.001259354	1128;1137;1141;2556;2562;2563;2566;2898;2902;2905	CHRNA4;CHRNB2;GABRB3;GABRA3;CHRM1;GRIK2;GRIN2C;GABRG2;GABRD;GRIN1	geneontology_Molecular_Function
2256	GO:0016247	channel regulator activity	http://amigo.geneontology.org/amigo/term/GO:0016247	102	17	5.875967473	2.89314059	6.56E-05	0.001259354	857;2257;2258;2316;4852;5590;9378;9379;23704;27092;30818;30819;51440;53822;53826;55800;65268	FLNA;KCNIP3;KCNIP2;KCNE4;FGF13;FXYD6;PRKCZ;FGF12;SCN3B;NRXN2;NRXN1;CAV1;HPCAL4;WNK2;CACNG4;FXYD7;NPY	geneontology_Molecular_Function
2257	GO:0022824	transmitter-gated ion channel activity	http://amigo.geneontology.org/amigo/term/GO:0022824	48	11	2.765161164	3.978068311	6.76E-05	0.001259354	1137;1141;2556;2562;2563;2566;2891;2893;2898;2902;2905	CHRNA4;CHRNB2;GABRB3;GABRA3;GRIA4;GRIK2;GRIN2C;GABRG2;GABRD;GRIN1;GRIA2	geneontology_Molecular_Function
2258	GO:0022835	transmitter-gated channel activity	http://amigo.geneontology.org/amigo/term/GO:0022835	48	11	2.765161164	3.978068311	6.76E-05	0.001259354	1137;1141;2556;2562;2563;2566;2891;2893;2898;2902;2905	CHRNA4;CHRNB2;GABRB3;GABRA3;GRIA4;GRIK2;GRIN2C;GABRG2;GABRD;GRIN1;GRIA2	geneontology_Molecular_Function
2259	GO:0061135	endopeptidase regulator activity	http://amigo.geneontology.org/amigo/term/GO:0061135	123	19	7.085725483	2.681447376	7.30E-05	0.001332778	2;12;330;710;718;871;1293;1475;1992;4057;5054;5265;5266;6590;7076;27344;50859;114769;286204	SERPINE1;SERPINH1;TIMP1;SERPINA1;SERPING1;LTF;CSTA;A2M;SERPINB1;COL6A3;SERPINA3;CRB2;C3;BIRC3;CARD16;PI3;SLPI;PCSK1N;SPOCK3	geneontology_Molecular_Function
2260	GO:0005230	extracellular ligand-gated ion channel activity	http://amigo.geneontology.org/amigo/term/GO:0005230	57	12	3.283628882	3.654493376	7.74E-05	0.001387541	1137;1141;2556;2562;2563;2566;2891;2893;2898;2902;2905;57030	CHRNA4;CHRNB2;GABRB3;GABRA3;GRIA4;GRIK2;GRIN2C;GABRG2;GABRD;GRIN1;GRIA2;SLC17A7	geneontology_Molecular_Function
2261	GO:1904315	transmitter-gated ion channel activity involved in regulation of postsynaptic membrane potential	http://amigo.geneontology.org/amigo/term/GO:1904315	35	9	2.016263349	4.463702624	0.000120083	0.002112578	1137;1141;2556;2562;2563;2566;2898;2902;2905	CHRNA4;CHRNB2;GABRB3;GABRA3;GRIK2;GRIN2C;GABRG2;GABRD;GRIN1	geneontology_Molecular_Function
2262	GO:0004175	endopeptidase activity	http://amigo.geneontology.org/amigo/term/GO:0004175	283	32	16.30292936	1.962837432	0.000189127	0.003258965	712;713;715;716;717;718;834;837;1075;1508;1520;2152;2191;3240;3426;4057;4316;4318;4320;4323;4327;5046;5126;5327;5328;8038;9510;11098;25825;51279;80332;114769	C1RL;C1R;CASP4;C1S;PCSK2;PLAU;MMP14;CASP1;CFI;F3;CTSC;BACE2;LTF;ADAM12;C2;CTSB;MMP19;MMP11;MMP9;FAP;C3;ADAMTS1;HP;PLAT;C1QB;C1QA;CARD16;PRSS23;ADAM33;CTSS;MMP7;PCSK6	geneontology_Molecular_Function
2263	GO:0005516	calmodulin binding	http://amigo.geneontology.org/amigo/term/GO:0005516	165	22	9.505241501	2.314512472	0.000192107	0.003258965	165;355;491;800;1265;2902;3780;3781;3783;3785;4133;4155;4542;4627;4900;5996;6004;6543;6857;8826;65108;79012	AEBP1;IQGAP1;MYO1F;MAP2;FAS;KCNN2;MARCKSL1;KCNN1;ATP2B2;RGS1;KCNN4;MYH9;SLC8A2;CALD1;GRIN1;CNN2;RGS16;CAMKV;KCNQ2;SYT1;NRGN;MBP	geneontology_Molecular_Function
2264	GO:0008289	lipid binding	http://amigo.geneontology.org/amigo/term/GO:0008289	491	48	28.28529441	1.696994888	0.000203427	0.003336265	19;241;301;302;344;347;478;857;929;2152;2171;2242;4057;4137;4900;5320;5322;5662;5947;6036;6279;6280;6281;6456;6457;6464;6712;6855;6857;7057;7097;8324;8542;8826;8941;8970;9026;9362;9892;26031;26509;27128;29993;57664;64411;65078;79856;85477	ANXA2;FZD7;SNAP91;FES;ANXA1;IQGAP1;OSBPL3;ATP1A3;SH3GL2;MAPT;F3;MYOF;ARAP3;PSD;RTN4R;SHC1;RBP1;TLR2;PLA2G5;LTF;SPTBN2;FABP5;PLA2G2A;CD14;SH3GL3;THBS1;APOL1;SNX22;SYP;HIP1R;CDK5R2;PLEKHA4;RNASE2;ALOX5AP;S100A9;CAV1;CYTH4;S100A8;PACSIN1;SCIN;S100A10;ABCA1;SYT1;APOD;CPNE6;APOC2;NRGN;HIST1H2BJ	geneontology_Molecular_Function
2265	GO:0015077	monovalent inorganic cation transmembrane transporter activity	http://amigo.geneontology.org/amigo/term/GO:0015077	200	25	11.52150485	2.169855442	0.000203688	0.003336265	478;610;2898;3745;3751;3761;3765;3766;3767;3775;3780;3781;3783;3785;6328;6511;6529;6543;6616;6833;23704;30818;30819;55800;57030	KCNB1;ATP1A3;KCNIP3;SLC1A6;KCNIP2;KCNE4;KCNJ9;KCNJ11;KCNJ10;GRIK2;KCNN2;HCN2;KCNN1;SCN3B;KCNN4;KCND2;SCN3A;SLC8A2;ABCC8;KCNK1;SNAP25;KCNJ4;SLC6A1;SLC17A7;KCNQ2	geneontology_Molecular_Function
2266	GO:0048018	receptor ligand activity	http://amigo.geneontology.org/amigo/term/GO:0048018	349	37	20.10502596	1.840335848	0.000229168	0.003689986	133;650;885;1114;2202;2257;2258;2660;2921;3553;3557;3569;3627;3958;3976;4137;4192;4852;4878;5008;6288;6289;6347;6364;6696;6750;7042;7076;7422;7477;9518;10135;10457;10675;22943;23529;57817	LGALS3;CLCF1;MAPT;TIMP1;LIF;NAMPT;MDK;WNT7B;EFEMP1;NPPA;CCL2;CHGB;FGF13;FGF12;GPNMB;MSTN;GDF15;VEGFA;SPP1;TGFB2;BMP2;ADM;SAA1;CSPG5;CCK;CXCL10;SAA2;IL1RN;OSM;IL6;CCL20;CXCL3;SST;HAMP;IL1B;NPY;DKK1	geneontology_Molecular_Function
2267	GO:0004867	serine-type endopeptidase inhibitor activity	http://amigo.geneontology.org/amigo/term/GO:0004867	55	11	3.168413834	3.471768707	0.000247931	0.003846697	2;12;710;871;1293;1992;5054;5265;5266;6590;27344	SERPINE1;SERPINH1;SERPINA1;SERPING1;A2M;SERPINB1;COL6A3;SERPINA3;PI3;SLPI;PCSK1N	geneontology_Molecular_Function
2268	GO:1901681	sulfur compound binding	http://amigo.geneontology.org/amigo/term/GO:1901681	168	22	9.678064074	2.273181892	0.000249509	0.003846697	1289;1305;2335;2660;3075;3627;4053;4057;4192;4316;5046;5118;5322;6288;7057;7422;8829;9510;10457;11167;50509;65078	RTN4R;FN1;MDK;COL5A1;PLA2G5;LTF;FSTL1;LTBP2;GPNMB;MSTN;THBS1;NRP1;VEGFA;COL5A3;PCOLCE;CFH;ADAMTS1;SAA1;CXCL10;COL13A1;MMP7;PCSK6	geneontology_Molecular_Function
2269	GO:0005520	insulin-like growth factor binding	http://amigo.geneontology.org/amigo/term/GO:0005520	17	6	0.979327912	6.12665066	0.000255097	0.003846697	3485;3486;3488;3489;3691;11082	IGFBP2;IGFBP3;ITGB4;IGFBP5;ESM1;IGFBP6	geneontology_Molecular_Function
2270	GO:0005242	inward rectifier potassium channel activity	http://amigo.geneontology.org/amigo/term/GO:0005242	17	6	0.979327912	6.12665066	0.000255097	0.003846697	3761;3765;3766;3767;3775;6833	KCNJ9;KCNJ11;KCNJ10;ABCC8;KCNK1;KCNJ4	geneontology_Molecular_Function
2271	GO:0031994	insulin-like growth factor I binding	http://amigo.geneontology.org/amigo/term/GO:0031994	12	5	0.691290291	7.232851474	0.000351912	0.005223694	3485;3486;3488;3489;3691	IGFBP2;IGFBP3;ITGB4;IGFBP5;IGFBP6	geneontology_Molecular_Function
2272	GO:0030594	neurotransmitter receptor activity	http://amigo.geneontology.org/amigo/term/GO:0030594	97	15	5.587929852	2.684357248	0.000405827	0.005931321	1128;1137;1141;2556;2562;2563;2566;2891;2893;2898;2902;2905;3269;9568;11255	CHRNA4;HRH1;CHRNB2;GABRB3;GABRA3;CHRM1;HRH3;GRIA4;GRIK2;GRIN2C;GABRG2;GABRD;GRIN1;GABBR2;GRIA2	geneontology_Molecular_Function
2273	GO:0030545	receptor regulator activity	http://amigo.geneontology.org/amigo/term/GO:0030545	371	37	21.3723915	1.73120542	0.00074677	0.010748968	133;650;885;1114;2202;2257;2258;2660;2921;3553;3557;3569;3627;3958;3976;4137;4192;4852;4878;5008;6288;6289;6347;6364;6696;6750;7042;7076;7422;7477;9518;10135;10457;10675;22943;23529;57817	LGALS3;CLCF1;MAPT;TIMP1;LIF;NAMPT;MDK;WNT7B;EFEMP1;NPPA;CCL2;CHGB;FGF13;FGF12;GPNMB;MSTN;GDF15;VEGFA;SPP1;TGFB2;BMP2;ADM;SAA1;CSPG5;CCK;CXCL10;SAA2;IL1RN;OSM;IL6;CCL20;CXCL3;SST;HAMP;IL1B;NPY;DKK1	geneontology_Molecular_Function
2274	GO:0042277	peptide binding	http://amigo.geneontology.org/amigo/term/GO:0042277	256	28	14.74752621	1.898623512	0.0007978	0.011283947	290;478;929;972;1191;1410;2213;2891;2893;2902;3077;3115;3122;3339;3684;3689;4481;5021;5480;7042;7097;7434;9478;10203;23542;25825;30819;58512	ATP1A3;KCNIP2;VIPR2;FCGR2B;HFE;MSR1;TLR2;BACE2;DLGAP3;ITGAM;GRIA4;MAPK8IP2;CD14;PPIC;CD74;HSPG2;ITGB2;ANPEP;TGFB2;GRIN1;CABP1;CALCRL;CRYAB;GRIA2;CLU;OXTR;HLA-DRA;HLA-DPB1	geneontology_Molecular_Function
2275	GO:0030021	extracellular matrix structural constituent conferring compression resistance	http://amigo.geneontology.org/amigo/term/GO:0030021	14	5	0.806505339	6.199586978	0.000807693	0.011283947	633;1634;2331;3339;4060	FMOD;HSPG2;LUM;BGN;DCN	geneontology_Molecular_Function
2276	GO:0030246	carbohydrate binding	http://amigo.geneontology.org/amigo/term/GO:0030246	161	20	9.274811404	2.156378079	0.000928425	0.012782662	1272;1463;3101;3822;3823;3956;3958;4017;5352;5806;5836;6515;8974;9902;22918;23601;26033;57642;63827;114805	MRC2;LGALS3;GALNT13;PYGL;CLEC5A;KLRC3;HK3;LGALS1;CNTN1;KLRC2;PTX3;P4HA2;LOXL2;PLOD2;BCAN;CD93;SLC2A3;NCAN;ATRNL1;COL20A1	geneontology_Molecular_Function
2277	GO:0004896	cytokine receptor activity	http://amigo.geneontology.org/amigo/term/GO:0004896	78	12	4.493386891	2.670591313	0.001574463	0.021367713	960;972;1271;1441;2840;3554;3556;3566;3597;3598;7852;9180	OSMR;CD44;IL13RA1;IL4R;CNTFR;CD74;CXCR4;IL1RAP;GPR17;CSF3R;IL1R1;IL13RA2	geneontology_Molecular_Function
2278	GO:0016917	GABA receptor activity	http://amigo.geneontology.org/amigo/term/GO:0016917	17	5	0.979327912	5.105542217	0.002161136	0.028916611	2556;2562;2563;2566;9568	GABRB3;GABRA3;GABRG2;GABRD;GABBR2	geneontology_Molecular_Function
2279	GO:0044325	ion channel binding	http://amigo.geneontology.org/amigo/term/GO:0044325	103	14	5.933574998	2.359454461	0.002257769	0.029790003	87;857;2257;2258;2316;3745;3767;6281;6769;6833;23704;30818;30819;55800	KCNB1;FLNA;KCNIP3;KCNIP2;KCNE4;ACTN1;KCNJ11;FGF13;STAC;FGF12;SCN3B;CAV1;ABCC8;S100A10	geneontology_Molecular_Function
2280	GO:0033218	amide binding	http://amigo.geneontology.org/amigo/term/GO:0033218	289	29	16.64857451	1.741890874	0.002467648	0.032113231	290;478;929;972;1191;1410;2213;2891;2893;2902;3077;3115;3122;3339;3684;3689;4481;5021;5480;7042;7097;7434;9478;10203;23542;25825;30819;58512;65078	ATP1A3;KCNIP2;VIPR2;FCGR2B;RTN4R;HFE;MSR1;TLR2;BACE2;DLGAP3;ITGAM;GRIA4;MAPK8IP2;CD14;PPIC;CD74;HSPG2;ITGB2;ANPEP;TGFB2;GRIN1;CABP1;CALCRL;CRYAB;GRIA2;CLU;OXTR;HLA-DRA;HLA-DPB1	geneontology_Molecular_Function
2281	GO:0005540	hyaluronic acid binding	http://amigo.geneontology.org/amigo/term/GO:0005540	11	4	0.633682767	6.312306741	0.002597808	0.032905567	960;1463;7130;63827	CD44;TNFAIP6;BCAN;NCAN	geneontology_Molecular_Function
2282	GO:0050786	RAGE receptor binding	http://amigo.geneontology.org/amigo/term/GO:0050786	11	4	0.633682767	6.312306741	0.002597808	0.032905567	2357;6275;6279;6280	S100A4;S100A9;S100A8;FPR1	geneontology_Molecular_Function
2283	GO:0015631	tubulin binding	http://amigo.geneontology.org/amigo/term/GO:0015631	239	25	13.7681983	1.815778613	0.002757266	0.034465823	547;1410;1641;2242;2258;3798;3800;3925;4133;4137;4692;4741;6279;6280;8851;10123;10397;11075;11076;11178;23122;26052;26153;79187;81551	FES;MAPT;CDK5R1;ARL4C;DNM3;MAP2;FSD1;FGF13;STMN1;STMN4;CLASP2;KIF5C;KIF26A;NDN;KIF5A;KIF1A;LZTS1;S100A9;TPPP;CRYAB;S100A8;NDRG1;DCX;NEFM;STMN2	geneontology_Molecular_Function
2284	GO:0015459	potassium channel regulator activity	http://amigo.geneontology.org/amigo/term/GO:0015459	34	7	1.958655824	3.573879552	0.002795436	0.034489142	857;2316;5590;23704;30818;30819;65268	FLNA;KCNIP3;KCNIP2;KCNE4;PRKCZ;CAV1;WNK2	geneontology_Molecular_Function
2285	GO:0001848	complement binding	http://amigo.geneontology.org/amigo/term/GO:0001848	18	5	1.036935436	4.821900983	0.002852286	0.03473938	728;3684;3689;5806;22918	C5AR1;PTX3;ITGAM;ITGB2;CD93	geneontology_Molecular_Function
2286	GO:0003779	actin binding	http://amigo.geneontology.org/amigo/term/GO:0003779	333	32	19.18330557	1.668117097	0.003003279	0.036115378	87;800;822;1265;2316;2318;2633;3059;4137;4478;4542;4627;5358;6275;6712;6853;6876;7169;7852;8851;8936;8941;9026;9168;10083;10095;11346;55612;64098;65108;85477;116154	MSN;FLNA;PHACTR3;CAPG;GBP1;MAPT;FLNC;FERMT1;CDK5R1;ACTN1;WASF1;MYO1F;PARVG;ARPC1B;SPTBN2;S100A4;HCLS1;PLS3;MARCKSL1;TAGLN;HIP1R;CXCR4;MYH9;CDK5R2;SYN1;CALD1;USH1C;TPM2;CNN2;SCIN;TMSB10;SYNPO	geneontology_Molecular_Function
2287	GO:0008233	peptidase activity	http://amigo.geneontology.org/amigo/term/GO:0008233	404	37	23.2734398	1.589795076	0.00337585	0.040088218	165;290;712;713;715;716;717;718;834;837;1075;1508;1520;2152;2191;3240;3426;4057;4316;4318;4320;4323;4327;5046;5126;5327;5328;7128;8038;9510;11098;25825;51279;54504;54507;80332;114769	C1RL;C1R;CASP4;C1S;ADAMTSL4;AEBP1;PCSK2;PLAU;MMP14;CASP1;CFI;F3;CTSC;BACE2;LTF;ADAM12;TNFAIP3;C2;CTSB;MMP19;MMP11;ANPEP;MMP9;FAP;C3;ADAMTS1;CPVL;HP;PLAT;C1QB;C1QA;CARD16;PRSS23;ADAM33;CTSS;MMP7;PCSK6	geneontology_Molecular_Function
2288	GO:0008083	growth factor activity	http://amigo.geneontology.org/amigo/term/GO:0008083	131	16	7.546585676	2.120164096	0.003457125	0.040546533	650;2202;2257;2258;2660;3569;3976;4192;5008;7042;7076;7422;9518;10675;22943;23529	CLCF1;TIMP1;LIF;MDK;EFEMP1;FGF13;FGF12;MSTN;GDF15;VEGFA;TGFB2;BMP2;CSPG5;OSM;IL6;DKK1	geneontology_Molecular_Function
2289	GO:0070011	peptidase activity, acting on L-amino acid peptides	http://amigo.geneontology.org/amigo/term/GO:0070011	392	36	22.58214951	1.594179509	0.003642546	0.041732837	165;290;712;713;715;716;717;718;834;837;1075;1508;1520;2152;2191;3240;3426;4057;4316;4318;4320;4323;4327;5046;5126;5327;5328;7128;8038;9510;11098;25825;51279;54504;80332;114769	C1RL;C1R;CASP4;C1S;AEBP1;PCSK2;PLAU;MMP14;CASP1;CFI;F3;CTSC;BACE2;LTF;ADAM12;TNFAIP3;C2;CTSB;MMP19;MMP11;ANPEP;MMP9;FAP;C3;ADAMTS1;CPVL;HP;PLAT;C1QB;C1QA;CARD16;PRSS23;ADAM33;CTSS;MMP7;PCSK6	geneontology_Molecular_Function
2290	GO:0017075	syntaxin-1 binding	http://amigo.geneontology.org/amigo/term/GO:0017075	19	5	1.094542961	4.56811672	0.003690061	0.041732837	6616;6812;6857;10814;10815	CPLX1;STXBP1;CPLX2;SNAP25;SYT1	geneontology_Molecular_Function
2291	GO:0004970	ionotropic glutamate receptor activity	http://amigo.geneontology.org/amigo/term/GO:0004970	19	5	1.094542961	4.56811672	0.003690061	0.041732837	2891;2893;2898;2902;2905	GRIA4;GRIK2;GRIN2C;GRIN1;GRIA2	geneontology_Molecular_Function
